# Supplementary material for: Sex differences in global metabolomic profiles of COVID-19 patients
Source: Cell Death Dis. 2022 May 14;13(5):461. doi: 10.1038/s41419-022-04861-2 (PMC9106988; doi:10.1038/s41419-022-04861-2)
Supplement: Supplementary file 3 — Supp Table 2 [file 41419_2022_4861_MOESM3_ESM.xlsx]

## Sheet: Sheet1
List of clinical parameters from each patient's electronic medical records included in the unsupervised correlation analysis
Parametets	Code
BMI
Age
Race
Hispanic	(Yes=1) (No =0)
Gender
Group_Name	(1= COVID, 2=CONTROL)
N_comorbidity
Hyperlipidemia
Hypertension
Obesity
Diabetes I
Diabetes II
Cancer
Coronary Artery Disease / Myocardial Infarction with or without CABG
Congestive Heart Failure (CHF)
Carotid Stenosis with our without CEA or Stent
Atrial Fibrillation
Ischemic Stroke
Intracerebral Hemorrhage
Stroke (type unknown)
End Stage Renal Disease (ESRD)
Coagulation Disorder
days in ICU
Death due to COVID-19	(Yes=1) (No =0)
Invasive mechanical ventilator	(Yes=1) (No =0)
Days on invasive mechanical ventilator
ECMO	(Yes=1) (No =0)
COVID Symptom Onset	(Unknown= 0)
Fever
Cough
Shortness of breath/difficulty breathing
Diarrhea
Chills
Anosmia
Ageusia
Others
N_Symptoms
Feeding tube
Feeding tube days
Treatments (Convalescent plasma)
Treatments (Remdesivir)
Treatments (Dexamethasone)
C-Reactive Protein
Protime
INR
Fibrinogen lvl
D-Dimer
aPTT
Segmented neutrophils
Lymphocytes
Monocytes
Eosinophils
Basophils
Neuth#
Lymph#
Mono#
Platlet Count
