# Supplementary material for: Sex differences in global metabolomic profiles of COVID-19 patients
Source: Cell Death Dis. 2022 May 14;13(5):461. doi: 10.1038/s41419-022-04861-2 (PMC9106988; doi:10.1038/s41419-022-04861-2)
Supplement: Supplementary file 4 — Supp Table 3 [file 41419_2022_4861_MOESM4_ESM.xlsx]

## Sheet: Control Males
Control Males	correlation coeff	-log(adj p-value)
EndStageRenalDiseaseOrESRD and X_24576	1	313.985
IschemicStroke and levetiracetam	1	312.544
IntracerebralHemorrhage and levetiracetam	1	312.544
EndStageRenalDiseaseOrESRD and X_25468	0.999937	76.811
IschemicStroke and X_21315	0.999123	52.202
IntracerebralHemorrhage and X_21315	0.999123	52.202
DiabetesII and X_13723	0.994567	35.4453
EndStageRenalDiseaseOrESRD and salicyluricGlucuronide_	0.992743	34.3559
EndStageRenalDiseaseOrESRD and X_25435	0.990448	32.0458
CarotidStenosisWithOurWithoutCEAOrStent and HWESASXX_	0.987289	28.5921
EndStageRenalDiseaseOrESRD and X_17612	0.98456	27.8787
EndStageRenalDiseaseOrESRD and homostachydrine_	0.982594	26.9248
Obesity and X_11852	0.983275	25.2459
EndStageRenalDiseaseOrESRD and X_26119	0.978074	24.9687
EndStageRenalDiseaseOrESRD and X_24669	0.96989	22.239
EndStageRenalDiseaseOrESRD and x2_oxoarginine_	0.961284	20.095
CongestiveHeartFailureOrCHF and X_13507	0.968277	19.6947
EndStageRenalDiseaseOrESRD and X_11299	0.959052	19.6789
CarotidStenosisWithOurWithoutCEAOrStent and X_18901	0.963987	19.592
Obesity and S_carboxyethylcysteine	0.965353	19.4492
Obesity and X_21815	0.963447	19.3799
IschemicStroke and x12_HETE	0.956566	17.6359
IntracerebralHemorrhage and x12_HETE	0.956566	17.6359
EndStageRenalDiseaseOrESRD and etiocholanoloneGlucuronide	0.931671	15.2455
EndStageRenalDiseaseOrESRD and X_11483	0.929933	15.0948
CongestiveHeartFailureOrCHF and gabapentin	0.940665	14.8536
EndStageRenalDiseaseOrESRD and ergothioneine	0.924739	14.5351
CarotidStenosisWithOurWithoutCEAOrStent and propyl4_hydroxybenzoate	0.931903	14.1999
EndStageRenalDiseaseOrESRD and x2R_3R_dihydroxybutyrate	0.920618	14.1312
Obesity and X_12283	0.929858	13.9252
CongestiveHeartFailureOrCHF and x3_hydroxyhippurate	0.927622	13.519
Obesity and X_17351	0.921716	13.1903
EndStageRenalDiseaseOrESRD and X_21851	0.910396	13.1364
CongestiveHeartFailureOrCHF and adipate_C6_DC_	0.921558	13.1051
DiabetesII and dihydroferulicAcidSulfate	0.925486	12.8243
DiabetesII and trans_4_hydroxyproline	0.907639	11.8031
DiabetesII and isoeugenolSulfate	0.907028	11.8031
DiabetesII and X_12221	0.906871	11.8031
EndStageRenalDiseaseOrESRD and imidazoleLactate	0.894603	11.7888
CarotidStenosisWithOurWithoutCEAOrStent and X_21258	0.907174	11.6861
DiabetesII and dihydrocaffeateSulfate_2_	0.897536	11.2766
DiabetesII and X_12407	0.897079	11.2766
EndStageRenalDiseaseOrESRD and X_25433	0.887154	11.2535
CongestiveHeartFailureOrCHF and levulinoylcarnitine	0.897617	11.0206
CongestiveHeartFailureOrCHF and glutamineConjugateOfC6H10O2_2__	0.893509	10.8643
EndStageRenalDiseaseOrESRD and N_N_dimethyl_5_aminovalerate	0.88081	10.8341
CongestiveHeartFailureOrCHF and suberoylcarnitine_C8_DC_	0.887127	10.5187
EndStageRenalDiseaseOrESRD and x17alpha_hydroxypregnanoloneGlucuronide	0.874737	10.4563
CongestiveHeartFailureOrCHF and indolebutyrate	0.882911	10.3381
DiabetesII and ferulylglycine_2_	0.877337	9.90534
EndStageRenalDiseaseOrESRD and xylose	0.864685	9.84435
DiabetesII and x2_butenoylglycine	0.874689	9.84097
EndStageRenalDiseaseOrESRD and X_26111	0.859877	9.591
DiabetesII and X_21803	0.864174	9.26112
DiabetesII and N_acetyl_S_allyl_L_cysteine	0.862167	9.23208
CongestiveHeartFailureOrCHF and X_12543	0.861792	9.04377
EndStageRenalDiseaseOrESRD and pregnanediol_3_glucuronide	0.848932	8.9969
EndStageRenalDiseaseOrESRD and xanthosine	0.842982	8.71132
CongestiveHeartFailureOrCHF and nicotinamideRiboside	0.853522	8.65963
CongestiveHeartFailureOrCHF and x3__3_hydroxyphenyl_propionateSulfate	0.851891	8.65963
CongestiveHeartFailureOrCHF and adipoylcarnitine_C6_DC_	0.849349	8.60325
CongestiveHeartFailureOrCHF and x3_hydroxyadipate	0.847712	8.59233
CarotidStenosisWithOurWithoutCEAOrStent and N_methyltaurine	0.862997	8.50382
AtrialFibrillation and metoprolol	0.890633	8.48763
EndStageRenalDiseaseOrESRD and x3_methylglutarate_2_methylglutarate	0.837626	8.46783
AtrialFibrillation and x2_hydroxyhippurate_salicylurate_	0.879834	8.37415
IschemicStroke and x12_HHTrE	0.868229	8.26519
IntracerebralHemorrhage and x12_HHTrE	0.868229	8.26519
Obesity and X_21821	0.856373	8.15733
EndStageRenalDiseaseOrESRD and x4_imidazoleacetate	0.828475	8.04616
CongestiveHeartFailureOrCHF and ethylmalonate	0.834822	7.98487
CongestiveHeartFailureOrCHF and X_12839	0.830984	7.86195
DiabetesII and ferulylglycine_1_	0.834637	7.7969
DiabetesII and N2_acetyl_N6_methyllysine	0.833264	7.7969
DiabetesII and x1_methyl_4_imidazoleacetate	0.830897	7.75332
CongestiveHeartFailureOrCHF and x1_methyl_4_imidazoleacetate	0.826013	7.6849
DiabetesII and methylnaphthylSulfate_2__	0.827737	7.66789
CongestiveHeartFailureOrCHF and N_formylmethionine	0.824224	7.66039
Obesity and N4_acetylcytidine	0.837004	7.34931
Obesity and S__3_hydroxypropyl_mercapturicAcid_HPMA_	0.836387	7.34931
CongestiveHeartFailureOrCHF and hexanoylglutamine	0.815902	7.33357
CongestiveHeartFailureOrCHF and x5_acetylamino_6_amino_3_methyluracil	0.813504	7.28053
DiabetesII and X_18345	0.816162	7.19215
EndStageRenalDiseaseOrESRD and X_12851	0.805671	7.04662
CongestiveHeartFailureOrCHF and carboxyethyl_GABA	0.804916	6.96022
DiabetesII and x2_methylbutyrylglycine	0.8086	6.91949
EndStageRenalDiseaseOrESRD and X_24494	0.801369	6.90034
EndStageRenalDiseaseOrESRD and N_acetylarginine	0.79971	6.86475
CarotidStenosisWithOurWithoutCEAOrStent and x2_hydroxysebacate	0.830609	6.85199
CongestiveHeartFailureOrCHF and aconitate_cisOrTrans_	0.798202	6.73079
CongestiveHeartFailureOrCHF and x1_7_dimethylurate	0.796231	6.6976
CongestiveHeartFailureOrCHF and ferulicAcid4_sulfate	0.791824	6.5668
CongestiveHeartFailureOrCHF and x4_vinylguaiacolSulfate	0.790631	6.56263
CongestiveHeartFailureOrCHF and X_12026	0.789483	6.55877
CongestiveHeartFailureOrCHF and X_24328	0.788014	6.54117
DiabetesII and X_13844	0.79813	6.53834
EndStageRenalDiseaseOrESRD and x2_hydroxyhippurate_salicylurate_	0.789615	6.49367
EndStageRenalDiseaseOrESRD and x5alpha_androstan_3beta_17alpha_diolDisulfate	0.787265	6.43374
EndStageRenalDiseaseOrESRD and picolinate	0.786443	6.43212
EndStageRenalDiseaseOrESRD and gentisate	0.785672	6.43174
CongestiveHeartFailureOrCHF and tyramineO_sulfate	0.783725	6.41558
EndStageRenalDiseaseOrESRD and X_12126	0.783797	6.38892
CongestiveHeartFailureOrCHF and x1_ribosyl_imidazoleacetate_	0.780786	6.3421
CongestiveHeartFailureOrCHF and N_acetylaspartate_NAA_	0.779377	6.32513
CongestiveHeartFailureOrCHF and N_acetylalanine	0.774957	6.32317
CongestiveHeartFailureOrCHF and vanillylmandelate_VMA_	0.775594	6.32317
CongestiveHeartFailureOrCHF and N_acetylglutamine	0.776612	6.32317
CongestiveHeartFailureOrCHF and x7_methylguanine	0.775686	6.32317
CongestiveHeartFailureOrCHF and X_22162	0.778148	6.32317
DiabetesII and X_23648	0.79133	6.321
EndStageRenalDiseaseOrESRD and x5alpha_androstan_3alpha_17beta_diol17_glucuronide	0.77691	6.16138
Obesity and formiminoglutamate	0.808456	6.1571
Obesity and X_12729	0.805784	6.14822
DiabetesII and cytosine	0.785419	6.14421
DiabetesII and X_12007	0.783143	6.10704
CongestiveHeartFailureOrCHF and x1_methylurate	0.765208	6.04223
CongestiveHeartFailureOrCHF and x5_6_dihydrouridine	0.763227	6.04223
CongestiveHeartFailureOrCHF and mannitol_sorbitol	0.764726	6.04223
CongestiveHeartFailureOrCHF and N_carbamoylalanine	0.763006	6.04223
CongestiveHeartFailureOrCHF and X_13553	0.763721	6.04223
CongestiveHeartFailureOrCHF and maltose	0.75966	6.02441
CongestiveHeartFailureOrCHF and x3_methoxytyrosine	0.760343	6.02441
CongestiveHeartFailureOrCHF and N_acetyl_isoputreanine	0.758217	6.02441
CongestiveHeartFailureOrCHF and x4_ethyl_2_methoxyphenolSulfate	0.758912	6.02441
CongestiveHeartFailureOrCHF and X_12707	0.758355	6.02441
CongestiveHeartFailureOrCHF and X_25790	0.760221	6.02441
DiabetesII and x1_linoleoyl_GPG_18_2__	0.779544	6.01966
EndStageRenalDiseaseOrESRD and butyrylcarnitine_C4_	0.769665	5.92918
CongestiveHeartFailureOrCHF and X_18887	0.754242	5.91553
CongestiveHeartFailureOrCHF and X_15486	0.753416	5.91016
CongestiveHeartFailureOrCHF and N_acetylphenylalanine	0.747432	5.76004
CongestiveHeartFailureOrCHF and acisoga	0.747714	5.76004
CongestiveHeartFailureOrCHF and N6_acetyllysine	0.746372	5.74682
CongestiveHeartFailureOrCHF and glutamineConjugateOfC6H10O2_1__	0.744226	5.69941
CongestiveHeartFailureOrCHF and X_12713	0.743336	5.69116
EndStageRenalDiseaseOrESRD and tauro_beta_muricholate	0.76186	5.68634
CongestiveHeartFailureOrCHF and N_acetylserine	0.742337	5.68039
CongestiveHeartFailureOrCHF and glutamineConjugateOfC7H12O2_	0.741768	5.68039
DiabetesII and N_acetyltaurine	0.767171	5.6798
DiabetesII and X_12127	0.768582	5.6798
DiabetesII and X_24757	0.766438	5.6798
EndStageRenalDiseaseOrESRD and L_urobilin	0.760561	5.66787
CongestiveHeartFailureOrCHF and x3_ureidopropionate	0.739824	5.65709
CongestiveHeartFailureOrCHF and X_23659	0.740132	5.65709
CarotidStenosisWithOurWithoutCEAOrStent and bilirubin_E_E__	0.801274	5.64662
DiabetesII and X_17343	0.763531	5.61926
CongestiveHeartFailureOrCHF and x4_vinylguaiacolGlucuronide	0.737018	5.58956
EndStageRenalDiseaseOrESRD and N1_Methyl_4_pyridone_3_carboxamide	0.75693	5.57163
CongestiveHeartFailureOrCHF and X_24728	0.733663	5.50692
CongestiveHeartFailureOrCHF and X_25450	0.733105	5.50692
CongestiveHeartFailureOrCHF and N2_N2_dimethylguanosine	0.731376	5.47415
CongestiveHeartFailureOrCHF and N2_N5_diacetylornithine	0.730866	5.47415
CongestiveHeartFailureOrCHF and N_acetylmethionineSulfoxide	0.729982	5.46448
CongestiveHeartFailureOrCHF and x3_amino_2_piperidone	0.729232	5.45853
DiabetesII and ferulicAcid4_sulfate	0.757026	5.43876
CongestiveHeartFailureOrCHF and N_acetylneuraminate	0.727344	5.43617
CongestiveHeartFailureOrCHF and pro_hydroxy_pro	0.726388	5.43617
CongestiveHeartFailureOrCHF and N1_methylinosine	0.725824	5.43617
CongestiveHeartFailureOrCHF and x2_3_dihydroxy_2_methylbutyrate	0.726186	5.43617
CongestiveHeartFailureOrCHF and x_S__a_amino_omega_caprolactam	0.727874	5.43617
CongestiveHeartFailureOrCHF and N_acetyl_2_aminoadipate	0.723516	5.38469
CongestiveHeartFailureOrCHF and dimethylarginine_SDMA_ADMA_	0.722915	5.38196
CongestiveHeartFailureOrCHF and hydantoin_5_propionate	0.719892	5.36561
CongestiveHeartFailureOrCHF and C_glycosyltryptophan	0.719915	5.36561
CongestiveHeartFailureOrCHF and arabitol_xylitol	0.720466	5.36561
CongestiveHeartFailureOrCHF and X_12753	0.720185	5.36561
CongestiveHeartFailureOrCHF and X_23666	0.721811	5.36561
CongestiveHeartFailureOrCHF and pseudouridine	0.718349	5.34875
CongestiveHeartFailureOrCHF and X_24411	0.718601	5.34875
CongestiveHeartFailureOrCHF and x3_hydroxy_3_methylglutarate	0.717842	5.34754
DiabetesII and N_acetylasparagine	0.752539	5.3284
CongestiveHeartFailureOrCHF and vanillactate	0.716506	5.32321
CongestiveHeartFailureOrCHF and N6_succinyladenosine	0.714993	5.30073
CongestiveHeartFailureOrCHF and x3_hydroxyhippurateSulfate	0.714784	5.30073
CongestiveHeartFailureOrCHF and sucrose	0.712683	5.30023
CongestiveHeartFailureOrCHF and methylsuccinate	0.71272	5.30023
CongestiveHeartFailureOrCHF and ribonate	0.711696	5.30023
CongestiveHeartFailureOrCHF and x2_methylbutyrylglycine	0.711583	5.30023
CongestiveHeartFailureOrCHF and x5__galactosylhydroxy__L_lysine	0.711618	5.30023
CongestiveHeartFailureOrCHF and guaiacolSulfate	0.713948	5.30023
CongestiveHeartFailureOrCHF and hydroxyasparagine__	0.711791	5.30023
CongestiveHeartFailureOrCHF and X_25936	0.711314	5.30023
DiabetesII and glutamineConjugateOfC7H12O2_	0.749574	5.28005
DiabetesII and X_15486	0.748882	5.28005
CongestiveHeartFailureOrCHF and X_13844	0.709944	5.2744
CongestiveHeartFailureOrCHF and x2_oxindole_3_acetate	0.709432	5.27167
CongestiveHeartFailureOrCHF and decadienedioicAcid_C10_2_DC___	0.708502	5.25764
DiabetesII and arachidate_20_0_	0.745001	5.25293
DiabetesII and syringolSulfate	0.745302	5.25293
DiabetesII and X_25936	0.746769	5.25293
EndStageRenalDiseaseOrESRD and hypoxanthine	0.7455	5.22801
CongestiveHeartFailureOrCHF and N_acetylmethionine	0.704502	5.22764
CongestiveHeartFailureOrCHF and methylIndole_3_acetate	0.705871	5.22764
CongestiveHeartFailureOrCHF and x4_hydroxyhippurate	0.704947	5.22764
CongestiveHeartFailureOrCHF and x3__3_amino_3_carboxypropyl_uridine_	0.70482	5.22764
CongestiveHeartFailureOrCHF and benzoylcarnitine_	0.704612	5.22764
CongestiveHeartFailureOrCHF and glutamineConjugateOfC8H12O4_1__	0.706905	5.22764
CongestiveHeartFailureOrCHF and x2_3_dihydroxy_5_methylthio_4_pentenoate_DMTPA__	0.704233	5.22764
CongestiveHeartFailureOrCHF and X_18886	0.704287	5.22764
CongestiveHeartFailureOrCHF and N_acetylasparagine	0.702364	5.20817
CongestiveHeartFailureOrCHF and x5_methylthioribose__	0.70252	5.20817
CongestiveHeartFailureOrCHF and X_25855	0.702946	5.20817
EndStageRenalDiseaseOrESRD and X_12844	0.743409	5.1863
CongestiveHeartFailureOrCHF and N_acetyl_1_methylhistidine_	0.700975	5.18161
CongestiveHeartFailureOrCHF and X_17328	0.700486	5.17849
CongestiveHeartFailureOrCHF and quinolinate	0.687137	5.1711
CongestiveHeartFailureOrCHF and gluconate	0.690839	5.1711
CongestiveHeartFailureOrCHF and arabinose	0.689106	5.1711
CongestiveHeartFailureOrCHF and x4_acetamidobutanoate	0.696454	5.1711
CongestiveHeartFailureOrCHF and N_acetylglucosaminylasparagine	0.687989	5.1711
CongestiveHeartFailureOrCHF and x4_acetamidophenol	0.688247	5.1711
CongestiveHeartFailureOrCHF and x3__N_acetyl_L_cystein_S_yl_Acetaminophen	0.688247	5.1711
CongestiveHeartFailureOrCHF and x4_acetaminophenSulfate	0.691556	5.1711
CongestiveHeartFailureOrCHF and hippurate	0.690992	5.1711
CongestiveHeartFailureOrCHF and x4_acetamidophenylglucuronide	0.688247	5.1711
CongestiveHeartFailureOrCHF and x4_acetylphenolSulfate	0.686759	5.1711
CongestiveHeartFailureOrCHF and x1_methylguanidine	0.686835	5.1711
CongestiveHeartFailureOrCHF and indoleacetate	0.68781	5.1711
CongestiveHeartFailureOrCHF and N_acetylcitrulline	0.689003	5.1711
CongestiveHeartFailureOrCHF and gulonate_	0.689676	5.1711
CongestiveHeartFailureOrCHF and indoleacetylglutamine	0.688297	5.1711
CongestiveHeartFailureOrCHF and x2_hydroxyacetaminophenSulfate_	0.691517	5.1711
CongestiveHeartFailureOrCHF and x2_methoxyacetaminophenSulfate_	0.688247	5.1711
CongestiveHeartFailureOrCHF and x2_methoxyacetaminophenGlucuronide_	0.688247	5.1711
CongestiveHeartFailureOrCHF and x3__cystein_S_yl_acetaminophen_	0.688247	5.1711
CongestiveHeartFailureOrCHF and N_acetyl_3_methylhistidine_	0.693468	5.1711
CongestiveHeartFailureOrCHF and omeprazole	0.688247	5.1711
CongestiveHeartFailureOrCHF and lanthionine	0.690542	5.1711
CongestiveHeartFailureOrCHF and furosemide	0.688247	5.1711
CongestiveHeartFailureOrCHF and O_sulfo_L_tyrosine	0.692227	5.1711
CongestiveHeartFailureOrCHF and atorvastatinLactone	0.688247	5.1711
CongestiveHeartFailureOrCHF and ferulylglycine_1_	0.687421	5.1711
CongestiveHeartFailureOrCHF and ondansetron	0.688247	5.1711
CongestiveHeartFailureOrCHF and N_N_N_trimethyl_alanylprolineBetaine_TMAP_	0.694045	5.1711
CongestiveHeartFailureOrCHF and x4_methylhexanoylglutamine	0.694986	5.1711
CongestiveHeartFailureOrCHF and x3__methylthio_acetaminophenSulfate_	0.6924	5.1711
CongestiveHeartFailureOrCHF and succinoyltaurine	0.694627	5.1711
CongestiveHeartFailureOrCHF and N_N_dimethyl_pro_pro	0.696802	5.1711
CongestiveHeartFailureOrCHF and X_12100	0.686603	5.1711
CongestiveHeartFailureOrCHF and X_12101	0.699693	5.1711
CongestiveHeartFailureOrCHF and X_12104	0.688608	5.1711
CongestiveHeartFailureOrCHF and X_12117	0.692183	5.1711
CongestiveHeartFailureOrCHF and X_12714	0.69135	5.1711
CongestiveHeartFailureOrCHF and X_15523	0.690675	5.1711
CongestiveHeartFailureOrCHF and X_17301	0.688068	5.1711
CongestiveHeartFailureOrCHF and X_17346	0.690485	5.1711
CongestiveHeartFailureOrCHF and X_17398	0.688247	5.1711
CongestiveHeartFailureOrCHF and X_25422	0.692382	5.1711
CongestiveHeartFailureOrCHF and x3_acetylphenolSulfate	0.68599	5.1628
CongestiveHeartFailureOrCHF and N6_carbamoylthreonyladenosine	0.685438	5.16261
CongestiveHeartFailureOrCHF and N_acetylalliin	0.68562	5.16261
CongestiveHeartFailureOrCHF and N2_acetyl_N6_N6_dimethyllysine	0.684616	5.15567
CongestiveHeartFailureOrCHF and X_16649	0.684724	5.15567
CongestiveHeartFailureOrCHF and beta_hydroxyisovalerate	0.684052	5.15368
CongestiveHeartFailureOrCHF and X_21788	0.684002	5.15368
CongestiveHeartFailureOrCHF and S_adenosylhomocysteine_SAH_	0.683674	5.15344
CongestiveHeartFailureOrCHF and x3_methoxycatecholSulfate_2_	0.683154	5.15344
CongestiveHeartFailureOrCHF and glucuronideOfC14H26O4_1__	0.683393	5.15344
CongestiveHeartFailureOrCHF and X_24518	0.682943	5.15344
CongestiveHeartFailureOrCHF and x4_hydroxyphenylacetylglutamine	0.681069	5.14521
CongestiveHeartFailureOrCHF and x3_hydroxyhexanoylcarnitine_1_	0.681424	5.14521
CongestiveHeartFailureOrCHF and dibutylSulfosuccinate	0.681111	5.14521
CongestiveHeartFailureOrCHF and X_12411	0.681693	5.14521
CongestiveHeartFailureOrCHF and X_12680	0.681528	5.14521
CongestiveHeartFailureOrCHF and X_12849	0.682199	5.14521
DiabetesII and x1_methylurate	0.739413	5.13916
DiabetesII and X_23739	0.739908	5.13916
CongestiveHeartFailureOrCHF and X_24339	0.679818	5.12118
CongestiveHeartFailureOrCHF and X_13726	0.679462	5.11866
CongestiveHeartFailureOrCHF and N_acetylglutamate	0.677378	5.09984
CongestiveHeartFailureOrCHF and N_acetylhistidine	0.67833	5.09984
CongestiveHeartFailureOrCHF and x2_methylmalonylcarnitine_C4_DC_	0.677524	5.09984
CongestiveHeartFailureOrCHF and arabonate_xylonate	0.677525	5.09984
CongestiveHeartFailureOrCHF and X_21839	0.677191	5.09984
CongestiveHeartFailureOrCHF and X_25371	0.677436	5.09984
CongestiveHeartFailureOrCHF and vanillateGlucuronide	0.676272	5.08383
CongestiveHeartFailureOrCHF and X_12096	0.676018	5.08355
CongestiveHeartFailureOrCHF and tartarate	0.67561	5.08111
CongestiveHeartFailureOrCHF and x8_methoxykynurenate	0.675433	5.08111
CongestiveHeartFailureOrCHF and N_acetylthreonine	0.674529	5.06546
CongestiveHeartFailureOrCHF and x5alpha_pregnan_diolDisulfate	0.6733	5.04226
EndStageRenalDiseaseOrESRD and X_21470	0.737814	5.0377
CongestiveHeartFailureOrCHF and X_12410	0.672782	5.03572
CongestiveHeartFailureOrCHF and X_17685	0.672369	5.03162
DiabetesII and x4_hydroxyglutamate	0.734845	5.03053
DiabetesII and x1_palmitoyl_GPG_16_0__	0.733069	5.03053
DiabetesII and X_24422	0.73393	5.03053
CongestiveHeartFailureOrCHF and N2_acetyllysine	0.671999	5.02852
CongestiveHeartFailureOrCHF and X_23648	0.671458	5.0214
CongestiveHeartFailureOrCHF and gamma_CEHCGlucuronide_	0.670259	5.02034
CongestiveHeartFailureOrCHF and N_acetyl_S_allyl_L_cysteine	0.67114	5.02034
CongestiveHeartFailureOrCHF and N_acetyl_2_aminooctanoate_	0.670777	5.02034
CongestiveHeartFailureOrCHF and hydroxy_N6_N6_N6_trimethyllysine_	0.670361	5.02034
CongestiveHeartFailureOrCHF and x2_methoxyhydroquinoneSulfate_2_	0.670249	5.02034
CongestiveHeartFailureOrCHF and N_acetylglucosamine_N_acetylgalactosamine	0.669202	5.00147

## Sheet: Control Females
Control Females	correlation coeff	-log(adj p-value)
CoronaryArteryDiseaseOrMyocardialInfarctionWithOrWithoutCABG and genisteinSulfate_	1	319.49
CarotidStenosisWithOurWithoutCEAOrStent and genisteinSulfate_	1	319.49
CoronaryArteryDiseaseOrMyocardialInfarctionWithOrWithoutCABG and O_acetylhomoserine	0.997018	41.6112
CarotidStenosisWithOurWithoutCEAOrStent and O_acetylhomoserine	0.997018	41.6112
CoronaryArteryDiseaseOrMyocardialInfarctionWithOrWithoutCABG and daidzeinSulfate_2_	0.992786	33.9636
CarotidStenosisWithOurWithoutCEAOrStent and daidzeinSulfate_2_	0.992786	33.9636
CoronaryArteryDiseaseOrMyocardialInfarctionWithOrWithoutCABG and dimethylSulfone	0.984366	27.256
CarotidStenosisWithOurWithoutCEAOrStent and dimethylSulfone	0.984366	27.256
DiabetesI and saccharin	0.894054	9.71697
DiabetesI and palmitoyl_oleoyl_glycerol_16_0_18_1__1__	0.891695	9.71697
DiabetesI and oleoyl_arachidonoyl_glycerol_18_1_20_4__1__	0.896194	9.71697
CongestiveHeartFailureOrCHF and saccharin	0.894054	9.71415
CongestiveHeartFailureOrCHF and palmitoyl_oleoyl_glycerol_16_0_18_1__1__	0.891695	9.71415
CongestiveHeartFailureOrCHF and oleoyl_arachidonoyl_glycerol_18_1_20_4__1__	0.896194	9.71415
DiabetesI and oleoyl_arachidonoyl_glycerol_18_1_20_4__2__	0.878123	8.99338
CongestiveHeartFailureOrCHF and oleoyl_arachidonoyl_glycerol_18_1_20_4__2__	0.878123	8.99057
CoronaryArteryDiseaseOrMyocardialInfarctionWithOrWithoutCABG and x4_allylphenolSulfate	0.86788	8.66289
CarotidStenosisWithOurWithoutCEAOrStent and x4_allylphenolSulfate	0.86788	8.66289
DiabetesI and x1_palmitoyl_2_oleoyl_GPE_16_0_18_1_	0.861587	8.13437
CongestiveHeartFailureOrCHF and x1_palmitoyl_2_oleoyl_GPE_16_0_18_1_	0.861587	8.13155
DiabetesI and x1_palmitoyl_2_docosahexaenoyl_GPE_16_0_22_6__	0.857929	8.09594
CongestiveHeartFailureOrCHF and x1_palmitoyl_2_docosahexaenoyl_GPE_16_0_22_6__	0.857929	8.09312
DiabetesI and linoleoyl_arachidonoyl_glycerol_18_2_20_4__1__	0.847033	7.62683
CongestiveHeartFailureOrCHF and linoleoyl_arachidonoyl_glycerol_18_2_20_4__1__	0.847033	7.62401
DiabetesI and x1_oleoyl_2_docosahexaenoyl_GPE_18_1_22_6__	0.843729	7.58073
CongestiveHeartFailureOrCHF and x1_oleoyl_2_docosahexaenoyl_GPE_18_1_22_6__	0.843729	7.57791
DiabetesI and x1_palmitoyl_2_arachidonoyl_GPE_16_0_20_4__	0.8334	7.36297
DiabetesI and palmitoyl_arachidonoyl_glycerol_16_0_20_4__1__	0.834622	7.36297
DiabetesI and palmitoleoyl_arachidonoyl_glycerol_16_1_20_4__2__	0.834952	7.36297
CongestiveHeartFailureOrCHF and x1_palmitoyl_2_arachidonoyl_GPE_16_0_20_4__	0.8334	7.36015
CongestiveHeartFailureOrCHF and palmitoyl_arachidonoyl_glycerol_16_0_20_4__1__	0.834622	7.36015
CongestiveHeartFailureOrCHF and palmitoleoyl_arachidonoyl_glycerol_16_1_20_4__2__	0.834952	7.36015
DiabetesI and x1_oleoyl_2_arachidonoyl_GPE_18_1_20_4__	0.828017	7.18463
CongestiveHeartFailureOrCHF and x1_oleoyl_2_arachidonoyl_GPE_18_1_20_4__	0.828017	7.18181
DiabetesI and FibrinopeptideA_	0.81179	6.59045
DiabetesI and x1_stearoyl_2_oleoyl_GPE_18_0_18_1_	0.813346	6.59045
CongestiveHeartFailureOrCHF and FibrinopeptideA_	0.81179	6.58763
CongestiveHeartFailureOrCHF and x1_stearoyl_2_oleoyl_GPE_18_0_18_1_	0.813346	6.58763
DiabetesI and x1_stearoyl_2_arachidonoyl_GPE_18_0_20_4_	0.805886	6.40453
CongestiveHeartFailureOrCHF and x1_stearoyl_2_arachidonoyl_GPE_18_0_20_4_	0.805886	6.40172
DiabetesI and X_25802	0.800414	6.24032
CongestiveHeartFailureOrCHF and X_25802	0.800414	6.2375
DiabetesI and palmitoyl_oleoyl_glycerol_16_0_18_1__2__	0.797671	6.18884
CongestiveHeartFailureOrCHF and palmitoyl_oleoyl_glycerol_16_0_18_1__2__	0.797671	6.18602
DiabetesI and oleoyl_oleoyl_glycerol_18_1_18_1__2__	0.787143	5.83096
CongestiveHeartFailureOrCHF and oleoyl_oleoyl_glycerol_18_1_18_1__2__	0.787143	5.82814
CoronaryArteryDiseaseOrMyocardialInfarctionWithOrWithoutCABG and x4_ethylphenylsulfate	0.809944	5.76858
CoronaryArteryDiseaseOrMyocardialInfarctionWithOrWithoutCABG and X_12112	0.804075	5.76858
CoronaryArteryDiseaseOrMyocardialInfarctionWithOrWithoutCABG and X_21803	0.804847	5.76858
CarotidStenosisWithOurWithoutCEAOrStent and x4_ethylphenylsulfate	0.809944	5.76858
CarotidStenosisWithOurWithoutCEAOrStent and X_12112	0.804075	5.76858
CarotidStenosisWithOurWithoutCEAOrStent and X_21803	0.804847	5.76858
DiabetesI and X_23665	0.781886	5.68621
CongestiveHeartFailureOrCHF and X_23665	0.781886	5.68339
DiabetesI and x1_palmitoyl_2_linoleoyl_GPE_16_0_18_2_	0.768765	5.2681
DiabetesI and p_cresolGlucuronide_	0.767487	5.2681
CongestiveHeartFailureOrCHF and x1_palmitoyl_2_linoleoyl_GPE_16_0_18_2_	0.768765	5.26528
CongestiveHeartFailureOrCHF and p_cresolGlucuronide_	0.767487	5.26528
CoronaryArteryDiseaseOrMyocardialInfarctionWithOrWithoutCABG and docosahexaenoylcholine	0.78693	5.2144
CoronaryArteryDiseaseOrMyocardialInfarctionWithOrWithoutCABG and dihomo_linolenoyl_choline	0.785165	5.2144
CarotidStenosisWithOurWithoutCEAOrStent and docosahexaenoylcholine	0.78693	5.2144
CarotidStenosisWithOurWithoutCEAOrStent and dihomo_linolenoyl_choline	0.785165	5.2144
N_comorbidity and FibrinopeptideA_	0.836502	5.083

## Sheet: COVID-19 Males
COVID-19 Males	correlation coeff	-log(adj p-value)
AtrialFibrillation and rosuvastatin	1	313.736
AtrialFibrillation and syringolSulfate	1	313.736
IschemicStroke and isoeugenolSulfate	0.99915	51.8321
IntracerebralHemorrhage and isoeugenolSulfate	0.99915	51.8321
IschemicStroke and carboxyibuprofen	0.998476	47.2749
IntracerebralHemorrhage and carboxyibuprofen	0.998476	47.2749
AtrialFibrillation and tauroursodeoxycholate	0.99572	38.7307
AtrialFibrillation and taurochenodeoxycholate	0.989664	31.0404
AtrialFibrillation and x2_methoxyacetaminophenGlucuronide_	0.985959	28.6334
AtrialFibrillation and acesulfame	0.986089	28.6334
IschemicStroke and mannitol_sorbitol	0.977695	23.6014
IntracerebralHemorrhage and mannitol_sorbitol	0.977695	23.6014
Cancer and x3_7_dimethylurate	0.976284	23.0365
AtrialFibrillation and x4_acetamidophenylglucuronide	0.972062	22.6257
AtrialFibrillation and taurodeoxycholate	0.970075	22.1322
IschemicStroke and X_13658	0.971274	21.6356
IntracerebralHemorrhage and X_13658	0.971274	21.6356
Anosmia and cyclo_leu_pro_	0.965978	19.7
IschemicStroke and butyrylcarnitine_C4_	0.960056	18.9326
IntracerebralHemorrhage and butyrylcarnitine_C4_	0.960056	18.9326
AtrialFibrillation and azelaoyltaurine	0.955309	18.6818
Cancer and docosahexaenoylcarnitine_C22_6__	0.957283	18.0974
Stroke and metoclopramide	0.958443	16.9399
AtrialFibrillation and glucuronideOfPiperineMetaboliteC17H21NO3_3__	0.943533	16.7156
AtrialFibrillation and taurocholate	0.942939	16.7106
AtrialFibrillation and X_12097	0.940218	16.3813
Anosmia and N_desalkylquetiapine_	0.93352	14.1959
AtrialFibrillation and glycoursodeoxycholate	0.922267	14.1588
Cancer and myristoylcarnitine_C14_	0.926855	13.5921
AtrialFibrillation and X_25396	0.915347	13.4861
Cancer and oleoylcarnitine_C18_1_	0.924257	13.47
AtrialFibrillation and x7_methylxanthine	0.913998	13.4134
Cancer and X_23662	0.921567	13.3201
Anosmia and alpha_CEHC	0.917042	12.5519
Cancer and N_N_dimethylalanine	0.911604	12.4144
AtrialFibrillation and X_25520	0.902224	12.3633
Cancer and X_11299	0.907694	12.1574
IschemicStroke and heme	0.911146	12.1002
IntracerebralHemorrhage and heme	0.911146	12.1002
AtrialFibrillation and X_23641	0.897368	12.0025
AtrialFibrillation and x_12Or13__methylmyristate_a15_0OrI15_0_	0.894573	11.8252
AtrialFibrillation and X_13728	0.890962	11.587
AtrialFibrillation and x3__cystein_S_yl_acetaminophen_	0.882259	10.9776
IschemicStroke and trizmaAcetate	0.893798	10.7143
IntracerebralHemorrhage and trizmaAcetate	0.893798	10.7143
IschemicStroke and cortisone	0.890486	10.584
IntracerebralHemorrhage and cortisone	0.890486	10.584
IschemicStroke and ethylmalonate	0.885253	10.3014
IntracerebralHemorrhage and ethylmalonate	0.885253	10.3014
Cancer and eicosenoylcarnitine_C20_1__	0.882793	10.207
IschemicStroke and tetradecanedioate_C14_DC_	0.878629	9.98638
IschemicStroke and N6_acetyllysine	0.878121	9.98638
IntracerebralHemorrhage and tetradecanedioate_C14_DC_	0.878629	9.98638
IntracerebralHemorrhage and N6_acetyllysine	0.878121	9.98638
CongestiveHeartFailureOrCHF and x4_hydroxycoumarin	0.901738	9.45176
AtrialFibrillation and X_24518	0.856259	9.32735
AtrialFibrillation and glycolithocholate	0.85482	9.28762
IschemicStroke and X_12849	0.864034	9.14257
IntracerebralHemorrhage and X_12849	0.864034	9.14257
AtrialFibrillation and x2_piperidinone	0.848971	9.01713
AtrialFibrillation and X_23639	0.848596	9.01713
AtrialFibrillation and laurate_12_0_	0.846074	8.91731
Cancer and caffeine	0.861497	8.88067
CongestiveHeartFailureOrCHF and glycoursodeoxycholate	0.885221	8.8088
Cancer and x4_hydroxyphenylacetate	0.85695	8.75323
Cancer and bumetanide	0.856591	8.75323
AtrialFibrillation and orotidine	0.841567	8.74907
AtrialFibrillation and X_23786	0.841659	8.74907
Cancer and pantothenate	0.852045	8.66887
Cancer and palmitoylcarnitine_C16_	0.851544	8.66887
Cancer and x1_3_7_trimethylurate	0.85239	8.66887
CongestiveHeartFailureOrCHF and citrate	0.875814	8.54095
IschemicStroke and x2_hydroxyibuprofen	0.852471	8.53226
IntracerebralHemorrhage and x2_hydroxyibuprofen	0.852471	8.53226
AtrialFibrillation and ursodeoxycholate	0.836148	8.50901
AtrialFibrillation and myristoleate_14_1n5_	0.835613	8.50901
AtrialFibrillation and x1_palmitoyl_GPG_16_0__	0.834449	8.48278
Anosmia and X_11849	0.863126	8.47188
IschemicStroke and x3_methoxytyramineSulfate	0.849121	8.41717
IntracerebralHemorrhage and x3_methoxytyramineSulfate	0.849121	8.41717
INR and glycerophosphoglycerol	0.940877	8.37313
AtrialFibrillation and x3__2_hydroxyphenyl_propionate	0.831538	8.36891
IschemicStroke and X_24544	0.844328	8.2231
IntracerebralHemorrhage and X_24544	0.844328	8.2231
IschemicStroke and tetrahydrocortisolSulfate_1_	0.842266	8.17717
IntracerebralHemorrhage and tetrahydrocortisolSulfate_1_	0.842266	8.17717
AtrialFibrillation and N_carbamoylaspartate	0.824042	8.0369
Cancer and X_25279	0.837564	7.97335
IschemicStroke and X_21796	0.836382	7.93089
IntracerebralHemorrhage and X_21796	0.836382	7.93089
AtrialFibrillation and x4_vinylphenolSulfate	0.818052	7.78879
IschemicStroke and branchedChain14_0DicarboxylicAcid__	0.826806	7.51316
IntracerebralHemorrhage and branchedChain14_0DicarboxylicAcid__	0.826806	7.51316
AtrialFibrillation and x2_aminooctanoate	0.809733	7.44784
AtrialFibrillation and neopentylGlycolUndecanedioate__	0.806202	7.32432
AtrialFibrillation and butyrate_isobutyrate_4_0_	0.804586	7.29402
AtrialFibrillation and neopentylGlycolSebacate__	0.804207	7.29402
AtrialFibrillation and propyleneSebacate__	0.801437	7.20442
AtrialFibrillation and glucuronideOfPiperineMetaboliteC17H21NO3_5__	0.799903	7.16652
CReactiveProteinOrCRP and X_25433	0.870904	7.15281
AtrialFibrillation and isoursodeoxycholate	0.798805	7.14624
Cancer and stearoylcarnitine_C18_	0.819075	7.13199
IschemicStroke and hexadecanedioate_C16_DC_	0.816822	7.10163
IntracerebralHemorrhage and hexadecanedioate_C16_DC_	0.816822	7.10163
Cancer and sulfateOfPiperineMetaboliteC18H21NO3_3__	0.816676	7.07684
AtrialFibrillation and x5_6_dihydrothymine	0.795382	7.03198
Cancer and theophylline	0.811473	6.89654
IschemicStroke and x16_hydroxypalmitate	0.810723	6.88194
IntracerebralHemorrhage and x16_hydroxypalmitate	0.810723	6.88194
AtrialFibrillation and neopentylGlycolAzelate__	0.790312	6.85518
CongestiveHeartFailureOrCHF and x5_6_dihydrothymine	0.843108	6.84967
AtrialFibrillation and X_19299	0.789216	6.83559
EndStageRenalDiseaseOrESRD and N__2_furoyl_glycine	0.863363	6.83542
Cancer and palmitoleoylcarnitine_C16_1__	0.808164	6.80168
AtrialFibrillation and oxypurinol	0.785053	6.69847
IschemicStroke and X_21312	0.805264	6.6962
IntracerebralHemorrhage and X_21312	0.805264	6.6962
AtrialFibrillation and x4_acetamidophenol	0.783286	6.6693
AtrialFibrillation and x4_hydroxycoumarin	0.782566	6.6693
AtrialFibrillation and propyleneSuberate_1___	0.782987	6.6693
AtrialFibrillation and propyleneTridecanedioate__	0.781933	6.66625
CReactiveProteinOrCRP and X_25435	0.848576	6.49554
AtrialFibrillation and o_cresolSulfate	0.776293	6.479
INR and alpha_ketoglutaramate_	0.887976	6.27551
INR and x4_aminophenolSulfate_2_	0.900786	6.27551
INR and N_acetyl_isoputreanine	0.905492	6.27551
INR and x2_acrylamidoglycolicAcid	0.893545	6.27551
INR and X_25457	0.892635	6.27551
INR and X_25936	0.887616	6.27551
AtrialFibrillation and x_2_4Or2_5__dimethylphenolSulfate	0.769539	6.26226
AtrialFibrillation and X_23644	0.769109	6.26226
IschemicStroke and phosphate	0.792261	6.25648
IschemicStroke and X_21353	0.79271	6.25648
IntracerebralHemorrhage and phosphate	0.792261	6.25648
IntracerebralHemorrhage and X_21353	0.79271	6.25648
Cancer and sulfateOfPiperineMetaboliteC16H19NO3_3__	0.793602	6.24684
AtrialFibrillation and docosatrienoate_22_3n6__	0.766792	6.20068
CReactiveProteinOrCRP and X_24669	0.834427	6.15157
INR and glycerophosphoserine_	0.882482	6.13151
AtrialFibrillation and X_25389	0.763633	6.11084
AtrialFibrillation and X_11847	0.76287	6.10325
AtrialFibrillation and vanillicAlcoholSulfate	0.761871	6.08743
IschemicStroke and x21_hydroxypregnenoloneDisulfate	0.78658	6.07862
IntracerebralHemorrhage and x21_hydroxypregnenoloneDisulfate	0.78658	6.07862
AtrialFibrillation and citrate	0.760097	6.06278
AtrialFibrillation and x1_linoleoyl_GPG_18_2__	0.760137	6.06278
Anosmia and X_22834	0.812685	6.0253
IschemicStroke and x2_aminoadipate	0.783185	5.9908
IntracerebralHemorrhage and x2_aminoadipate	0.783185	5.9908
Cancer and X_12798	0.784903	5.95403
IschemicStroke and x3_hydroxysebacate	0.78003	5.9125
IntracerebralHemorrhage and x3_hydroxysebacate	0.78003	5.9125
EndStageRenalDiseaseOrESRD and x5_hydroxy_2_methylpyridineSulfate	0.833712	5.87493
Cancer and laurylcarnitine_C12_	0.779829	5.84762
Cancer and X_24736	0.780402	5.84762
Cancer and linoleoylcarnitine_C18_2__	0.778494	5.83773
Stroke and fructosyllysine	0.837462	5.81334
AtrialFibrillation and X_13431	0.75064	5.76979
AtrialFibrillation and X_21383	0.747885	5.69877
INR and hydroquinoneSulfate	0.871253	5.68424
EndStageRenalDiseaseOrESRD and citraconate_glutaconate	0.817952	5.68175
EndStageRenalDiseaseOrESRD and oleoyl_arachidonoyl_glycerol_18_1_20_4__1__	0.809956	5.68175
EndStageRenalDiseaseOrESRD and vanillicAcidGlycine	0.812944	5.68175
AtrialFibrillation and ferulylglycine_2_	0.746119	5.65955
Cancer and X_26111	0.77247	5.65791
IschemicStroke and X_25983	0.769217	5.56125
IntracerebralHemorrhage and X_25983	0.769217	5.56125
AtrialFibrillation and x7_alpha_hydroxy_3_oxo_4_cholestenoate_7_Hoca_	0.742394	5.55971
AtrialFibrillation and glutarate_C5_DC_	0.740918	5.53025
AtrialFibrillation and x2_ketocaprylate	0.736452	5.41018
Anosmia and X_16938	0.793419	5.37385
EndStageRenalDiseaseOrESRD and pantoate	0.792311	5.22713
EndStageRenalDiseaseOrESRD and oleoyl_arachidonoyl_glycerol_18_1_20_4__2__	0.788943	5.22713
EndStageRenalDiseaseOrESRD and X_12730	0.787301	5.22713
COVIDSymptomOnset and morphine	0.825547	5.21147
COVIDSymptomOnset and morphine_3_glucuronide	0.825547	5.21147
IschemicStroke and hexadecenedioate_C16_1_DC__	0.757389	5.19497
IntracerebralHemorrhage and hexadecenedioate_C16_1_DC__	0.757389	5.19497
AtrialFibrillation and theanine	0.728241	5.18278
AtrialFibrillation and neopentylGlycolSuberate__	0.727635	5.18046
AtrialFibrillation and X_12027	0.727011	5.17742
Cancer and x1_palmitoyl_2_docosahexaenoyl_GPC_16_0_22_6_	0.755228	5.10561
EndStageRenalDiseaseOrESRD and X_21815	0.780885	5.10279
INR and gluconate	0.851301	4.99874
INR and x4_methoxyphenolSulfate	0.851904	4.99874
IschemicStroke and x2_methoxyacetaminophenSulfate_	0.750259	4.99795
IntracerebralHemorrhage and x2_methoxyacetaminophenSulfate_	0.750259	4.99795

## Sheet: Covid females 
COVID-19 Females	correlation coeff	-log(adj p-value)
ShortnessOfBreathOrDyspnea and x3_methoxytyrosine	-0.999936	76.4908
Anosmia and dexlansoprazole	0.999887	71.0549
ShortnessOfBreathOrDyspnea and vanillactate	-0.999723	63.5285
CoagulationDisorder and x6_hydroxywarfarin	0.999738	62.3671
ShortnessOfBreathOrDyspnea and X_12410	-0.999161	53.7344
ShortnessOfBreathOrDyspnea and x3_methoxytyramineSulfate	-0.999135	53.6145
CoagulationDisorder and warfarin	0.999107	52.0404
Anosmia and X_12812	0.998885	50.7461
ShortnessOfBreathOrDyspnea and X_12726	-0.997877	45.6703
ShortnessOfBreathOrDyspnea and dopamine3_O_sulfate	-0.996403	41.0484
ShortnessOfBreathOrDyspnea and dopamine4_sulfate	-0.995342	38.8322
Anosmia and atorvastatinLactone	0.995352	38.1313
IschemicStroke and N2_acetyl_N6_methyllysine	0.992826	34.2791
Cancer and X_16649	0.992998	33.5342
CongestiveHeartFailureOrCHF and X_16649	0.992998	33.5342
CarotidStenosisWithOurWithoutCEAOrStent and X_16649	0.992998	33.5342
Anosmia and atorvastatin_lipitor_	0.991185	32.5674
IschemicStroke and N_acetyl_1_methylhistidine_	0.987352	29.3772
DeathDueToCOVID_19 and eugenolSulfate	-0.987322	27.6492
Anosmia and midazolam	0.981016	25.8544
Cancer and x4_ethylphenylsulfate	0.968989	20.6331
CongestiveHeartFailureOrCHF and x4_ethylphenylsulfate	0.968989	20.6331
CarotidStenosisWithOurWithoutCEAOrStent and x4_ethylphenylsulfate	0.968989	20.6331
DeathDueToCOVID_19 and propyl4_hydroxybenzoateSulfate	-0.963414	18.8911
ShortnessOfBreathOrDyspnea and X_15523	-0.95352	18.3754
Anosmia and sucrose	0.954435	18.205
ShortnessOfBreathOrDyspnea and N_octanoylglycine	-0.951875	18.1553
IschemicStroke and N2_acetyl_N6_N6_dimethyllysine	0.951137	17.4998
ShortnessOfBreathOrDyspnea and dibutylSulfosuccinate	-0.947022	17.3885
Cancer and famotidine	0.94913	16.5392
CongestiveHeartFailureOrCHF and famotidine	0.94913	16.5392
CarotidStenosisWithOurWithoutCEAOrStent and famotidine	0.94913	16.5392
Anosmia and X_24518	0.944095	16.5202
DeathDueToCOVID_19 and X_12544	-0.949839	16.5063
ShortnessOfBreathOrDyspnea and X_25279	-0.935628	15.7515
IschemicStroke and X_24971	0.937908	15.5256
ShortnessOfBreathOrDyspnea and x4_guanidinobutanoate	-0.924647	14.5082
ShortnessOfBreathOrDyspnea and X_12407	-0.924775	14.5082
IschemicStroke and N2_N5_diacetylornithine	0.92269	13.727
Cancer and x7_hydroxywarfarin	0.924842	13.3392
CongestiveHeartFailureOrCHF and x7_hydroxywarfarin	0.924842	13.3392
CarotidStenosisWithOurWithoutCEAOrStent and x7_hydroxywarfarin	0.924842	13.3392
EndStageRenalDiseaseOrESRD and x4_acetamidophenylglucuronide	0.932483	12.7879
ShortnessOfBreathOrDyspnea and x_2_butoxyethoxy_aceticAcid	-0.905281	12.5826
ShortnessOfBreathOrDyspnea and glutarate_C5_DC_	-0.900081	12.2323
ShortnessOfBreathOrDyspnea and caprate_10_0_	-0.900672	12.2323
IschemicStroke and X_15503	0.904862	12.0314
ShortnessOfBreathOrDyspnea and saccharin	-0.89291	11.6867
ShortnessOfBreathOrDyspnea and x3_methylglutarate_2_methylglutarate	-0.891884	11.6536
ShortnessOfBreathOrDyspnea and imidazolePropionate	-0.890389	11.5822
ShortnessOfBreathOrDyspnea and diglycerol	-0.88849	11.4792
ShortnessOfBreathOrDyspnea and stearidonate_18_4n3_	-0.878758	10.8055
ShortnessOfBreathOrDyspnea and X_25983	-0.868205	10.1353
ShortnessOfBreathOrDyspnea and deoxycholicAcidGlucuronide	-0.866099	10.0399
ShortnessOfBreathOrDyspnea and maltose	-0.865243	10.0235
IschemicStroke and guanidinosuccinate	0.878313	10.0117
ShortnessOfBreathOrDyspnea and N_acetylasparagine	-0.863458	9.94828
ShortnessOfBreathOrDyspnea and caprylate_8_0_	-0.860045	9.77417
Cancer and alpha_hydroxymetoprolol	0.883157	9.70667
CongestiveHeartFailureOrCHF and alpha_hydroxymetoprolol	0.883157	9.70667
CarotidStenosisWithOurWithoutCEAOrStent and alpha_hydroxymetoprolol	0.883157	9.70667
IschemicStroke and N_acetylphenylalanine	0.863473	9.19954
IschemicStroke and X_17357	0.864112	9.19954
Anosmia and desmethylnaproxen	0.86577	9.03611
IschemicStroke and benzoylcarnitine_	0.856939	8.87784
EndStageRenalDiseaseOrESRD and x2_hydroxyacetaminophenSulfate_	0.880812	8.65723
EndStageRenalDiseaseOrESRD and x2_methoxyacetaminophenSulfate_	0.876436	8.65723
ShortnessOfBreathOrDyspnea and X_24571	-0.83302	8.32302
IschemicStroke and x3_methylglutarylcarnitine_2_	0.844428	8.24033
Anosmia and X_24328	0.850144	8.20013
Cancer and x10_hydroxywarfarin	0.857499	8.17179
CongestiveHeartFailureOrCHF and x10_hydroxywarfarin	0.857499	8.17179
CarotidStenosisWithOurWithoutCEAOrStent and x10_hydroxywarfarin	0.857499	8.17179
ShortnessOfBreathOrDyspnea and N_acetyltaurine	-0.82863	8.13923
IschemicStroke and x11_ketoetiocholanoloneGlucuronide	0.841205	8.13275
IschemicStroke and X_11444	0.839032	8.07939
EndStageRenalDiseaseOrESRD and x2_methoxyacetaminophenGlucuronide_	0.863047	8.06998
ShortnessOfBreathOrDyspnea and N_N_dimethyl_5_aminovalerate	-0.826297	8.05833
IschemicStroke and x8_methoxykynurenate	0.836792	8.02084
IschemicStroke and X_18899	0.82663	7.57058
ShortnessOfBreathOrDyspnea and X_18345	-0.812486	7.45426
IschemicStroke and N_acetylkynurenine_2_	0.820298	7.32363
IschemicStroke and X_12100	0.818139	7.27336
Anosmia and o_hydroxyatorvastatinLactone	0.830487	7.2536
ShortnessOfBreathOrDyspnea and X_24410	-0.803737	7.10791
IschemicStroke and nonanoylcarnitine_C9_	0.811805	7.05281
IschemicStroke and x11beta_hydroxyetiocholanoloneGlucuronide_	0.811164	7.05281
IschemicStroke and X_23659	0.809966	7.04311
INR and cotinine	0.914252	7.01342
INR and oxypurinol	0.914252	7.01342
INR and gabapentin	0.914252	7.01342
IschemicStroke and kynurenine	0.807053	6.95842
CoagulationDisorder and metronidazole	0.849661	6.86652
COVIDSymptomOnset and x1_cerotoyl_GPC_26_0__	0.864083	6.76492
IschemicStroke and X_12112	0.801023	6.74429
Cancer and guanosine	0.828114	6.73113
CongestiveHeartFailureOrCHF and guanosine	0.828114	6.73113
CarotidStenosisWithOurWithoutCEAOrStent and guanosine	0.828114	6.73113
IschemicStroke and pimeloylcarnitine_3_methyladipoylcarnitine_C7_DC_	0.797258	6.62812
Anosmia and homovanillate_HVA_	0.814063	6.56517
Anosmia and pro_hydroxy_pro	0.811196	6.51274
IschemicStroke and N_acetyl_2_aminoadipate	0.791852	6.44892
COVIDSymptomOnset and gentisate	0.828028	6.42259
COVIDSymptomOnset and theanine	0.814848	6.42259
COVIDSymptomOnset and piperine	0.81764	6.42259
COVIDSymptomOnset and pyrraline	0.810994	6.42259
COVIDSymptomOnset and x1_lignoceroyl_GPC_24_0_	0.805423	6.42259
COVIDSymptomOnset and x1__1_enyl_palmitoyl__GPC_P_16_0__	0.793068	6.42259
COVIDSymptomOnset and isoeugenolSulfate	0.787015	6.42259
COVIDSymptomOnset and syringolSulfate	0.787015	6.42259
COVIDSymptomOnset and umbelliferoneSulfate	0.791615	6.42259
COVIDSymptomOnset and tramadol	0.787015	6.42259
COVIDSymptomOnset and O_desmethyltramadol	0.787015	6.42259
COVIDSymptomOnset and N_desmethylTramadol	0.787015	6.42259
COVIDSymptomOnset and catecholGlucuronide	0.787015	6.42259
COVIDSymptomOnset and trazadone	0.793619	6.42259
COVIDSymptomOnset and glucuronideOfC12H22O4_1__	0.787015	6.42259
COVIDSymptomOnset and glucuronideOfC14H26O4_1__	0.787015	6.42259
COVIDSymptomOnset and x4_hydroxyDuloxetineGlucuronide_	0.787015	6.42259
COVIDSymptomOnset and x5_hydroxy_6_methoxyDuloxetineSulfate_	0.787015	6.42259
COVIDSymptomOnset and x4_acetylcatecholSulfate_1_	0.794054	6.42259
COVIDSymptomOnset and x4_acetylcatecholSulfate_2_	0.787015	6.42259
COVIDSymptomOnset and x3_hydroxy_2_methylpyridineSulfate	0.787015	6.42259
COVIDSymptomOnset and vanillicAcidGlycine	0.843033	6.42259
COVIDSymptomOnset and diazepam	0.787015	6.42259
COVIDSymptomOnset and X_12543	0.787015	6.42259
COVIDSymptomOnset and X_12730	0.787015	6.42259
COVIDSymptomOnset and X_12738	0.787015	6.42259
COVIDSymptomOnset and X_12818	0.811223	6.42259
COVIDSymptomOnset and X_17354	0.787015	6.42259
COVIDSymptomOnset and X_21807	0.787015	6.42259
Anosmia and X_16124	0.80628	6.36963
Anosmia and methylsuccinoylcarnitine	0.802013	6.25479
COVIDSymptomOnset and fluconazole	0.781015	6.22906
IschemicStroke and X_17346	0.785073	6.22229
PROTIME and cotinine	0.900848	6.10163
PROTIME and oxypurinol	0.900848	6.10163
PROTIME and gabapentin	0.900848	6.10163
CoronaryArteryDiseaseOrMyocardialInfarctionWithOrWithoutCABG and X_13507	0.853837	6.02613
ShortnessOfBreathOrDyspnea and heneicosapentaenoate_21_5n3_	-0.774769	6.01209
IschemicStroke and p_cresolGlucuronide_	0.776791	5.94867
IschemicStroke and X_12127	0.775318	5.9281
COVIDSymptomOnset and x1__1_enyl_palmitoyl__2_linoleoyl_GPE_P_16_0_18_2__	0.768743	5.87898
COVIDSymptomOnset and glucuronideOfPiperineMetaboliteC17H21NO3_5__	0.769703	5.87898
COVIDSymptomOnset and X_22834	0.768732	5.87898
COVIDSymptomOnset and x3_methylCatecholSulfate_2_	0.765706	5.80304
DeathDueToCOVID_19 and dexamethasone	-0.819184	5.74797
IschemicStroke and dimethylSulfone	0.768398	5.71436
COVIDSymptomOnset and x1__1_enyl_stearoyl__2_linoleoyl_GPE_P_18_0_18_2__	0.75995	5.63575
CReactiveProteinOrCRP and oleoylcholine	0.843114	5.59403
Cancer and linolenoylcarnitine_C18_3__	0.797966	5.51213
CongestiveHeartFailureOrCHF and linolenoylcarnitine_C18_3__	0.797966	5.51213
CarotidStenosisWithOurWithoutCEAOrStent and linolenoylcarnitine_C18_3__	0.797966	5.51213
COVIDSymptomOnset and x1__1_enyl_palmitoyl__2_arachidonoyl_GPE_P_16_0_20_4__	0.751317	5.37972
COVIDSymptomOnset and mannitol_sorbitol	0.749932	5.36194
EndStageRenalDiseaseOrESRD and x3__cystein_S_yl_acetaminophen_	0.805474	5.35734
IschemicStroke and X_24728	0.75686	5.35362
EndStageRenalDiseaseOrESRD and malate	0.800769	5.343
INR and glutamine_degradant_	0.881164	5.26216
CoronaryArteryDiseaseOrMyocardialInfarctionWithOrWithoutCABG and caprylate_8_0_	0.825716	5.24402
Anosmia and X_18887	0.772857	5.19406
TreatmentsWithConvalescentPlasma and ethylBeta_glucopyranoside	-0.821653	5.17188
TreatmentsWithConvalescentPlasma and branched_chain_Straight_chain_OrCyclopropyl10_1FattyAcid_1__	-0.819571	5.17188
TreatmentsWithConvalescentPlasma and X_12111	-0.809401	5.1235
ShortnessOfBreathOrDyspnea and X_13866	-0.746623	5.09292
EndStageRenalDiseaseOrESRD and X_24585	0.789817	5.05861
IschemicStroke and gamma_CEHCGlucuronide_	0.746036	5.0349
COVIDSymptomOnset and X_17348	0.737983	5.01593
COVIDSymptomOnset and x1_2_dilinoleoyl_GPC_18_2_18_2_	0.737075	5.01377
