# Supplementary material for: Sex differences in global metabolomic profiles of COVID-19 patients
Source: Cell Death Dis. 2022 May 14;13(5):461. doi: 10.1038/s41419-022-04861-2 (PMC9106988; doi:10.1038/s41419-022-04861-2)
Supplement: Supplementary file 11 — Supplemental Data 1 [file 41419_2022_4861_MOESM11_ESM.xlsx]

## Sheet: Data Key & Explanation
	Data Key & Explanation
HeatMap Description	This is the statistical heat map data table associated with the statsitical anlaysis of the data.
	Chemical Annotation Descriptions
PATHWAY SORTORDER	An internally-generated number intended for sorting compounds by biochemical SUPER PATHWAY and SUB PATHWAY
BIOCHEMICAL NAME	The name of the identified biochemical
Biochemical Name	Indicates a compound that has been confirmed based on an authentic chemical standard and we are highly confident in its identity. (Metabolomics Standards Initiative Tier 1 identification)
Biochemical Name*	Indicates a compound that has not been confirmed based on a standard, but we are confident in its identity. (Not Tier 1)
Biochemical Name**	Indicates a compound for which a standard is not available, but we are reasonably confident in its identity or the information provided. (Not Tier 1)
Biochemical Name (#) or [#]	Indicates a compound that is a structural isomer of another compound in the Metabolon spectral library. For example, a steroid that may be sulfated at one of several positions that are indistinguishable by the mass spectrometry data or a diacylglycerol for which more than one stereospecific molecule exists.
SUPER PATHWAY	The general biochemical class assigned to the identified biochemical (e.g. lipid, amino acid, carbohydrate, etc.) intended for sorting compounds by broad biochemical classes
SUB PATHWAY	A more specific biochemical class assigned to the identified biochemical (e.g. TCA cycle, monoacylglycerols, etc.) intended for grouping/sorting compounds by biochemical pathway/class
PLATFORM	The Metabolon untargeted metabolomics platform consists of four different methods (i.e. Pos Late, Pos Early, Polar, and Neg). This column indicates which method was used to report the values associated with the detected biochemical.
COMP ID	An internally-generated Metabolon compound identifier
KEGG	An alphanumeric compound identifier and link to compound information in the Kyoto Encyclopedia of Genes and Genomes (KEGG)
HMDB	An alphanumeric compound identifier and link to compound information maintained by the Human Metabolome Database (HMDB)
PUBCHEM	A unique numerical identifier assigned by the National Center for Biotechnology Information (NCBI) and searchable in the PubChem database
CHEM ID	Unique identifier for each biochemical. CHEM IDs are listed in the top row of the data tabs of the accompanying client data table (CDT) file.
CAS	A unique numerical identifier assigned by the Chemical Abstracts Service (CAS) to every chemical substance described in the open scientific literature
	Statistical Analysis/Descriptors
FOLD CHANGE	Indicates the ratio of the mean scaled intesity for a metabolite between two experimental groups.
0.55	Green: indicates significant difference (p≤0.05) between the groups shown, metabolite ratio of < 1.00
0.76	Light Green: narrowly missed statistical cutoff for significance 0.05<p<0.10, metabolite ratio of < 1.00
1.71	Red: indicates significant difference (p≤0.05) between the groups shown; metabolite ratio of ≥ 1.00
1.32	Light Red: narrowly missed statistical cutoff for significance 0.05<p<0.10, metabolite ratio of ≥ 1.00
1.2	Non-colored text and cell: mean values are not significantly different for that comparison
	Blue: indicates significant (p≤0.05) ANOVA effect.
	Light Blue: indicates 0.05<p<0.10 ANOVA effect
P-VALUE	p-values for each comparison is derived from the Natural Log-Transformed Data using the corresponding statistical analysis (for eg. t-Test, ANOVA, etc.)
Q-VALUE	Q-values for each comparison is derived from the Natural Log-Transformed Data using False Discovery Rate (FDR) method.
Mean Values	Represents the mean scaled intensity for a metabolite in a particular experimental group.
% FILL	Represents the total percent of samples in a experimental group a metabolite was detected.
© Metabolon, Inc. All rights reserved. The Metabolon name, logo and related trademarks and service marks, owned by Metabolon, Inc. are registered and/or used in the United States and many foreign countries. Any use, copying or reproduction of the trademarks, logos, information, images or designs contained in this document is strictly prohibited without the prior written permission of Metabolon, I…

## Sheet: Pathway - Heat Map
	University of Texas UNTX-02-21VW+ COVID19 Blood study
	Heat map of statistically significant biochemicals profiled in this study. Red and green shaded cells indicate p≤0.05 (red indicates that the mean values are significantly higher for that comparison; green values significantly lower). Light red and light green shaded cells indicate 0.05<p<0.10 (light red indicates that the mean values trend higher for that comparison; light green values trend low…										Fold of Change									Statistical Values
											2W ANOVA Main Effects			2W ANOVA Contrast						2W ANOVA Main Effects						2W ANOVA Contrast											Mean Values									% Filled Values
											Diagnosis	Gender	Diagnosis; Gender	COVID M	COVID F	COVID M	Control M	Avg Covid		Diagnosis		Gender		Diagnosis; Gender		COVID M		COVID F		COVID M		Control M		Avg Covid			CONTROL	CONTROL_FEMALE	CONTROL_MALE	COVID	COVID_FEMALE	COVID_MALE	FEMALE	MALE		CONTROL	CONTROL_FEMALE	CONTROL_MALE	COVID
																										Control M		Control F		COVID F		Control F		Avg Control
	Pathway Sort Order	Super Pathway	Sub Pathway	Biochemical Name	Platform	Comp ID	KEGG	HMDB	PUBCHEM	X				Control M	Control F	COVID F	Control F	Avg Control	X	p-value	q-value	p-value	q-value	p-value	q-value	p-value	q-value	p-value	q-value	p-value	q-value	p-value	q-value	p-value	q-value	X									X
	1	Amino Acid	Glycine, Serine and Threonine Metabolism	glycine	LC/MS pos early	58	C00037	HMDB0000123	750					1	0.82	0.97	0.8	0.9		0.0795	0.0264	0.119	0.2553	0.1829	0.9204	0.7601	0.2499	0.0303	0.0257	0.8699	0.8366	0.0423	0.4033	0.0795	0.0264		1.0859	1.2069	0.965	0.9807	0.9956	0.9658	1.1013	0.9654		100	100	100	100
	2			N-acetylglycine	LC/MS pos early	27710		HMDB0000532	10972					1.28	1.25	0.77	0.75	1.26		0.0638	0.0217	0.0362	0.1536	0.8628	0.9355	0.1505	0.0659	0.231	0.1287	0.1701	0.5101	0.1072	0.5384	0.0638	0.0217		1.2506	1.4331	1.068	1.5793	1.7875	1.3711	1.6103	1.2196		100	100	100	100
	5			sarcosine	LC/MS pos early	1516	C00213	HMDB0000271	1088					1.8	1.62	1.18	1.06	1.71		0.0002	0.0001	0.3758	0.4347	0.9842	0.9409	0.0065	0.0045	0.007	0.0076	0.5215	0.7279	0.5398	0.809	0.0002	0.0001		0.8481	0.8219	0.8743	1.4533	1.3322	1.5744	1.0771	1.2243		100	100	100	100
	6			dimethylglycine	LC/MS pos early	5086	C03626	HMDB0000092	673					1.69	1.87	1.15	1.27	1.77		3.5923e-07	3.4605e-07	0.0979	0.2344	0.5522	0.9204	0.0007	0.0007	3.9521e-05	8.7748e-05	0.448	0.6987	0.1122	0.5384	3.5923e-07	3.4605e-07		0.9212	0.8105	1.0318	1.6326	1.5195	1.7456	1.165	1.3887		100	100	100	100
	7			betaine	LC/MS pos early	3141	C00719	HMDB0000043	247					0.78	0.93	1.04	1.24	0.85		0.0149	0.0059	0.1433	0.2847	0.0692	0.9204	0.003	0.0023	0.6481	0.2869	0.7973	0.812	0.0214	0.2918	0.0149	0.0059		1.1211	1.0013	1.241	0.9513	0.9313	0.9714	0.9663	1.1062		100	100	100	100
	10			serine	LC/MS pos early	1648	C00065	HMDB0000187	5951					1.06	1	0.97	0.91	1.03		0.5733	0.1458	0.4696	0.4831	0.4807	0.9204	0.9197	0.29	0.3704	0.1861	0.9898	0.8539	0.3133	0.7139	0.5733	0.1458		1.0343	1.0843	0.9844	1.063	1.0816	1.0445	1.0829	1.0145		100	100	100	100
	11			N-acetylserine	LC/MS polar	37076		HMDB0002931	65249					2.38	2.52	1.36	1.43	2.44		2.155e-12	6.601e-12	0.0138	0.1078	0.8576	0.9355	5.1676e-08	1.663e-07	1.49e-07	8.415e-07	0.06	0.3716	0.1021	0.5332	2.155e-12	6.601e-12		0.854	0.702	1.0061	2.0805	1.7669	2.3942	1.2344	1.7001		100	100	100	100
	16			2-methylserine	LC/MS pos early	53229	C02115		94309					1.13	1.14	1.34	1.34	1.14		0.8928	0.2107	0.0803	0.2172	0.7517	0.9355	0.8978	0.2849	0.7497	0.3228	0.1435	0.5072	0.3067	0.7137	0.8928	0.2107		0.9551	0.8147	1.0955	1.0847	0.9278	1.2415	0.8713	1.1685		95	95	95	93
	17			threonine	LC/MS pos early	1284	C00188	HMDB0000167	6288					1.11	1.19	0.99	1.07	1.15		0.3793	0.1014	0.5533	0.5127	0.5845	0.9241	0.8132	0.2636	0.314	0.1637	0.9739	0.8539	0.4208	0.7773	0.3793	0.1014		1.0313	0.9985	1.064	1.183	1.1892	1.1768	1.0939	1.1204		100	100	100	100
	18			N-acetylthreonine	LC/MS neg	33939		HMDB0062557	152204					2.01	2.27	1.34	1.51	2.11		2.6466e-09	3.7815e-09	0.0048	0.0577	0.8798	0.9355	1.3125e-05	2.0256e-05	5.7852e-06	1.7347e-05	0.0551	0.3589	0.0337	0.3646	2.6466e-09	3.7815e-09		0.8742	0.6955	1.0529	1.8475	1.5772	2.1179	1.1363	1.5854		100	100	100	100
	19			allo-threonine	LC/MS polar	15142	C05519	HMDB0004041	99289					2.05	2.08	1.02	1.04	2.06		0.0002	0.0001	0.4796	0.4865	0.8958	0.9363	0.0093	0.0062	0.0056	0.0063	0.6834	0.7837	0.5534	0.8195	0.0002	0.0001		0.689	0.6762	0.7019	1.4226	1.4056	1.4397	1.0409	1.0708		53	45	60	93
	23			O-acetylhomoserine	LC/MS polar	31539	C01077	HMDB0029423	439389					0.22	0.26	1.4	1.61	0.24		0.14	0.0441	0.4863	0.4897	0.8738	0.9355	0.3492	0.1339	0.2467	0.1349	0.5454	0.733	0.7035	0.8756	0.14	0.0441		4.6879	3.5957	5.7801	1.1086	0.9232	1.2941	2.2594	3.5371		90	85	95	85
	29		Alanine and Aspartate Metabolism	alanine	LC/MS pos early	1126	C00041	HMDB0000161	5950					0.96	1.02	1.1	1.17	0.99		0.4776	0.1237	0.041	0.1639	0.458	0.9204	0.3052	0.1199	0.9818	0.3925	0.349	0.635	0.0494	0.4285	0.4776	0.1237		1.0233	0.9426	1.1041	1.0084	0.96	1.0567	0.9513	1.0804		100	100	100	100
	31			N-acetylalanine	LC/MS polar	1585	C02847	HMDB0000766	88064					1.96	1.86	1.21	1.15	1.91		3.36e-12	9.583e-12	0.0595	0.1952	0.6829	0.9355	3.5207e-08	1.2289e-07	3.8861e-07	1.8379e-06	0.1046	0.4469	0.2913	0.6977	3.36e-12	9.583e-12		0.8688	0.8088	0.9289	1.6635	1.5035	1.8234	1.1561	1.3762		100	100	100	100
	33			N,N-dimethylalanine	LC/MS pos early	63151			5488191					0.74	0.74	0.83	0.84	0.74		0.1125	0.0365	0.6808	0.5673	0.718	0.9355	0.3821	0.1438	0.1681	0.1	0.9717	0.8539	0.5851	0.8358	0.1125	0.0365		2.2386	2.4389	2.0383	1.6606	1.8124	1.5087	2.1256	1.7735		100	100	100	98
	35			N-carbamoylalanine	LC/MS pos early	52340			426409					0.42	0.55	1.07	1.41	0.47		0.0007	0.0003	0.2317	0.3639	0.7326	0.9355	0.0075	0.0051	0.0266	0.0228	0.5436	0.733	0.277	0.6821	0.0007	0.0003		1.7043	1.4129	1.9957	0.8052	0.7764	0.834	1.0946	1.4149		93	85	100	93
	36			aspartate	LC/MS pos early	443	C00049	HMDB0000191	5960					1.76	1.72	0.95	0.93	1.74		0.002	0.0009	0.8569	0.6351	0.7577	0.9355	0.0154	0.0095	0.0447	0.0348	0.7296	0.7961	0.9278	0.9379	0.002	0.0009		0.997	1.0333	0.9606	1.7321	1.7736	1.6907	1.4034	1.3257		100	100	100	100
	37			N-acetylaspartate (NAA)	LC/MS polar	22185	C01042	HMDB0000812	65065					1.95	1.77	1.34	1.22	1.87		0.0009	0.0004	0.2464	0.3755	0.5729	0.9241	0.0056	0.004	0.0439	0.0345	0.2239	0.5455	0.6716	0.8662	0.0009	0.0004		1.0043	0.905	1.1037	1.8769	1.6047	2.1491	1.2548	1.6264		100	100	100	100
	40			asparagine	LC/MS pos early	512	C00152	HMDB0000168	6267					1.2	1.31	1.02	1.11	1.25		0.0022	0.001	0.2978	0.3989	0.5225	0.9204	0.078	0.038	0.0087	0.009	0.7749	0.8064	0.2355	0.6459	0.0022	0.001		0.9613	0.9101	1.0125	1.2034	1.1919	1.215	1.051	1.1138		100	100	100	100
	42			N-acetylasparagine	LC/MS pos early	33942		HMDB0006028	99715					1.08	1.42	0.95	1.25	1.23		0.0206	0.0078	0.5715	0.5205	0.5411	0.9204	0.2194	0.0905	0.0385	0.0313	0.9744	0.8539	0.4058	0.765	0.0206	0.0078		1.0137	0.901	1.1264	1.2464	1.2771	1.2157	1.0891	1.171		100	100	100	100
	43			hydroxyasparagine**	LC/MS pos early	62060	C20631	HMDB32332	15991574					1.5	1.52	1.21	1.22	1.51		0.0026	0.0012	0.2247	0.3634	0.5057	0.9204	0.009	0.006	0.0871	0.0601	0.1847	0.5126	0.6957	0.8739	0.0026	0.0012		1.1536	1.0379	1.2692	1.7406	1.5766	1.9047	1.3073	1.5869		100	100	100	100
	44		Glutamate Metabolism	glutamate	LC/MS pos early	57	C00025 C00217	HMDB0000148	33032					1.15	1.43	0.97	1.21	1.28		0.0595	0.0203	0.2335	0.3644	0.4159	0.9204	0.4412	0.1609	0.0572	0.0426	0.7873	0.8088	0.1575	0.5867	0.0595	0.0203		0.9176	0.8321	1.003	1.1744	1.1937	1.155	1.0129	1.079		100	100	100	100
	45			glutamine	LC/MS pos early	53	C00064	HMDB0000641	5961					0.92	1.05	0.9	1.02	0.99		0.3625	0.0977	0.2847	0.3946	0.1361	0.9204	0.0908	0.043	0.6776	0.2966	0.0716	0.3936	0.7624	0.8982	0.3625	0.0977		1.0303	1.0187	1.042	1.0149	1.0683	0.9616	1.0435	1.0018		100	100	100	100
	46			alpha-ketoglutaramate*	LC/MS polar	62101	C00940	HMDB0001552	48					1.82	1.95	1.88	2.02	1.86		0.0003	0.0002	0.0015	0.029	0.8324	0.9355	0.0064	0.0045	0.0144	0.0136	0.0155	0.228	0.0327	0.3631	0.0003	0.0002		1.1765	0.78	1.573	2.1886	1.5187	2.8585	1.1494	2.2157		100	100	100	100
	47			N-acetylglutamate	LC/MS polar	15720	C00624	HMDB0001138	70914					2.74	1.75	1.68	1.08	2.27		9.6487e-06	7.0712e-06	0.4495	0.4709	0.5456	0.9204	0.0003	0.0003	0.0045	0.0053	0.3367	0.6299	0.9142	0.9379	9.6487e-06	7.0712e-06		0.9614	0.9256	0.9973	2.1779	1.6242	2.7317	1.2749	1.8645		100	100	100	100
	48			N-acetylglutamine	LC/MS polar	33943	C02716	HMDB0006029	182230					1.26	1.67	1.1	1.46	1.43		0.0008	0.0004	0.2911	0.3981	0.951	0.9403	0.0174	0.0106	0.0139	0.0132	0.4811	0.7097	0.429	0.7799	0.0008	0.0004		1.0197	0.8277	1.2116	1.4554	1.3853	1.5254	1.1065	1.3685		100	100	100	100
	51			4-hydroxyglutamate	LC/MS pos early	40499	C03079	HMDB0001344	439902					0.89	0.73	1	0.82	0.8		0.1533	0.0476	0.6301	0.5458	0.3129	0.9204	0.7639	0.2508	0.0862	0.0597	0.2924	0.6072	0.7077	0.8776	0.1533	0.0476		1.5572	1.713	1.4014	1.2479	1.2501	1.2458	1.4815	1.3236		98	100	95	93
	54			glutamate, gamma-methyl ester	LC/MS pos early	33487		HMDB0061715	68662					0.97	1.25	0.85	1.08	1.1		0.29	0.082	0.4843	0.4897	0.2018	0.9204	0.8756	0.28	0.1002	0.0676	0.1634	0.5088	0.6804	0.868	0.29	0.082		0.9349	0.8969	0.973	1.0315	1.118	0.945	1.0075	0.959		95	100	90	98
	55			N-acetyl-aspartyl-glutamate (NAAG)	LC/MS pos early	35665	C12270	HMDB0001067	188803					6.46	3.42	2.15	1.14	5.04		3.37e-13	1.286e-12	0.0098	0.0884	0.0438	0.9204	4.7958e-11	5.13e-10	8.8473e-06	2.4546e-05	0.0014	0.0816	0.6732	0.8675	3.37e-13	1.286e-12		0.3707	0.3465	0.3949	1.8679	1.1867	2.5491	0.7666	1.472		45	50	40	85
	56			beta-citrylglutamate	LC/MS neg	54923	C20775		189741					3.36	2.11	1.62	1.02	2.74		3.3967e-10	5.9234e-10	0.0496	0.1847	0.0938	0.9204	1.7407e-08	6.8091e-08	0.0002	0.0004	0.0109	0.228	0.8333	0.9199	3.3967e-10	5.9234e-10		0.7516	0.7446	0.7586	2.06	1.5712	2.5488	1.1579	1.6537		100	100	100	100
	58			carboxyethyl-GABA	LC/MS pos early	40007		HMDB0002201	2572					1.56	1.7	1.18	1.29	1.62		0.0013	0.0006	0.213	0.3536	0.7237	0.9355	0.0107	0.007	0.0377	0.0309	0.2583	0.575	0.5259	0.809	0.0013	0.0006		0.9593	0.8395	1.0792	1.5569	1.4302	1.6835	1.1348	1.3813		90	90	90	98
	60			2-pyrrolidinone	LC/MS pos early	31675		HMDB0002039	12025					0.77	0.93	0.9	1.09	0.85		0.001	0.0005	0.926	0.6556	0.1403	0.9204	0.0008	0.0007	0.1752	0.1034	0.3264	0.6296	0.2664	0.6742	0.001	0.0005		1.0945	1.0477	1.1413	0.927	0.9744	0.8796	1.0111	1.0105		100	100	100	100
	62			S-1-pyrroline-5-carboxylate	LC/MS pos early	42370	C04322	HMDB0001301	11966181					0.91	1.09	1.21	1.46	0.98		0.9116	0.2134	0.0911	0.2296	0.4176	0.9204	0.5144	0.1816	0.6202	0.2784	0.5281	0.7306	0.078	0.4836	0.9116	0.2134		0.9592	0.7813	1.1371	0.9411	0.8519	1.0303	0.8166	1.0837		90	90	90	88
	70		Histidine Metabolism	histidine	LC/MS neg	59	C00135	HMDB0000177	6274					0.78	0.87	0.97	1.08	0.82		9.9687e-05	6.1522e-05	0.8822	0.6422	0.2977	0.9204	0.0005	0.0005	0.0336	0.0282	0.5265	0.7301	0.3999	0.765	9.9687e-05	6.1522e-05		1.0921	1.052	1.1323	0.8956	0.9111	0.8801	0.9815	1.0062		100	100	100	100
	71			1-methylhistidine	LC/MS pos early	30460	C01152	HMDB0000001	92105					1.53	1.85	1.13	1.36	1.67		0.0048	0.0021	0.0995	0.2355	0.9056	0.9371	0.0356	0.0196	0.0524	0.0397	0.2104	0.5342	0.277	0.6821	0.0048	0.0021		1.0883	0.9235	1.2531	1.8127	1.7042	1.9211	1.3139	1.5871		100	100	100	98
	72			3-methylhistidine	LC/MS neg	15677	C01152	HMDB0000479	64969					0.31	0.33	0.93	0.99	0.32		4.4248e-08	5.0662e-08	0.7929	0.6129	0.7965	0.9355	2.5532e-05	3.6207e-05	9.6215e-05	0.0002	0.9974	0.8539	0.713	0.8803	4.4248e-08	5.0662e-08		3.3254	3.3386	3.3122	1.0762	1.117	1.0354	2.2278	2.1738		100	100	100	100
	73			N-acetylhistidine	LC/MS polar	33946	C02997	HMDB0032055	75619					1.16	1.61	1.09	1.52	1.34		0.0354	0.0128	0.1296	0.2692	0.4491	0.9204	0.332	0.1285	0.0436	0.0344	0.587	0.7539	0.1091	0.5384	0.0354	0.0128		1.0551	0.839	1.2713	1.415	1.3539	1.4761	1.0964	1.3737		100	100	100	100
	75			N-acetyl-3-methylhistidine*	LC/MS pos early	43256		HMDB0240341	193270					0.39	0.45	1.87	2.19	0.41		0.0025	0.0011	0.4855	0.4897	0.9313	0.9403	0.0258	0.0148	0.0346	0.0288	0.6651	0.781	0.5793	0.8358	0.0025	0.0011		1.7875	1.1197	2.4554	0.7256	0.5056	0.9457	0.8126	1.7005		83	85	80	45
	76			N-acetyl-1-methylhistidine*	LC/MS pos early	43255		HMDB0240340	53859791					2.79	4.87	1.33	2.32	3.42		0.0055	0.0024	0.174	0.3156	0.9519	0.9403	0.0518	0.027	0.0427	0.0339	0.3566	0.6387	0.3142	0.7139	0.0055	0.0024		1.4025	0.8448	1.9602	4.7954	4.1148	5.476	2.4798	3.7181		93	90	95	88
	77			hydantoin-5-propionate	LC/MS polar	40473	C05565	HMDB0001212	782					11.14	6.04	1.89	1.03	8.63		0	0	0.074	0.213	0.1092	0.9204	2.8e-14	1.527e-12	6.6818e-10	1.1501e-08	0.0176	0.2341	0.8928	0.9379	0	0		0.4646	0.4583	0.4709	4.0075	2.7696	5.2454	1.6139	2.8582		98	100	95	100
	78			trans-urocanate	LC/MS polar	607	C00785	HMDB0000301	736715					0.87	1.47	0.74	1.26	1.14		0.1279	0.0406	0.5855	0.526	0.1341	0.9204	0.034	0.0188	0.986	0.3928	0.1489	0.5072	0.4964	0.7958	0.1279	0.0406		1.1489	1.0164	1.2815	1.3047	1.4988	1.1107	1.2576	1.1961		100	100	100	100
	80			imidazole propionate	LC/MS pos early	40730		HMDB0002271	70630					14.92	18.6	1.08	1.35	16.48		4e-15	2.3e-14	0.034	0.15	0.7998	0.9355	4.9892e-10	3.2809e-09	2.3712e-09	2.8894e-08	0.0919	0.4301	0.182	0.6065	4e-15	2.3e-14		0.5417	0.4608	0.6225	8.9281	8.5687	9.2876	4.5148	4.9551		95	95	95	100
	81			formiminoglutamate	LC/MS pos early	43493	C00439	HMDB0000854	439233					6.6	4.19	2.2	1.4	5.59		5.9e-14	2.92e-13	0.0038	0.0519	0.5811	0.9241	1.4373e-09	7.8575e-09	4.0698e-08	3.0747e-07	0.0144	0.228	0.0892	0.5134	5.9e-14	2.92e-13		0.6555	0.5469	0.7641	3.6663	2.292	5.0407	1.4195	2.9024		100	100	100	100
	83			imidazole lactate	LC/MS neg	15716	C05568	HMDB0002320	793					2.55	2.02	1.71	1.36	2.32		0.0002	9.6453e-05	0.0145	0.1104	0.447	0.9204	0.0013	0.0011	0.0263	0.0226	0.0236	0.2712	0.2229	0.6357	0.0002	9.6453e-05		0.9918	0.8415	1.1422	2.3045	1.701	2.908	1.2712	2.0251		100	100	100	100
	86			N-acetylcarnosine	LC/MS polar	43488		HMDB0012881	9903482					1.46	2.31	1.87	2.95	1.68		0.0003	0.0001	3.6663e-07	8.9994e-05	0.6007	0.927	0.0216	0.0128	0.0028	0.0035	0.0006	0.0496	4.8126e-05	0.0056	0.0003	0.0001		1.1487	0.5809	1.7165	1.925	1.3429	2.5071	0.9619	2.1118		100	100	100	100
	90			1-methylhistamine	LC/MS pos early	43831	C05127	HMDB0000898	3614					2.05	1.91	1.07	0.99	1.98		0.0013	0.0006	0.7477	0.5974	0.8856	0.9363	0.0266	0.0152	0.0159	0.0149	0.7421	0.8021	0.8999	0.9379	0.0013	0.0006		0.7662	0.7691	0.7633	1.5189	1.4697	1.568	1.1194	1.1656		85	90	80	83
	91			1-methyl-4-imidazoleacetate	LC/MS pos early	32350	C05828	HMDB0002820	75810					3.21	2.47	1.59	1.23	2.88		1.4964e-06	1.2818e-06	0.2714	0.3864	0.2883	0.9204	2.9108e-05	4.0024e-05	0.0044	0.0052	0.1278	0.4856	0.9783	0.9379	1.4964e-06	1.2818e-06		0.8965	0.8051	0.9879	2.5814	1.9903	3.1724	1.3977	2.0802		95	100	90	100
	92			1-methyl-5-imidazoleacetate	LC/MS pos early	62946		HMDB04988	6451814					0.52	0.45	1.98	1.71	0.5		0.0005	0.0002	0.3658	0.43	0.9461	0.9403	0.0101	0.0066	0.013	0.0126	0.5534	0.7374	0.4915	0.7948	0.0005	0.0002		1.8804	1.3903	2.3705	0.9314	0.626	1.2367	1.0082	1.8036		95	90	100	60
	93			1-methyl-5-imidazolelactate	LC/MS neg	64596								0.73	0.54	1.57	1.15	0.64		0.0045	0.002	0.291	0.3981	0.7973	0.9355	0.0631	0.0319	0.0273	0.0234	0.3532	0.6371	0.5706	0.8358	0.0045	0.002		1.9643	1.8235	2.1052	1.2577	0.9776	1.5378	1.4006	1.8215		100	100	100	93
	96			1-ribosyl-imidazoleacetate*	LC/MS pos early	61868	C05131	HMDB0002331	440569					1.29	1.24	1.92	1.83	1.27		0.4308	0.1127	0.0706	0.2096	0.6114	0.9307	0.3601	0.1368	0.8426	0.3536	0.1016	0.4425	0.3524	0.7322	0.4308	0.1127		1.4881	1.0504	1.9257	1.8909	1.2973	2.4846	1.1738	2.2051		100	100	100	100
	97			4-imidazoleacetate	LC/MS pos early	32349	C02835	HMDB0002024	96215					0.7	1.04	1.33	1.97	0.82		0.2389	0.0698	0.0032	0.0465	0.3309	0.9204	0.1299	0.0583	0.8832	0.3649	0.148	0.5072	0.0057	0.1799	0.2389	0.0698		1.1978	0.8059	1.5897	0.9781	0.839	1.1172	0.8224	1.3534		90	80	100	78
	105		Lysine Metabolism	lysine	LC/MS pos early	1301	C00047 C00739	HMDB0003405	5962					1.05	1.1	1.05	1.1	1.07		0.2104	0.0628	0.0913	0.2296	0.7027	0.9355	0.5356	0.1875	0.248	0.1355	0.351	0.635	0.1429	0.5789	0.2104	0.0628		0.9564	0.9115	1.0014	1.0268	0.9999	1.0537	0.9557	1.0275		100	100	100	100
	106			N2-acetyllysine	LC/MS polar	36751	C12989	HMDB0000446	92907					1.02	0.95	1.09	1.02	0.99		0.783	0.1894	0.5114	0.4993	0.4691	0.9204	0.7505	0.2475	0.4799	0.2276	0.3297	0.6296	0.9618	0.9379	0.783	0.1894		1.2691	1.2583	1.2799	1.252	1.1961	1.3079	1.2272	1.2939		100	100	100	88
	107			N6-acetyllysine	LC/MS neg	36752	C02727	HMDB0000206	92832					1.15	1.02	1.16	1.02	1.09		0.2523	0.073	0.2672	0.386	0.5478	0.9204	0.2178	0.0901	0.6985	0.3043	0.2273	0.5506	0.7173	0.8809	0.2523	0.073		1.0416	1.0292	1.0539	1.1313	1.0481	1.2144	1.0386	1.1342		100	100	100	100
	109			N2-acetyl,N6-methyllysine	LC/MS pos early	62954								1.08	4.9	0.6	2.7	2.11		0.7991	0.1924	0.0613	0.1971	0.8696	0.9355	0.7672	0.2517	0.949	0.3842	0.2237	0.5455	0.1485	0.5836	0.7991	0.1924		1.6276	0.8801	2.3751	3.4384	4.3105	2.5664	2.5953	2.4707		90	85	95	78
	110			N2-acetyl,N6,N6-dimethyllysine	LC/MS pos early	63254								0.85	3.08	1.75	6.34	1.15		0.0217	0.0082	0.0416	0.1642	0.8556	0.9355	0.078	0.038	0.1306	0.0832	0.1149	0.4658	0.1854	0.6094	0.0217	0.0082		3.236	0.8812	5.5907	3.73	2.7116	4.7484	1.7964	5.1696		100	100	100	100
	114			N6-methyllysine	LC/MS pos early	62860	C02728	HMDB0002038	164795					0.71	1.21	0.99	1.69	0.9		0.6345	0.1584	0.0616	0.1977	0.3674	0.9204	0.3308	0.1282	0.7622	0.3272	0.486	0.713	0.051	0.4285	0.6345	0.1584		1.5682	1.1663	1.9701	1.4038	1.4084	1.3993	1.2873	1.6847		100	100	100	100
	115			N6,N6-dimethyllysine	LC/MS pos early	62862	C05545	HMDB0013287	193344					1.16	1.82	1.14	1.78	1.4		0.009	0.0037	0.0308	0.1487	0.5841	0.9241	0.1357	0.0604	0.0251	0.0218	0.2466	0.5673	0.0555	0.4373	0.009	0.0037		1.1231	0.8078	1.4385	1.5686	1.4675	1.6698	1.1376	1.5541		93	90	95	100
	116			N6,N6,N6-trimethyllysine	LC/MS pos early	1498	C03793	HMDB0001325	440120					3.22	3.35	1.24	1.29	3.28		0	1e-15	0.0738	0.213	0.5352	0.9204	1.5037e-11	2.1322e-10	7.1175e-10	1.1501e-08	0.089	0.4217	0.4026	0.765	0	1e-15		0.7278	0.6353	0.8203	2.3872	2.1301	2.6443	1.3827	1.7323		100	100	100	100
	117			hydroxy-N6,N6,N6-trimethyllysine*	LC/MS pos early	62959								3.01	4.03	1.31	1.75	3.38		8.3184e-09	1.0874e-08	0.0363	0.1536	0.4578	0.9204	2.3472e-06	4.3981e-06	0.0001	0.0002	0.0454	0.3382	0.3306	0.7227	8.3184e-09	1.0874e-08		1.0588	0.7693	1.3482	3.5778	3.1018	4.0538	1.9355	2.701		100	100	100	100
	119			5-hydroxylysine	LC/MS pos early	15685	C16741	HMDB0000450	3032849					1.68	1.43	1.17	1	1.56		1.2065e-06	1.0571e-06	0.6233	0.5423	0.3193	0.9204	3.0099e-05	4.1014e-05	0.0034	0.0042	0.2936	0.6077	0.7198	0.8812	1.2065e-06	1.0571e-06		0.9337	0.9346	0.9328	1.4524	1.3406	1.5641	1.1376	1.2485		100	100	100	100
	120			5-(galactosylhydroxy)-L-lysine	LC/MS pos early	43582			66995551					2.89	3.11	1.21	1.3	2.99		3.3494e-07	3.2449e-07	0.8321	0.6265	0.0101	0.7425	1.3106e-07	3.6938e-07	0.0401	0.0325	0.0472	0.3395	0.0902	0.5134	3.3494e-07	3.2449e-07		0.8772	0.7635	0.9909	2.6211	2.377	2.8651	1.5703	1.928		80	95	65	93
	121			fructosyllysine	LC/MS pos early	46227		HMDB0034879	9839580					2.05	1.92	1.11	1.04	1.99		2.8537e-06	2.2833e-06	0.362	0.4282	0.9733	0.9403	0.0007	0.0006	0.0006	0.0009	0.534	0.7326	0.5035	0.801	2.8537e-06	2.2833e-06		0.9039	0.8856	0.9222	1.7954	1.7021	1.8887	1.2939	1.4054		100	100	100	100
	123			2-aminoadipate	LC/MS polar	6146	C00956	HMDB0000510	92136					2.87	2.09	1.51	1.1	2.5		7.5815e-09	9.9926e-09	0.0173	0.1201	0.6883	0.9355	5.6982e-06	9.6478e-06	4.8172e-05	0.0001	0.0485	0.3395	0.1553	0.5864	7.5815e-09	9.9926e-09		0.8115	0.7731	0.85	2.0285	1.6172	2.4399	1.1952	1.6449		100	100	100	100
	127			glutarylcarnitine (C5-DC)	LC/MS pos early	44664		HMDB0013130	71317118					1.08	2.01	1.02	1.89	1.4		0.1516	0.0472	0.0942	0.2317	0.0718	0.9204	0.7903	0.2578	0.0233	0.0205	0.9263	0.8507	0.015	0.2531	0.1516	0.0472		1.0074	0.6971	1.3177	1.4148	1.402	1.4276	1.0496	1.3726		100	100	100	100
	131			pipecolate	LC/MS pos early	1444		HMDB0000070						1.2	1.49	0.97	1.21	1.33		0.0415	0.0147	0.4609	0.478	0.8104	0.9355	0.199	0.0829	0.1059	0.0703	0.7245	0.7954	0.4896	0.7946	0.0415	0.0147		1.2611	1.1418	1.3803	1.6813	1.7045	1.658	1.4232	1.5192		100	100	100	100
	133			6-oxopiperidine-2-carboxylate	LC/MS neg	43231		HMDB0061705	3014237					5.38	5.1	0.94	0.89	5.23		1e-14	6.2e-14	0.9806	0.6621	0.5811	0.9241	4.2801e-10	2.8987e-09	1.2521e-08	1.1205e-07	0.6836	0.7837	0.709	0.8785	1e-14	6.2e-14		0.5369	0.5677	0.5061	2.8075	2.8936	2.7215	1.7306	1.6138		63	60	65	100
	137			N,N-dimethyl-5-aminovalerate	LC/MS pos early	62819								2.12	0.78	5.45	2.01	1.67		0.8976	0.2112	0.0449	0.172	0.391	0.9204	0.4852	0.1747	0.6054	0.2734	0.4083	0.6677	0.0436	0.4063	0.8976	0.2112		1.2862	0.8556	1.7168	2.1533	0.6676	3.639	0.7616	2.6779		60	50	70	53
	138			N,N,N-trimethyl-5-aminovalerate	LC/MS pos early	57687			14274897					1.23	1.72	0.71	1	1.48		0.9651	0.2229	0.7412	0.5938	0.5223	0.9204	0.6287	0.2142	0.6732	0.2956	0.493	0.7183	0.8264	0.9199	0.9651	0.2229		1.216	1.2161	1.2159	1.7952	2.0949	1.4955	1.6555	1.3557		100	100	100	100
	139			N-acetyl-2-aminoadipate	LC/MS polar	63920	C12986		443992					5.02	3.67	2.01	1.47	4.47		1.0347e-08	1.3178e-08	0.1272	0.2659	0.1625	0.9204	4.1426e-07	9.8934e-07	0.0007	0.001	0.0402	0.3283	0.9259	0.9379	1.0347e-08	1.3178e-08		0.986	0.7982	1.1737	4.4099	2.9275	5.8923	1.8629	3.533		100	100	100	100
	140		Phenylalanine Metabolism	phenylalanine	LC/MS pos early	64	C00079	HMDB0000159	6140					1.61	1.5	1.08	1.01	1.55		3e-15	2.2e-14	0.2774	0.3894	0.4234	0.9204	8.5961e-11	8.299e-10	1.186e-08	1.078e-07	0.1834	0.5126	0.8386	0.9199	3e-15	2.2e-14		0.8859	0.8829	0.889	1.3756	1.3212	1.43	1.102	1.1595		100	100	100	100
	141			N-acetylphenylalanine	LC/MS neg	33950	C03519	HMDB0000512	74839					2.36	1.72	1.86	1.35	2.09		5.0297e-06	3.896e-06	0.011	0.095	0.4499	0.9204	0.0001	0.0002	0.0044	0.0052	0.0198	0.2454	0.1956	0.6305	5.0297e-06	3.896e-06		0.9139	0.7767	1.0512	1.9069	1.3323	2.4814	1.0545	1.7663		100	100	100	100
	150			phenylpyruvate	LC/MS neg	566	C00166	HMDB0000205	997					0.96	0.97	1.12	1.13	0.96		0.4822	0.1248	0.2483	0.3763	0.7366	0.9355	0.7951	0.259	0.4627	0.2208	0.2919	0.6072	0.5611	0.825	0.4822	0.1248		1.0764	1.0121	1.1406	1.0366	0.9797	1.0935	0.9959	1.1171		100	100	100	90
	151			phenyllactate (PLA)	LC/MS neg	22130	C05607	HMDB0000779 HMDB0000563	3848					3.04	2.17	1.43	1.02	2.61		6.998e-12	1.8167e-11	0.0524	0.1905	0.6139	0.9307	4.3316e-08	1.4452e-07	8.2389e-07	3.4234e-06	0.0838	0.4212	0.3038	0.7107	6.998e-12	1.8167e-11		0.7422	0.7355	0.7489	1.9365	1.5954	2.2775	1.1655	1.5132		100	100	100	100
	155			phenylacetate	LC/MS neg	57745	C07086	HMDB0000209	999					0.71	0.77	1.47	1.6	0.73		0.0472	0.0165	0.0505	0.1867	0.9659	0.9403	0.1668	0.0713	0.1494	0.0931	0.1553	0.5072	0.1732	0.5952	0.0472	0.0165		1.1808	0.9095	1.4521	0.8639	0.6995	1.0283	0.8045	1.2402		88	90	85	78
	156			2-hydroxyphenylacetate	LC/MS polar	1432	C05852	HMDB0000669	11970					2.27	3.29	1.57	2.27	2.58		0.0001	8.4385e-05	0.0207	0.1232	0.8314	0.9355	0.0038	0.0028	0.0089	0.0092	0.0724	0.3936	0.1327	0.5763	0.0001	8.4385e-05		0.9338	0.5715	1.2962	2.4128	1.8781	2.9474	1.2248	2.1218		70	70	70	88
	159			4-hydroxyphenylacetate	LC/MS neg	541	C00642	HMDB0000020	127					1.43	1.68	0.98	1.15	1.54		0.0002	0.0001	0.7236	0.5855	0.3828	0.9204	0.0333	0.0185	0.001	0.0015	0.7126	0.794	0.3861	0.7545	0.0002	0.0001		0.5525	0.5146	0.5904	0.8529	0.862	0.8439	0.6883	0.7171		15	10	20	58
	162		Tyrosine Metabolism	tyrosine	LC/MS pos early	1299	C00082	HMDB0000158	6057					1.25	1.22	1.07	1.04	1.24		0.0011	0.0005	0.2649	0.3855	0.664	0.9355	0.0084	0.0056	0.04	0.0324	0.2737	0.5937	0.6285	0.8503	0.0011	0.0005		0.9313	0.9121	0.9505	1.1527	1.1154	1.1899	1.0138	1.0702		100	100	100	100
	163			N-acetyltyrosine	LC/MS neg	32390		HMDB0000866	68310					2.47	1.14	2.62	1.21	1.87		0.0122	0.0049	0.0046	0.0558	0.1636	0.9204	0.0063	0.0044	0.4139	0.2034	0.003	0.1201	0.2869	0.693	0.0122	0.0049		1.103	0.9989	1.207	2.0622	1.1384	2.986	1.0686	2.0965		98	95	100	98
	175			4-hydroxyphenylpyruvate	LC/MS neg	1669	C01179	HMDB0000707	979					1.61	1.49	1.21	1.12	1.55		0.0012	0.0006	0.2173	0.3565	0.9794	0.9403	0.0212	0.0126	0.0194	0.0174	0.3918	0.6596	0.3721	0.7436	0.0012	0.0006		0.8639	0.8162	0.9117	1.3422	1.2127	1.4717	1.0144	1.1917		98	95	100	98
	181			3-(4-hydroxyphenyl)lactate	LC/MS neg	32197	C03672	HMDB0000755	9378					2.3	1.92	1.46	1.22	2.12		2.497e-12	7.385e-12	0.0016	0.0301	0.4333	0.9204	9.2909e-09	3.94e-08	9.432e-07	3.784e-06	0.0053	0.1733	0.0835	0.5034	2.497e-12	7.385e-12		0.8531	0.7689	0.9374	1.8126	1.4737	2.1515	1.1213	1.5445		100	100	100	100
	190			phenol sulfate	LC/MS neg	32553	C02180	HMDB0060015	74426					1.03	1.59	1.1	1.69	1.24		0.5749	0.1461	0.1327	0.2721	0.5263	0.9204	0.3989	0.149	0.9588	0.3871	0.534	0.7326	0.1314	0.5763	0.5749	0.1461		1.2551	0.9334	1.5767	1.5555	1.4802	1.6307	1.2068	1.6037		100	100	100	100
	193			4-methoxyphenol sulfate	LC/MS neg	48457								8.38	39.37	0.25	1.16	22.72		3.3965e-10	5.9234e-10	0.9707	0.6609	0.5903	0.9241	1.046e-05	1.6481e-05	5.1764e-07	2.3525e-06	0.6842	0.7837	0.7226	0.8827	3.3965e-10	5.9234e-10		0.5679	0.5257	0.6102	12.9043	20.696	5.1126	10.6108	2.8614		95	95	95	100
	201			vanillactate	LC/MS neg	54910		HMDB0000913	160637					2.32	17.59	0.23	1.71	7.96		0.0019	0.0009	0.2913	0.3981	0.7408	0.9355	0.0141	0.0088	0.0444	0.0346	0.3272	0.6296	0.6068	0.8395	0.0019	0.0009		1.2249	0.9051	1.5446	9.7544	15.9205	3.5883	8.4128	2.5664		93	85	100	98
	202			vanillylmandelate (VMA)	LC/MS neg	1567	C05584	HMDB0000291	1245					2.68	1.33	2.35	1.16	2.05		0.2435	0.0709	0.1016	0.2359	0.1398	0.9204	0.0631	0.0319	0.8235	0.3471	0.0289	0.288	0.9074	0.9379	0.2435	0.0709		1.2478	1.1551	1.3405	2.5635	1.5306	3.5964	1.3428	2.4684		100	100	100	98
	204			3-methoxytyrosine	LC/MS pos early	12017		HMDB0001434	9307					1.46	13.63	0.11	1.04	7.42		0.1703	0.0522	0.5647	0.5176	0.6584	0.9355	0.2	0.0833	0.508	0.238	0.472	0.7097	0.9245	0.9379	0.1703	0.0522		1.0657	1.0442	1.0872	7.9084	14.2346	1.5821	7.6394	1.3347		100	100	100	100
	206			3-methoxytyramine sulfate	LC/MS neg	44618			54133459					2.37	4.65	0.52	1.03	3.49		0.0056	0.0024	0.4009	0.4473	0.1397	0.9204	0.003	0.0023	0.3404	0.1741	0.1025	0.4425	0.6483	0.8569	0.0056	0.0024		1.0056	0.9921	1.0191	3.5139	4.6114	2.4163	2.8018	1.7177		88	90	85	90
	210			homovanillate (HVA)	LC/MS neg	1101	C05582	HMDB0000118	1738					1.25	0.83	1.66	1.1	1.05		0.8348	0.1994	0.6142	0.5401	0.3103	0.9204	0.387	0.1455	0.5675	0.2603	0.2835	0.5985	0.7167	0.8809	0.8348	0.1994		0.8705	0.8288	0.9122	0.9173	0.6905	1.1442	0.7597	1.0282		50	60	40	43
	219			gentisate	LC/MS neg	18280	C00628	HMDB0000152	3469					0.41	0.27	2.42	1.59	0.35		1.315e-08	1.638e-08	0.1983	0.3353	0.9764	0.9403	2.5597e-05	3.6207e-05	2.1909e-05	5.2234e-05	0.3509	0.635	0.3727	0.7438	1.315e-08	1.638e-08		1.3292	1.0284	1.6301	0.4674	0.2734	0.6615	0.6509	1.1458		90	90	90	25
	223			dopamine 4-sulfate	LC/MS neg	48406	C13691	HMDB0004148	68517194					0.29	1.4	0.36	1.75	0.69		9.4e-05	5.8759e-05	0.6574	0.5592	0.9917	0.9437	0.0047	0.0034	0.0046	0.0053	0.7482	0.8047	0.7593	0.8972	9.4e-05	5.8759e-05		1.6893	1.2272	2.1514	1.1691	1.7158	0.6225	1.4715	1.3869		98	100	95	55
	224			dopamine 3-O-sulfate	LC/MS neg	48407	C13690	HMDB0006275	122136					0.46	1.85	0.37	1.48	1.02		0.002	0.0009	0.4586	0.4778	0.9262	0.9403	0.0224	0.0132	0.0309	0.0261	0.646	0.7788	0.5553	0.8214	0.002	0.0009		1.832	1.4767	2.1874	1.8628	2.728	0.9976	2.1023	1.5925		100	100	100	100
	225			p-cresol glucuronide*	LC/MS neg	48841		HMDB0011686	154035					2.91	1.33	2.19	1	2.12		0.4081	0.1077	0.2435	0.3739	0.0323	0.8719	0.0364	0.0199	0.3433	0.1752	0.0202	0.2454	0.4794	0.7946	0.4081	0.1077		1.0599	1.0595	1.0603	2.2506	1.4118	3.0893	1.2357	2.0748		93	95	90	88
	226			tyramine O-sulfate	LC/MS neg	48408		HMDB0006409	153005					1.57	2.59	0.97	1.61	1.96		0.3811	0.1017	0.997	0.6684	0.6764	0.9355	0.7448	0.246	0.3609	0.1824	0.7699	0.8061	0.7658	0.9014	0.3811	0.1017		1.4065	1.0797	1.7333	2.7536	2.7942	2.713	1.937	2.2232		100	100	100	90
	227			N-formylphenylalanine	LC/MS neg	48433		HMDB0240317	7064571;759256					1.2	1.57	1.08	1.41	1.36		0.0017	0.0008	0.5569	0.5135	0.3034	0.9204	0.1195	0.0545	0.0032	0.004	0.7533	0.8052	0.2537	0.6571	0.0017	0.0008		0.9903	0.8232	1.1575	1.3426	1.2932	1.392	1.0582	1.2747		80	75	85	95
	228			vanillic alcohol sulfate	LC/MS neg	48733		HMDB0041788						0.28	0.3	1.72	1.82	0.29		0.0032	0.0014	0.6001	0.5338	0.7342	0.9355	0.06	0.0305	0.0193	0.0174	0.8959	0.8456	0.5415	0.809	0.0032	0.0014		2.6069	1.852	3.3617	0.7446	0.5482	0.9409	1.2001	2.1513		75	75	75	38
	237			catechol glucuronide	LC/MS neg	53243		HMDB0240490	75124209					0.21	0.31	1.27	1.85	0.25		5.2143e-05	3.423e-05	0.3887	0.4405	0.5732	0.9241	0.001	0.0008	0.0103	0.0104	0.8319	0.8232	0.3142	0.7139	5.2143e-05	3.423e-05		1.4137	0.9906	1.8369	0.3485	0.3076	0.3894	0.6491	1.1132		60	60	60	8
	245			thyroxine	LC/MS neg	2761	C01829	HMDB0000248	5819					0.69	0.89	0.69	0.89	0.79		9.5868e-05	5.9623e-05	0.0004	0.0148	0.0293	0.8581	2.5635e-05	3.6207e-05	0.1835	0.1074	7.2865e-05	0.0184	0.2945	0.6992	9.5868e-05	5.9623e-05		1.1092	1.1745	1.044	0.8816	1.0441	0.7192	1.1093	0.8816		100	100	100	100
	254		Tryptophan Metabolism	tryptophan	LC/MS pos early	54	C00078	HMDB0000929	6305					0.67	0.82	0.94	1.14	0.74		8.5816e-05	5.4196e-05	0.3398	0.4153	0.2465	0.9204	0.0003	0.0003	0.0382	0.0312	0.8839	0.8409	0.1365	0.577	8.5816e-05	5.4196e-05		1.1615	1.0832	1.2397	0.8577	0.8851	0.8302	0.9842	1.0349		100	100	100	100
	255			N-acetyltryptophan	LC/MS neg	33959	C03137	HMDB0013713	439917;700653					223.4	19.81	16.94	1.5	142.04		0.017	0.0066	0.0272	0.1362	0.2543	0.9204	0.0132	0.0084	0.3641	0.1837	0.0186	0.2383	0.4378	0.7799	0.017	0.0066		1.0623	0.849	1.2756	150.89	16.8171	284.963	8.8331	143.119		100	100	100	100
	261			C-glycosyltryptophan	LC/MS neg	48782		HMDB0240296	10981970					1.66	1.77	1.3	1.39	1.71		1.2961e-05	9.2205e-06	0.0936	0.2312	0.6317	0.9338	0.0005	0.0005	0.0041	0.0049	0.1275	0.4856	0.3924	0.7587	1.2961e-05	9.2205e-06		1.0636	0.8918	1.2354	1.8185	1.5821	2.0549	1.2369	1.6451		100	100	100	100
	263			oxindolylalanine	LC/MS pos early	64568			20977764					0.78	0.95	1.26	1.54	0.84		0.0473	0.0165	0.1143	0.2512	0.3092	0.9204	0.0348	0.0192	0.4849	0.2293	0.686	0.7844	0.0677	0.4618	0.0473	0.0165		1.1724	0.9234	1.4214	0.988	0.8731	1.1029	0.8983	1.2622		100	100	100	93
	264			tryptophan betaine	LC/MS pos early	37097	C09213	HMDB0061115	442106					0.43	0.54	1.13	1.41	0.47		0.0028	0.0012	0.2795	0.3907	0.406	0.9204	0.0069	0.0048	0.1147	0.0748	0.1775	0.5126	0.8581	0.9274	0.0028	0.0012		2.9775	2.4707	3.4843	1.41	1.3235	1.4964	1.8971	2.4904		100	100	100	93
	267			kynurenine	LC/MS pos early	15140	C00328	HMDB0000684	161166					3.9	3.55	1.5	1.37	3.75		0	2e-15	0.0157	0.1126	0.9079	0.9373	1.9607e-10	1.6786e-09	9.5601e-11	2.418e-09	0.1	0.4389	0.0712	0.4723	0	2e-15		0.6121	0.5174	0.7067	2.2983	1.8391	2.7575	1.1783	1.7321		100	100	100	100
	270			N-acetylkynurenine (2)	LC/MS neg	48757		HMDB0240342	73817779					10.62	3.18	6.97	2.09	8.22		2.2079e-05	1.5198e-05	0.0183	0.1226	0.8993	0.9371	0.0015	0.0013	0.0026	0.0034	0.0767	0.4051	0.1104	0.5384	2.2079e-05	1.5198e-05		0.8064	0.522	1.0908	6.6246	1.6625	11.5867	1.0922	6.3388		63	45	80	93
	272			kynurenate	LC/MS neg	1417	C01717	HMDB0000715	3845					6.15	3.5	2.52	1.43	5.06		7.2282e-09	9.5641e-09	0.0223	0.1232	0.5546	0.9204	3.2734e-06	5.8476e-06	7.6107e-05	0.0002	0.0419	0.3315	0.2223	0.6357	7.2282e-09	9.5641e-09		0.7403	0.609	0.8716	3.7477	2.1309	5.3644	1.37	3.118		100	100	100	100
	274			N-formylanthranilic acid	LC/MS neg	43549	C05653	HMDB0004089	101399					2.12	1.88	1.23	1.09	2		0.0002	0.0001	0.967	0.6609	0.9848	0.9409	0.0084	0.0057	0.0078	0.0083	0.9874	0.8539	0.9659	0.9379	0.0002	0.0001		0.798	0.762	0.834	1.5991	1.4311	1.767	1.0966	1.3005		90	95	85	98
	275			anthranilate	LC/MS pos early	4970	C00108	HMDB0001123	227					2.39	1.07	1.69	0.76	1.64		0.0021	0.001	0.6861	0.5691	0.0159	0.7721	0.0001	0.0002	0.6145	0.2767	0.0457	0.3382	0.1491	0.5836	0.0021	0.001		1.0345	1.1772	0.8918	1.6983	1.2641	2.1325	1.2207	1.5121		100	100	100	100
	278			xanthurenate	LC/MS neg	15679	C02470	HMDB0000881	5699					3.3	2.33	1.75	1.24	2.87		8.5829e-06	6.3174e-06	0.1335	0.2723	0.6766	0.9355	0.0004	0.0004	0.0029	0.0036	0.1752	0.5126	0.44	0.7806	8.5829e-06	6.3174e-06		0.7193	0.6433	0.7952	2.0621	1.5003	2.6238	1.0718	1.7095		78	70	85	98
	279			8-methoxykynurenate	LC/MS neg	62955	C05830	HMDB0060426	76230					4.67	6.38	2.11	2.89	5.11		9.9837e-07	8.9814e-07	0.0712	0.2101	0.6584	0.9355	0.0001	0.0001	0.0009	0.0013	0.112	0.4614	0.3301	0.7227	9.9837e-07	8.9814e-07		1.3138	0.6757	1.9518	6.7108	4.3125	9.1092	2.4941	5.5305		90	85	95	100
	282			picolinate	LC/MS pos early	1512	C10164	HMDB0002243	1018					3.93	3.32	2.19	1.84	3.71		7.4569e-10	1.1737e-09	0.001	0.0246	0.9825	0.9403	3.6993e-06	6.5315e-06	4.1748e-06	1.2918e-05	0.0176	0.2341	0.019	0.277	7.4569e-10	1.1737e-09		0.6483	0.4558	0.8408	2.4066	1.5111	3.3022	0.9835	2.0715		98	95	100	100
	287			serotonin	LC/MS pos early	2342	C00780	HMDB0000259	5202					0.46	0.22	1.32	0.64	0.31		1.3342e-07	1.409e-07	0.1236	0.2608	0.1344	0.9204	0.0032	0.0024	1.741e-06	5.9928e-06	0.033	0.3059	0.9754	0.9379	1.3342e-07	1.409e-07		1.8557	2.2598	1.4517	0.5799	0.499	0.6607	1.3794	1.0562		100	100	100	98
	298			indolelactate	LC/MS neg	18349	C02043	HMDB0000671	92904					1.23	1.36	1.33	1.46	1.28		0.022	0.0083	0.0019	0.0323	0.5489	0.9204	0.2234	0.0919	0.041	0.0329	0.0681	0.3906	0.0085	0.2208	0.022	0.0083		1.0251	0.8322	1.218	1.313	1.1291	1.4969	0.9806	1.3574		100	100	100	100
	299			indoleacetate	LC/MS neg	27513	C00954	HMDB0000197	802					0.41	0.64	1.17	1.81	0.49		5.7687e-06	4.3787e-06	0.0314	0.1492	0.1625	0.9204	2.9377e-05	4.0271e-05	0.0165	0.0153	0.5816	0.7513	0.0129	0.2474	5.7687e-06	4.3787e-06		1.8008	1.2825	2.3191	0.8913	0.822	0.9606	1.0523	1.6398		100	100	100	100
	305			indolepropionate	LC/MS neg	32405		HMDB0002302	3744					0.1	0.18	0.6	1.08	0.14		4e-15	2.4e-14	0.5544	0.5127	0.4156	0.9204	9.0428e-11	8.5483e-10	1.3518e-08	1.1915e-07	0.3211	0.6275	0.8742	0.9343	4e-15	2.4e-14		2.8271	2.7118	2.9423	0.3952	0.4939	0.2965	1.6029	1.6194		100	100	100	93
	307			indoleacetylglutamine	LC/MS neg	42087		HMDB0013240	25200879					0.21	1.89	2.05	18.51	0.3		0.3622	0.0977	0.0146	0.1106	0.6711	0.9355	0.7297	0.2419	0.3453	0.1757	0.1469	0.5072	0.042	0.4033	0.3622	0.0977		5.6746	0.5816	10.7676	1.6809	1.1021	2.2597	0.8418	6.5137		73	70	75	73
	316			indole-3-carboxylate	LC/MS neg	38116	C19837	HMDB0003320	69867					0.78	1.01	1.18	1.51	0.87		0.3086	0.0865	0.0138	0.1078	0.3386	0.9204	0.1639	0.0703	0.9651	0.3887	0.2742	0.5939	0.016	0.2566	0.3086	0.0865		1.005	0.7996	1.2104	0.8767	0.8056	0.9478	0.8026	1.0791		80	70	90	73
	317			indolebutyrate	LC/MS neg	34402	C11284	HMDB0002096	8617					0.99	1.46	0.68	1.01	1.22		0.7271	0.1778	0.515	0.4993	0.1789	0.9204	0.4788	0.1728	0.2312	0.1287	0.1591	0.5072	0.6207	0.8454	0.7271	0.1778		0.919	0.9139	0.9241	1.1243	1.3371	0.9114	1.1255	0.9178		68	65	70	55
	319			indoleacetoylcarnitine*	LC/MS pos early	62279								0.89	2.31	0.71	1.83	1.39		0.367	0.0987	0.2378	0.3682	0.0464	0.9204	0.432	0.1589	0.0415	0.0332	0.5567	0.7388	0.0259	0.3207	0.367	0.0987		0.5316	0.3761	0.687	0.7414	0.8695	0.6133	0.6228	0.6502		40	20	60	38
	320			5-hydroxyindole sulfate	LC/MS neg	52914								0.76	0.55	1.57	1.14	0.66		0.0139	0.0055	0.4216	0.4581	0.7995	0.9355	0.1136	0.0523	0.0535	0.0404	0.4546	0.6995	0.6968	0.8739	0.0139	0.0055		1.0284	0.9594	1.0974	0.6797	0.5294	0.83	0.7444	0.9637		73	70	75	55
	322			3-indoxyl sulfate	LC/MS neg	27672		HMDB0000682	10258					1.04	0.77	1.5	1.12	0.91		0.042	0.0148	0.228	0.3634	0.3884	0.9204	0.3984	0.1489	0.0413	0.0331	0.1449	0.5072	0.8063	0.9143	0.042	0.0148		1.1798	1.1146	1.2451	1.0785	0.8613	1.2957	0.9879	1.2704		100	100	100	100
	327			6-bromotryptophan	LC/MS neg	62503			9856996					0.21	0.31	0.81	1.23	0.25		0	0	0.7531	0.5985	0.1118	0.9204	3e-14	1.527e-12	6.7258e-10	1.1501e-08	0.3633	0.6402	0.1776	0.6009	0	0		1.9952	1.7912	2.1993	0.5054	0.5574	0.4534	1.1743	1.3264		100	100	100	95
	332		Leucine, Isoleucine and Valine Metabolism	leucine	LC/MS pos early	60	C00123	HMDB0000687	6106					1.11	1.31	0.91	1.07	1.2		0.0056	0.0024	0.7878	0.6099	0.1216	0.9204	0.3656	0.1387	0.0025	0.0032	0.1982	0.5211	0.3626	0.7369	0.0056	0.0024		0.9255	0.8961	0.9548	1.1151	1.1698	1.0605	1.033	1.0076		100	100	100	100
	336			N-acetylleucine	LC/MS neg	1587	C02710	HMDB0011756	70912					1.34	1.38	1.03	1.06	1.36		0.0002	0.0001	0.3768	0.4347	0.8387	0.9355	0.0107	0.007	0.0048	0.0056	0.6297	0.7756	0.4419	0.7812	0.0002	0.0001		0.8517	0.8258	0.8776	1.1566	1.1371	1.1761	0.9815	1.0268		98	95	100	100
	343			4-methyl-2-oxopentanoate	LC/MS neg	22116	C00233	HMDB0000695	70					0.83	1.21	0.82	1.2	1		0.5409	0.1388	0.8301	0.6258	0.022	0.8226	0.0402	0.0216	0.2266	0.1269	0.0749	0.4015	0.1374	0.577	0.5409	0.1388		1.0029	0.912	1.0938	1.0045	1.1034	0.9055	1.0077	0.9997		100	100	100	100
	347			alpha-hydroxyisocaproate	LC/MS neg	22132	C03264	HMDB0000665 HMDB0000624 HMDB00746	92779;83697;439960					1.99	2.58	0.88	1.14	2.27		6.7616e-06	5.0645e-06	0.9094	0.651	0.4431	0.9204	0.0052	0.0037	0.0002	0.0003	0.6436	0.7788	0.5333	0.809	6.7616e-06	5.0645e-06		0.6465	0.6055	0.6874	1.4661	1.5637	1.3685	1.0846	1.0279		68	65	70	93
	348			2-ketocaprylate	LC/MS polar	63120		HMDB13211	67600					0.17	0.29	0.54	0.96	0.23		0	0	0.8085	0.6194	0.5745	0.9241	2.56e-13	8.287e-12	8.634e-12	4.5659e-10	0.5699	0.7453	0.8212	0.9199	0	0		2.3355	2.3893	2.2818	0.5395	0.6988	0.3802	1.5441	1.331		100	100	100	95
	351			isovalerate (i5:0)	LC/MS neg	44656	C08262	HMDB0000718	10430					0.71	1.09	0.84	1.31	0.87		0.1032	0.0336	0.4442	0.4687	0.066	0.9204	0.0152	0.0094	0.8792	0.3643	0.4408	0.6942	0.0664	0.4618	0.1032	0.0336		1.1192	0.9699	1.2685	0.9778	1.0602	0.8953	1.0151	1.0819		88	80	95	70
	353			isovalerylglycine	LC/MS neg	35107		HMDB00678	546304					2.38	1.43	1.53	0.92	1.88		0.0078	0.0032	0.4291	0.4616	0.5481	0.9204	0.0209	0.0124	0.1363	0.0864	0.3259	0.6296	0.8926	0.9379	0.0078	0.0032		1.0585	1.1028	1.0142	1.9937	1.5735	2.414	1.3382	1.7141		93	95	90	98
	354			isovalerylcarnitine (C5)	LC/MS pos early	34407	C20826	HMDB0000688	169235					1.9	2.81	1.1	1.63	2.25		8.5576e-07	7.8092e-07	0.0053	0.06	0.1665	0.9204	0.0064	0.0045	8.4058e-06	2.3737e-05	0.3012	0.6143	0.0035	0.1379	8.5576e-07	7.8092e-07		0.743	0.5652	0.9208	1.6714	1.591	1.7519	1.0781	1.3364		100	100	100	100
	363			beta-hydroxyisovalerate	LC/MS polar	12129		HMDB0000754	69362					3.67	4.32	1.17	1.37	3.94		0	0	0.0045	0.0558	0.6938	0.9355	5e-15	4.01e-13	0	9e-14	0.0769	0.4051	0.0212	0.2918	0	0		0.5806	0.4892	0.6719	2.2903	2.1153	2.4653	1.3023	1.5686		98	95	100	100
	364			beta-hydroxyisovaleroylcarnitine	LC/MS pos early	35433								2.78	2.47	1.45	1.29	2.64		1.41e-13	6.13e-13	0.0019	0.0323	0.441	0.9204	1.3345e-09	7.4605e-09	1.3894e-07	8.0588e-07	0.006	0.175	0.0877	0.5097	1.41e-13	6.13e-13		0.7698	0.6734	0.8662	2.033	1.6623	2.4038	1.1678	1.635		100	100	100	100
	367			3-methylglutaconate	LC/MS polar	57747		HMDB0000522	1551553					1.72	2.06	1.13	1.35	1.87		0.0017	0.0008	0.584	0.526	0.5813	0.9241	0.0087	0.0058	0.06	0.0442	0.4375	0.6916	0.9978	0.9379	0.0017	0.0008		1.2872	1.0938	1.4806	2.4014	2.2497	2.5531	1.6717	2.0169		100	100	100	100
	375			3-methylglutarylcarnitine (2)	LC/MS pos early	46548		HMDB0000552	128145					1.84	2.7	1.03	1.5	2.19		0.1472	0.046	0.3119	0.3989	0.3451	0.9204	0.0919	0.0434	0.7171	0.3104	0.1681	0.5101	0.9618	0.9379	0.1472	0.046		1.7117	1.367	2.0563	3.7426	3.6961	3.7891	2.5316	2.9227		100	100	100	100
	385			isoleucine	LC/MS pos early	1125	C16424 C00407 C06418	HMDB0000172	6306					1.09	1.2	0.91	1	1.15		0.0196	0.0074	0.413	0.4541	0.2899	0.9204	0.3538	0.1354	0.017	0.0157	0.1857	0.5126	0.8643	0.9297	0.0196	0.0074		0.9302	0.93	0.9305	1.066	1.1141	1.018	1.022	0.9742		100	100	100	100
	387			N-acetylisoleucine	LC/MS neg	33967		HMDB0061684	306109					1.38	1.16	1.13	0.95	1.26		0.0015	0.0007	0.5766	0.5233	0.1897	0.9204	0.0016	0.0013	0.1669	0.0994	0.1868	0.5126	0.5913	0.8358	0.0015	0.0007		0.8748	0.8995	0.8501	1.1054	1.0398	1.1709	0.9696	1.0105		95	95	95	100
	394			3-methyl-2-oxovalerate	LC/MS neg	15676	C00671 C06008 C03465	HMDB0000491	440877;439286					0.85	1.15	0.87	1.18	0.99		0.5462	0.1397	0.9007	0.648	0.0515	0.9204	0.0715	0.0353	0.3348	0.1728	0.1939	0.5174	0.1409	0.5789	0.5462	0.1397		1.0481	0.9631	1.133	1.0383	1.1083	0.9683	1.0357	1.0506		100	100	100	100
	395			2-hydroxy-3-methylvalerate	LC/MS neg	36746		HMDB0000317	164623					2.73	3.4	0.9	1.13	3.05		1.96e-13	8.15e-13	0.4407	0.4676	0.6873	0.9355	5.8432e-08	1.8541e-07	5.1955e-09	5.1226e-08	0.7938	0.8116	0.407	0.765	1.96e-13	8.15e-13		0.5459	0.5137	0.5782	1.6625	1.7454	1.5795	1.1295	1.0789		63	55	70	98
	397			2-methylbutyrylcarnitine (C5)	LC/MS pos early	45095		HMDB0000378	6426901					4.06	3.98	1.25	1.22	4.03		6.72e-13	2.331e-12	0.0779	0.2168	0.9816	0.9403	3.7615e-08	1.293e-07	4.3167e-08	3.1389e-07	0.2044	0.5296	0.2161	0.6344	6.72e-13	2.331e-12		0.7442	0.669	0.8195	2.9965	2.6626	3.3303	1.6658	2.0749		100	100	100	98
	399			2-methylbutyrylglycine	LC/MS pos early	31928		HMDB0000339	193872					0.58	1.13	0.83	1.63	0.79		0.3835	0.1022	0.233	0.3644	0.2751	0.9204	0.1664	0.0712	0.8752	0.3631	0.9422	0.8539	0.1078	0.5384	0.3835	0.1022		1.1497	0.8746	1.4249	0.906	0.9915	0.8205	0.933	1.1227		83	75	90	83
	400			tiglylcarnitine (C5:1-DC)	LC/MS pos early	35428		HMDB0002366	22833596					3.42	3.11	1.48	1.35	3.29		1.3123e-09	1.9921e-09	0.0247	0.1308	0.9883	0.9428	5.8475e-06	9.8637e-06	5.3974e-06	1.6268e-05	0.1115	0.4607	0.107	0.5384	1.3123e-09	1.9921e-09		0.7429	0.6332	0.8526	2.4414	1.9666	2.9161	1.2999	1.8843		100	100	100	100
	402			tigloylglycine	LC/MS pos early	1598		HMDB0000959	6441567					3.39	1.69	1.94	0.97	2.53		0.0003	0.0002	0.9725	0.6609	0.3733	0.9204	0.0014	0.0012	0.0442	0.0346	0.5127	0.7231	0.5444	0.8099	0.0003	0.0002		0.8839	0.8985	0.8693	2.2339	1.5184	2.9494	1.2084	1.9094		78	90	65	95
	405			3-hydroxy-2-ethylpropionate	LC/MS polar	32397		HMDB0000396	188979					1.74	1.96	1.19	1.34	1.83		2.8388e-10	5.1347e-10	0.0217	0.1232	0.2448	0.9204	4.9324e-05	6.2517e-05	7.3262e-08	4.9556e-07	0.4102	0.6681	0.0151	0.2531	2.8388e-10	5.1347e-10		0.7969	0.6822	0.9116	1.4623	1.3346	1.5899	1.0084	1.2507		100	100	100	100
	407			ethylmalonate	LC/MS polar	15765		HMDB0000622	11756					2.79	1.78	2.1	1.35	2.36		2.7434e-05	1.8595e-05	0.0095	0.0884	0.398	0.9204	0.0003	0.0003	0.0126	0.0123	0.0153	0.228	0.2045	0.6344	2.7434e-05	1.8595e-05		0.9504	0.8105	1.0903	2.2442	1.4467	3.0416	1.1286	2.066		100	100	100	100
	410			methylsuccinate	LC/MS polar	15745		HMDB0001844	10349					1.29	0.77	2.26	1.35	1.07		0.2426	0.0707	0.0333	0.1492	0.5526	0.9204	0.6823	0.2297	0.2135	0.1206	0.0543	0.3567	0.2702	0.6786	0.2426	0.0707		1.3646	1.1625	1.5666	1.4604	0.8952	2.0257	1.0289	1.7961		100	100	100	100
	411			methylsuccinoylcarnitine	LC/MS pos early	53031								3.36	1.18	5.36	1.88	2.6		0.6721	0.1665	0.0768	0.2159	0.4273	0.9204	0.3899	0.146	0.7925	0.337	0.0708	0.3936	0.4836	0.7946	0.6721	0.1665		1.8934	1.3156	2.4712	4.9265	1.5488	8.3041	1.4322	5.3877		100	100	100	93
	416			valine	LC/MS pos early	1649	C00183	HMDB0000883	6287					1.03	1.22	0.92	1.09	1.13		0.1134	0.0367	0.8551	0.6351	0.1548	0.9204	0.9077	0.2876	0.0348	0.0289	0.378	0.6539	0.2555	0.6571	0.1134	0.0367		0.9474	0.9071	0.9877	1.066	1.1108	1.0211	1.009	1.0044		100	100	100	100
	417			N-acetylvaline	LC/MS neg	1591		HMDB0011757	66789					1.77	1.74	1.13	1.12	1.76		5.3773e-10	8.7932e-10	0.1891	0.3272	0.9454	0.9403	2.6396e-06	4.8491e-06	3.8608e-06	1.2049e-05	0.3275	0.6296	0.3772	0.7474	5.3773e-10	8.7932e-10		0.7944	0.7509	0.8378	1.396	1.3102	1.4817	1.0306	1.1598		100	100	100	100
	419			N-carbamoylvaline	LC/MS neg	62852			448879					1.69	1.7	1.71	1.72	1.69		0.0191	0.0073	0.0171	0.1191	0.5445	0.9204	0.037	0.0202	0.2107	0.1193	0.0343	0.3088	0.1995	0.6323	0.0191	0.0073		0.8501	0.6249	1.0753	1.4371	1.0623	1.812	0.8436	1.4436		58	55	60	70
	423			3-methyl-2-oxobutyrate	LC/MS neg	44526	C00141	HMDB0000019	49					0.99	1.3	0.86	1.13	1.13		0.131	0.0414	0.9129	0.6518	0.1183	0.9204	0.9701	0.3032	0.0311	0.0263	0.3018	0.6147	0.2359	0.6459	0.131	0.0414		1.0032	0.9424	1.064	1.1375	1.2208	1.0542	1.0816	1.0591		100	100	100	100
	424			alpha-hydroxyisovalerate	LC/MS polar	46537		HMDB0000407	99823					2.21	2.49	1.01	1.14	2.34		1.625e-10	3.1044e-10	0.0938	0.2312	0.5019	0.9204	9.5279e-06	1.5117e-05	2.1607e-07	1.1324e-06	0.4721	0.7097	0.0976	0.5246	1.625e-10	3.1044e-10		0.7908	0.7395	0.8422	1.8514	1.8431	1.8598	1.2913	1.351		100	100	100	100
	426			isobutyrylcarnitine (C4)	LC/MS pos early	33441		HMDB0000736	168379					3.13	3.21	1.09	1.11	3.17		2.5662e-08	3.0512e-08	0.2755	0.3881	0.7089	0.9355	1.334e-05	2.0519e-05	9.3008e-05	0.0002	0.3009	0.6143	0.6104	0.8419	2.5662e-08	3.0512e-08		0.7637	0.7223	0.8051	2.4204	2.3204	2.5205	1.5213	1.6628		100	100	100	100
	427			isobutyrylglycine	LC/MS neg	35437		HMDB0000730	10855600					1.94	1.73	1.06	0.94	1.83		0.0014	0.0007	0.7045	0.5774	0.5293	0.9204	0.0066	0.0046	0.0614	0.0451	0.4762	0.7097	0.8595	0.9274	0.0014	0.0007		0.594	0.611	0.5769	1.0899	1.0589	1.1208	0.835	0.8489		33	35	30	70
	428			3-hydroxyisobutyrate	LC/MS polar	1549	C01188 C06001	HMDB0000023 HMDB0000336	11966314					2.53	2.66	1.34	1.41	2.58		1.2332e-08	1.5531e-08	0.0167	0.1171	0.8434	0.9355	3.8169e-05	5.0641e-05	1.3465e-05	3.5124e-05	0.1157	0.4662	0.0651	0.4618	1.2332e-08	1.5531e-08		0.5874	0.488	0.6868	1.5165	1.2981	1.735	0.893	1.2109		93	85	100	93
	429			2,3-dihydroxy-2-methylbutyrate	LC/MS neg	57547		HMDB0029576	301941					1.47	1.69	1.52	1.75	1.55		0.0011	0.0005	0.0159	0.1126	0.6133	0.9307	0.0438	0.0233	0.0071	0.0076	0.1701	0.5101	0.0388	0.3849	0.0011	0.0005		0.9415	0.6838	1.1991	1.457	1.157	1.757	0.9204	1.478		88	85	90	90
	434		Methionine, Cysteine, SAM and Taurine Metabolism	methionine	LC/MS pos early	1302	C00073	HMDB0000696	6137					1.32	1.34	1.11	1.13	1.33		0.0003	0.0002	0.1432	0.2847	0.7778	0.9355	0.0146	0.0091	0.0049	0.0056	0.4003	0.66	0.2165	0.6344	0.0003	0.0002		0.9129	0.8575	0.9684	1.2168	1.153	1.2805	1.0053	1.1244		100	100	100	100
	435			N-acetylmethionine	LC/MS neg	1589	C02712	HMDB0011745	448580					2.32	2.33	1.18	1.19	2.33		0.0169	0.0066	0.9742	0.6612	0.7145	0.9355	0.1464	0.0646	0.0506	0.0387	0.7783	0.8064	0.8135	0.918	0.0169	0.0066		0.947	0.8657	1.0282	2.2039	2.019	2.3889	1.4424	1.7085		100	100	100	98
	437			N-formylmethionine	LC/MS neg	2829	C03145	HMDB0001015	439750					1.57	1.65	0.99	1.04	1.61		1.7119e-08	2.1016e-08	0.8432	0.6308	0.459	0.9204	0.0002	0.0002	3.777e-06	1.1877e-05	0.5071	0.7221	0.7006	0.8753	1.7119e-08	2.1016e-08		0.8632	0.8446	0.8817	1.3877	1.3922	1.3832	1.1184	1.1325		100	100	100	100
	438			S-methylmethionine	LC/MS pos early	38127	C05319	HMDB0038670	458					0.16	0.12	1.35	1	0.14		1.0547e-06	9.3892e-07	0.3564	0.4245	0.7412	0.9355	0.0002	0.0002	0.0007	0.0011	0.6744	0.7828	0.376	0.7471	1.0547e-06	9.3892e-07		1.729	1.7292	1.7288	0.2432	0.2071	0.2794	0.9681	1.0041		75	75	75	18
	439			methionine sulfone	LC/MS pos early	44878		HMDB0062174	69961					1.35	2.01	0.47	0.69	1.74		0.2403	0.0701	0.2292	0.3634	0.8271	0.9355	0.4974	0.1774	0.3244	0.168	0.3147	0.6267	0.4847	0.7946	0.2403	0.0701		1.1553	1.3652	0.9454	2.0082	2.7382	1.2782	2.0517	1.1118		100	100	100	100
	440			methionine sulfoxide	LC/MS pos early	18374	C02989	HMDB0002005	158980					1.66	1.61	1.09	1.06	1.63		8.2953e-06	6.1189e-06	0.2615	0.3852	0.936	0.9403	0.001	0.0008	0.0014	0.0019	0.3942	0.6596	0.4598	0.789	8.2953e-06	6.1189e-06		0.8567	0.8336	0.8797	1.3999	1.341	1.4589	1.0873	1.1693		100	100	100	100
	441			N-acetylmethionine sulfoxide	LC/MS pos early	45428			11902949					4.11	3.83	1.38	1.29	3.99		5.6278e-10	9.1566e-10	0.4265	0.4603	0.3658	0.9204	2.4968e-07	6.3292e-07	3.7606e-05	8.3817e-05	0.2305	0.552	0.9381	0.9379	5.6278e-10	9.1566e-10		0.4415	0.386	0.4971	1.7607	1.4784	2.043	0.9322	1.27		38	35	40	88
	446			S-adenosylhomocysteine (SAH)	LC/MS neg	42382	C00021	HMDB0000939	439155					1.82	2.78	1.2	1.83	2.16		3.1414e-07	3.0695e-07	0.0544	0.1925	0.7386	0.9355	0.0004	0.0004	7.1044e-05	0.0001	0.2559	0.5748	0.1097	0.5384	3.1414e-07	3.0695e-07		0.7347	0.5195	0.9498	1.5881	1.4443	1.7319	0.9819	1.3409		50	30	70	90
	447			5-methylthioribose**	LC/MS pos early	62100		HMDB0001087	6419710					1.47	1.59	1.34	1.45	1.52		0.0036	0.0016	0.0222	0.1232	0.5713	0.9241	0.0137	0.0086	0.0896	0.0615	0.0435	0.3352	0.2154	0.6344	0.0036	0.0016		1.1752	0.958	1.3924	1.7839	1.5261	2.0416	1.2421	1.717		100	100	100	100
	448			2,3-dihydroxy-5-methylthio-4-pentenoate (DMTPA)*	LC/MS neg	62805		HMDB0240388						2.16	1.6	1.69	1.25	1.91		2.5615e-06	2.0739e-06	0.0322	0.1492	0.1319	0.9204	1.2583e-05	1.9621e-05	0.0139	0.0132	0.0106	0.228	0.6428	0.8569	2.5615e-06	2.0739e-06		1.0336	0.9175	1.1497	1.9733	1.4653	2.4813	1.1914	1.8155		100	100	100	100
	449			2-hydroxy-4-(methylthio)butanoic acid	LC/MS polar	63739		HMDB0037115	11427					3.73	2.99	1.36	1.09	3.37		2.9e-14	1.57e-13	0.0474	0.1797	0.4905	0.9204	5.6964e-10	3.6405e-09	3.7849e-08	2.9615e-07	0.0593	0.3692	0.3527	0.7322	2.9e-14	1.57e-13		0.6934	0.6641	0.7227	2.3384	1.9833	2.6935	1.3237	1.7081		100	100	100	100
	453			cystathionine	LC/MS pos early	15705	C02291	HMDB0000099	439258					9.9	9.25	1.52	1.42	9.63		2.79e-13	1.144e-12	0.1595	0.3021	0.2307	0.9204	5.6897e-10	3.6405e-09	7.6043e-07	3.2055e-06	0.0669	0.3906	0.8809	0.9371	2.79e-13	1.144e-12		0.7489	0.6179	0.88	7.2136	5.7181	8.7091	3.168	4.7945		98	100	95	100
	454			alpha-ketobutyrate	LC/MS polar	4968	C00109	HMDB0000005	58					3.86	3.26	1.21	1.02	3.56		8.716e-12	2.2117e-11	0.3916	0.442	0.5069	0.9204	3.1197e-08	1.1325e-07	1.491e-06	5.3539e-06	0.2832	0.5985	0.8908	0.9379	8.716e-12	2.2117e-11		0.5138	0.5098	0.5179	1.8305	1.6594	2.0016	1.0846	1.2597		65	65	65	95
	455			cysteine	LC/MS pos early	1868	C00097	HMDB0000574	5862					1.38	1.46	1.47	1.55	1.41		0.0044	0.0019	0.0004	0.0151	0.4563	0.9204	0.1257	0.0567	0.011	0.0109	0.0408	0.331	0.0024	0.0984	0.0044	0.0019		0.9241	0.7237	1.1244	1.3044	1.0581	1.5507	0.8909	1.3376		100	100	100	100
	457			S-methylcysteine	LC/MS neg	39592		HMDB0002108	88180;7058174;24417					0.29	0.54	0.69	1.31	0.4		8.3877e-08	9.0547e-08	0.4056	0.4501	0.1197	0.9204	1.0722e-06	2.2115e-06	0.0029	0.0036	0.0925	0.4301	0.6036	0.8385	8.3877e-08	9.0547e-08		2.0894	1.8055	2.3733	0.8271	0.9772	0.677	1.3913	1.5251		100	100	100	100
	458			S-methylcysteine sulfoxide	LC/MS pos early	43378		HMDB0029432	82142					0.1	0.24	0.59	1.46	0.15		0	1e-15	0.3754	0.4347	0.155	0.9204	5.93e-13	1.4946e-11	4.3205e-09	4.4881e-08	0.1039	0.4452	0.7012	0.8753	0	1e-15		4.1148	3.342	4.8876	0.6278	0.7886	0.467	2.0653	2.6773		100	100	100	100
	460			S-carboxyethylcysteine	LC/MS pos early	64177								0.46	0.86	1.16	2.18	0.59		0.0113	0.0045	0.081	0.2172	0.9591	0.9403	0.0649	0.0327	0.0758	0.0537	0.2286	0.5509	0.2021	0.6323	0.0113	0.0045		2.0465	1.2879	2.8052	1.1994	1.1119	1.287	1.1999	2.0461		100	100	100	100
	461			cysteine s-sulfate	LC/MS pos early	22176	C05824	HMDB0000731	115015					0.92	0.74	1.14	0.91	0.83		0.0068	0.0028	0.9158	0.6529	0.3732	0.9204	0.1859	0.0782	0.0111	0.0111	0.5782	0.7484	0.4809	0.7946	0.0068	0.0028		1.1566	1.2111	1.1021	0.9552	0.8944	1.0161	1.0527	1.0591		100	100	100	100
	462			cystine	LC/MS polar	56	C00491	HMDB0000192	67678					1.04	1.33	0.93	1.19	1.17		0.2543	0.0734	0.502	0.4979	0.2816	0.9204	0.9638	0.3016	0.1185	0.0768	0.7728	0.8064	0.2174	0.6346	0.2543	0.0734		1.015	0.9266	1.1034	1.1915	1.2337	1.1494	1.0801	1.1264		100	100	100	100
	466			lanthionine	LC/MS pos early	42002			98504					2	3.18	1.18	1.88	2.41		0.0025	0.0011	0.2887	0.3979	0.8542	0.9355	0.0217	0.0128	0.0405	0.0327	0.3785	0.6539	0.5338	0.809	0.0025	0.0011		0.5326	0.3702	0.695	1.2845	1.1783	1.3907	0.7742	1.0429		40	35	45	60
	468			cysteine sulfinic acid	LC/MS pos early	37443	C00606	HMDB0000996	109					0.54	0.61	0.85	0.98	0.57		1.1455e-08	1.4535e-08	0.376	0.4347	0.3815	0.9204	1.9925e-06	3.831e-06	0.0002	0.0004	0.2144	0.5379	0.9941	0.9379	1.1455e-08	1.4535e-08		1.2599	1.2738	1.2459	0.7241	0.7808	0.6675	1.0273	0.9567		100	100	100	100
	470			hypotaurine	LC/MS pos early	590	C00519	HMDB0000965	107812					1.65	2.16	0.96	1.26	1.88		0.0117	0.0047	0.4082	0.4524	0.5094	0.9204	0.1782	0.0753	0.0244	0.0214	0.9053	0.8474	0.2939	0.6992	0.0117	0.0047		0.8902	0.7866	0.9938	1.67	1.7018	1.6381	1.2442	1.316		100	100	100	100
	471			taurine	LC/MS pos early	2125	C00245	HMDB0000251	1123					0.74	0.77	0.9	0.94	0.75		0.0002	0.0001	0.5814	0.5257	0.9659	0.9403	0.0071	0.0049	0.006	0.0067	0.7189	0.7943	0.6743	0.8676	0.0002	0.0001		1.1216	1.1566	1.0866	0.8457	0.8912	0.8001	1.0239	0.9433		100	100	100	100
	472			N-methyltaurine	LC/MS polar	42989			7882					0.37	0.12	2.26	0.76	0.23		1.5492e-05	1.0884e-05	0.6838	0.5687	0.1921	0.9204	0.0222	0.0131	7.2926e-05	0.0001	0.2264	0.5502	0.5231	0.809	1.5492e-05	1.0884e-05		1.7191	1.9533	1.4849	0.3981	0.244	0.5522	1.0986	1.0186		70	70	70	30
	473			N-acetyltaurine	LC/MS neg	48187		HMDB0240253	159864					1.84	1.9	1.16	1.19	1.87		1.6596e-05	1.1612e-05	0.1823	0.3221	0.5808	0.9241	0.0005	0.0005	0.0055	0.0062	0.183	0.5126	0.5775	0.8358	1.6596e-05	1.1612e-05		0.9724	0.8879	1.0569	1.8144	1.6828	1.946	1.2853	1.5015		100	100	100	100
	476			succinoyltaurine	LC/MS polar	63678								5.76	4.63	2.26	1.81	5.36		2.4954e-11	5.6951e-11	0.0718	0.2105	0.8222	0.9355	8.4162e-07	1.8272e-06	2.3054e-07	1.1764e-06	0.2614	0.5778	0.151	0.5836	2.4954e-11	5.6951e-11		0.7852	0.5579	1.0125	4.206	2.5822	5.8297	1.5701	3.4211		100	100	100	100
	481			3-sulfo-L-alanine	LC/MS polar	47089	C00506	HMDB0002757	72886					1.06	1.01	1.02	0.97	1.03		0.2221	0.0657	0.8739	0.6405	0.7908	0.9355	0.2931	0.1158	0.4971	0.2342	0.7644	0.8061	0.9399	0.9379	0.2221	0.0657		1.1394	1.156	1.1228	1.1771	1.1681	1.186	1.1621	1.1544		100	100	100	90
	483		Urea cycle; Arginine and Proline Metabolism	arginine	LC/MS pos early	1638	C00062	HMDB0000517	6322					1.2	1.02	1.05	0.89	1.1		0.1922	0.058	0.5405	0.5091	0.1923	0.9204	0.0667	0.0333	0.9999	0.3928	0.6216	0.7722	0.1763	0.6001	0.1922	0.058		0.9752	1.0324	0.9179	1.0768	1.0498	1.1039	1.0411	1.0109		100	100	100	100
	485			urea	LC/MS pos early	1670	C00086	HMDB0000294	1176					2.86	2.73	1.25	1.19	2.8		7.5769e-10	1.1819e-09	0.124	0.2608	0.5943	0.927	8.903e-07	1.9237e-06	1.6849e-05	4.2246e-05	0.1435	0.5072	0.4726	0.7946	7.5769e-10	1.1819e-09		0.8496	0.7753	0.9238	2.3769	2.1133	2.6406	1.4443	1.7822		100	100	100	100
	487			ornithine	LC/MS pos early	1493	C00077	HMDB0000214	6262					1.24	1.17	1.14	1.09	1.21		0.0619	0.0211	0.1727	0.3141	0.7526	0.9355	0.122	0.0554	0.2678	0.1444	0.235	0.5533	0.4559	0.789	0.0619	0.0211		0.9491	0.9102	0.9879	1.1455	1.0694	1.2215	0.9898	1.1047		100	100	100	100
	489			3-amino-2-piperidone	LC/MS pos early	62853		HMDB0000323	5200225					1.33	1.36	1.15	1.18	1.35		0.0011	0.0006	0.091	0.2296	0.7344	0.9355	0.0103	0.0067	0.0347	0.0289	0.1508	0.5072	0.3352	0.7227	0.0011	0.0006		0.9219	0.8474	0.9964	1.2427	1.1566	1.3288	1.002	1.1626		100	100	100	100
	491			2-oxoarginine*	LC/MS pos early	55072	C03771	HMDB0004225	558					1.11	1.22	1.32	1.45	1.15		0.099	0.0323	0.0532	0.1915	0.7292	0.9355	0.3526	0.135	0.1578	0.0965	0.2566	0.575	0.1063	0.5384	0.099	0.0323		1.2186	0.9936	1.4436	1.4039	1.21	1.5977	1.1018	1.5207		100	100	100	100
	492			citrulline	LC/MS pos early	2132	C00327	HMDB0000904	9750					0.65	0.64	1.03	1.02	0.65		2.2996e-07	2.3067e-07	0.8798	0.6422	0.8294	0.9355	7.911e-05	9.3721e-05	0.0002	0.0004	0.7954	0.8119	0.9638	0.9379	2.2996e-07	2.3067e-07		1.2517	1.2392	1.2643	0.8092	0.7959	0.8226	1.0175	1.0434		100	100	100	100
	493			homoarginine	LC/MS pos early	22137	C01924	HMDB0000670	9085					0.46	0.73	0.98	1.55	0.57		1.9692e-06	1.6253e-06	0.0735	0.213	0.0786	0.9204	5.2047e-06	8.912e-06	0.0197	0.0176	0.982	0.8539	0.013	0.2474	1.9692e-06	1.6253e-06		1.3558	1.0653	1.6462	0.7691	0.7752	0.7629	0.9203	1.2046		100	100	100	100
	494			homocitrulline	LC/MS pos early	22138	C02427	HMDB0000679	65072					1.63	1.19	1.42	1.04	1.41		0.2789	0.0795	0.3806	0.4361	0.5877	0.9241	0.2512	0.102	0.7005	0.3043	0.3164	0.6275	0.8121	0.9179	0.2789	0.0795		1.2649	1.2399	1.2899	1.7894	1.4772	2.1016	1.3585	1.6957		100	100	100	100
	495			proline	LC/MS pos early	1898	C00148 C000763	HMDB0000162 HMDB0003411	145742;614;8988					0.89	1.05	1.06	1.25	0.96		0.2373	0.0695	0.1431	0.2847	0.2003	0.9204	0.0832	0.0401	0.9434	0.3824	0.8948	0.8456	0.0537	0.4362	0.2373	0.0695		1.0869	0.9663	1.2075	1.0409	1.0117	1.0701	0.989	1.1388		100	100	100	100
	498			dimethylarginine (SDMA + ADMA)	LC/MS pos early	36808	C21189 C03626	HMDB0003334 HMDB0001539	123831;169148					1.69	1.67	1.16	1.14	1.68		1.2341e-10	2.3981e-10	0.0348	0.1524	0.8729	0.9355	7.9078e-07	1.7418e-06	1.9545e-06	6.6491e-06	0.1065	0.4518	0.1636	0.5867	1.2341e-10	2.3981e-10		0.8686	0.811	0.9261	1.4587	1.3524	1.565	1.0817	1.2455		100	100	100	100
	499			N-acetylarginine	LC/MS pos early	33953	C02562	HMDB0004620	67427					0.66	0.79	1.05	1.25	0.72		0.0032	0.0014	0.264	0.3852	0.8075	0.9355	0.0228	0.0133	0.0515	0.0392	0.5352	0.7329	0.3358	0.7227	0.0032	0.0014		1.3794	1.227	1.5318	0.9913	0.9655	1.0171	1.0963	1.2745		100	100	100	100
	504			N-acetylcitrulline	LC/MS neg	48434	C15532 C02851	HMDB0000856	656979					1.25	1.7	1.38	1.87	1.41		0.0242	0.0091	0.5075	0.4993	0.7942	0.9355	0.1538	0.0671	0.0741	0.0526	0.7759	0.8064	0.5139	0.8065	0.0242	0.0091		1.2764	0.8903	1.6624	1.7947	1.5097	2.0798	1.2	1.8711		85	80	90	88
	505			N-acetylproline	LC/MS pos early	34387		HMDB0094701	322640					0.5	0.91	0.95	1.72	0.65		0.0015	0.0007	0.2438	0.3739	0.2704	0.9204	0.0026	0.002	0.1253	0.0803	0.9638	0.8539	0.1103	0.5384	0.0015	0.0007		1.3391	0.9837	1.6945	0.8691	0.8904	0.8478	0.9371	1.2712		100	100	100	95
	508			N-delta-acetylornithine	LC/MS polar	43249	C00437	HMDB0003357	9920500					0.5	0.56	0.87	0.96	0.53		5.6792e-05	3.6855e-05	0.8653	0.6372	0.3698	0.9204	0.0005	0.0005	0.0199	0.0178	0.6062	0.763	0.4506	0.789	5.6792e-05	3.6855e-05		1.5864	1.6155	1.5572	0.8407	0.8969	0.7846	1.2562	1.1709		100	100	100	100
	509			N-alpha-acetylornithine	LC/MS pos early	32984	C00437	HMDB0003357	439232					1.11	1.43	1.09	1.41	1.24		0.1305	0.0414	0.7662	0.6025	0.8297	0.9355	0.3562	0.136	0.2212	0.1247	0.9536	0.8539	0.7171	0.8809	0.1305	0.0414		1.1342	0.9424	1.3259	1.4047	1.3435	1.466	1.1429	1.3959		73	70	75	78
	510			N2,N5-diacetylornithine	LC/MS neg	43591		HMDB0240345	65977					1.62	1.73	1.46	1.55	1.66		0.0761	0.0254	0.075	0.2153	0.464	0.9204	0.0771	0.0377	0.4549	0.2182	0.0763	0.4051	0.4519	0.789	0.0761	0.0254		1.2501	0.979	1.5212	2.0804	1.6917	2.4692	1.3353	1.9952		88	85	90	78
	512			N-methylhydroxyproline**	LC/MS pos early	62068			9860390					0.38	3.01	0.86	6.78	0.72		0.7525	0.1829	0.0296	0.1453	0.0808	0.9204	0.1444	0.0639	0.3075	0.1608	0.7526	0.8052	0.0061	0.1855	0.7525	0.1829		2.1778	0.5596	3.7961	1.5621	1.6821	1.4421	1.1208	2.6191		78	75	80	73
	513			trans-4-hydroxyproline	LC/MS pos early	32306	C01157	HMDB0000725	5810					0.84	0.75	1.1	0.98	0.79		0.0159	0.0062	0.967	0.6609	0.6621	0.9355	0.1559	0.068	0.0434	0.0343	0.7795	0.8064	0.7351	0.8863	0.0159	0.0062		1.2942	1.3072	1.2811	1.0236	0.9759	1.0713	1.1416	1.1762		100	100	100	100
	515			pro-hydroxy-pro	LC/MS pos early	35127		HMDB0006695	11902893					1.96	1.64	1.08	0.9	1.79		0.0006	0.0003	0.8032	0.6183	0.3429	0.9204	0.0019	0.0015	0.0649	0.0471	0.3971	0.6596	0.6199	0.8454	0.0006	0.0003		0.8645	0.909	0.8201	1.5491	1.4925	1.6056	1.2007	1.2128		100	100	100	100
	518			N-methylproline	LC/MS pos early	37431		HMDB0094696	643474					0.3	2	1.23	8.11	0.49		0.1981	0.0595	0.0183	0.1226	0.099	0.9204	0.0391	0.0212	0.7932	0.3371	0.6019	0.7601	0.0051	0.164	0.1981	0.0595		5.2888	1.1613	9.4164	2.5873	2.3171	2.8574	1.7392	6.1369		100	100	100	100
	519			N,N,N-trimethyl-alanylproline betaine (TMAP)	LC/MS pos early	62947		HMDB0240365						3.49	4.65	1.21	1.62	3.93		0	1e-15	0.0354	0.1536	0.7251	0.9355	3.1452e-10	2.2653e-09	3.5332e-11	1.0277e-09	0.2098	0.534	0.0818	0.496	0	1e-15		0.6498	0.4964	0.8032	2.554	2.3075	2.8005	1.4019	1.8019		100	100	100	100
	521			N-monomethylarginine	LC/MS pos early	43586	C03884	HMDB0029416	132862					0.95	1.14	1.01	1.21	1.04		0.8768	0.2075	0.3407	0.4153	0.2927	0.9204	0.5246	0.1845	0.393	0.1947	0.9434	0.8539	0.1576	0.5867	0.8768	0.2075		0.9712	0.8789	1.0634	1.0087	1.0024	1.0151	0.9407	1.0393		98	95	100	100
	522			argininate*	LC/MS pos early	57461		HMDB0003148	160437					1.45	1.43	1.36	1.34	1.44		0.008	0.0033	0.0274	0.1362	0.7694	0.9355	0.0898	0.0426	0.036	0.0299	0.1708	0.5101	0.076	0.4825	0.008	0.0033		1.115	0.9525	1.2776	1.6098	1.3666	1.853	1.1596	1.5653		100	100	100	100
	527		Creatine Metabolism	guanidinoacetate	LC/MS polar	43802	C00581	HMDB0000128	763					0.37	0.5	1.01	1.38	0.42		7.927e-12	2.0267e-11	0.0813	0.2172	0.6312	0.9338	5.0666e-08	1.654e-07	8.3235e-07	3.434e-06	0.3665	0.642	0.116	0.5387	7.927e-12	2.0267e-11		1.3477	1.1312	1.5642	0.571	0.5669	0.5751	0.849	1.0696		100	100	100	95
	528			creatine	LC/MS pos early	27718	C00300	HMDB0000064	586					2.76	1.59	1	0.58	2.02		0.0026	0.0012	0.0902	0.2296	0.0445	0.9204	0.0005	0.0005	0.4499	0.2161	0.8176	0.8155	0.0096	0.2215	0.0026	0.0012		0.814	1.031	0.5969	1.6428	1.6407	1.6449	1.3359	1.1209		100	100	100	100
	529			creatinine	LC/MS pos early	513	C00791	HMDB0000562	588					1.24	1.23	1.31	1.31	1.24		0.0326	0.0119	0.0012	0.0254	0.9173	0.9403	0.1109	0.0513	0.1469	0.0919	0.0161	0.228	0.0233	0.3131	0.0326	0.0119		1.0227	0.8874	1.1581	1.2667	1.0957	1.4377	0.9915	1.2979		100	100	100	100
	538		Polyamine Metabolism	N-acetylputrescine	LC/MS pos early	37496	C02714	HMDB0002064	122356					1.76	1.76	1.06	1.06	1.76		0.0003	0.0002	0.7543	0.5986	0.9889	0.9428	0.0085	0.0057	0.0089	0.0092	0.8171	0.8155	0.8325	0.9199	0.0003	0.0002		0.9143	0.8887	0.9399	1.6074	1.5622	1.6527	1.2254	1.2963		100	100	100	100
	544			N-acetyl-isoputreanine	LC/MS pos early	62309			131802901					3.85	2.93	2.06	1.57	3.49		2.1239e-11	4.9131e-11	0.0049	0.0587	0.4549	0.9204	4.4281e-08	1.4666e-07	3.3122e-06	1.0645e-05	0.0119	0.228	0.1337	0.5763	2.1239e-11	4.9131e-11		0.7787	0.6065	0.9509	2.7193	1.7755	3.6632	1.191	2.307		100	100	100	100
	545			spermidine	LC/MS pos early	485	C00315	HMDB0001257	1102					1.56	1.26	1.04	0.84	1.4		0.032	0.0117	0.6434	0.5515	0.4559	0.9204	0.0414	0.0222	0.3135	0.1636	0.8411	0.8252	0.3933	0.7587	0.032	0.0117		1.0242	1.1127	0.9357	1.4305	1.4049	1.456	1.2588	1.1959		100	100	100	100
	550			(N(1) + N(8))-acetylspermidine	LC/MS pos early	57814	C00612 C01029	HMDB0001276 HMDB0002189	123689;496					4.58	4.42	1.14	1.1	4.51		0	0	0.1714	0.314	0.6398	0.9355	3e-15	2.68e-13	5.4e-14	7.332e-12	0.1946	0.5181	0.5215	0.809	0	0		0.6468	0.6168	0.6768	2.9142	2.7293	3.0991	1.673	1.8879		100	100	100	100
	551			acisoga	LC/MS neg	43258		HMDB0061384	129397					3.65	3.02	1.36	1.12	3.35		4.569e-12	1.2529e-11	0.0328	0.1492	0.6239	0.9309	3.3912e-08	1.2022e-07	6.0061e-07	2.6469e-06	0.0632	0.3786	0.238	0.6459	4.569e-12	1.2529e-11		0.7105	0.669	0.7521	2.3828	2.018	2.7475	1.3435	1.7498		98	95	100	100
	556			5-methylthioadenosine (MTA)	LC/MS pos early	1419	C00170	HMDB0001173	439176					1.83	1.92	1.17	1.23	1.87		6.7829e-10	1.0829e-09	0.082	0.2172	0.9366	0.9403	2.9684e-06	5.3662e-06	4.6093e-06	1.4112e-05	0.1966	0.5194	0.2378	0.6459	6.7829e-10	1.0829e-09		0.8263	0.7396	0.9131	1.5468	1.4235	1.6702	1.0815	1.2917		100	100	100	100
	560			4-acetamidobutanoate	LC/MS pos early	1558	C02946	HMDB0003681	18189					1.99	2.44	1.53	1.88	2.14		0.0003	0.0002	0.2471	0.3756	0.7914	0.9355	0.0148	0.0092	0.0053	0.0061	0.526	0.7301	0.3145	0.7139	0.0003	0.0002		1.3741	0.9533	1.795	2.9449	2.3267	3.5631	1.64	2.6791		100	100	100	100
	562		Guanidino and Acetamido Metabolism	1-methylguanidine	LC/MS pos early	48114	C02294	HMDB0001522	10111					4.08	4.95	5.17	6.28	4.2		0.001	0.0005	0.1061	0.2433	0.3294	0.9204	0.0027	0.0021	0.09	0.0617	0.0681	0.3906	0.6451	0.8569	0.001	0.0005		0.8873	0.2437	1.5308	3.7238	1.207	6.2407	0.7253	3.8857		15	15	15	53
	563			4-guanidinobutanoate	LC/MS pos early	15681	C01035	HMDB0003464	500					0.66	0.67	0.97	0.98	0.67		0.0244	0.0091	0.1295	0.2692	0.9231	0.9403	0.0946	0.0444	0.124	0.0797	0.3132	0.6258	0.2528	0.6571	0.0244	0.0091		1.7261	1.7395	1.7128	1.1558	1.1741	1.1376	1.4568	1.4252		100	100	100	100
	564			guanidinosuccinate	LC/MS polar	32446	C03139	HMDB0003157	439918					2.46	1.92	2.15	1.68	2.26		0.0349	0.0126	0.0498	0.1849	0.1004	0.9204	0.0087	0.0058	0.7325	0.3166	0.0116	0.228	0.8161	0.9197	0.0349	0.0126		1.3173	0.9826	1.6519	2.973	1.8868	4.0592	1.4347	2.8555		100	100	100	95
	573		Glutathione Metabolism	cysteine-glutathione disulfide	LC/MS pos early	35159	R00900	HMDB0000656	3080690					0.2	0.41	0.59	1.23	0.29		2.3849e-10	4.3601e-10	0.5511	0.5127	0.1782	0.9204	3.747e-08	1.293e-07	7.1695e-05	0.0001	0.1703	0.5101	0.5926	0.8358	2.3849e-10	4.3601e-10		1.4076	1.2637	1.5515	0.4095	0.5152	0.3039	0.8895	0.9277		95	95	95	55
	576			cysteinylglycine	LC/MS pos early	35637	C01419	HMDB0000078	439498					1.48	1.44	1.74	1.7	1.46		0.0473	0.0165	8.5527e-05	0.005	0.954	0.9403	0.1702	0.0726	0.1467	0.0919	0.005	0.1649	0.0039	0.1468	0.0473	0.0165		0.9488	0.7037	1.194	1.3883	1.013	1.7637	0.8583	1.4788		100	100	100	100
	577			cysteinylglycine disulfide*	LC/MS pos early	62103		HMDB0000709	22833544					0.62	0.79	0.89	1.12	0.7		9.5908e-05	5.9623e-05	0.477	0.4863	0.0879	0.9204	9.0553e-05	0.0001	0.0951	0.0646	0.088	0.4217	0.4754	0.7946	9.5908e-05	5.9623e-05		1.0993	1.0365	1.1621	0.7717	0.818	0.7253	0.9273	0.9437		100	100	100	100
	578			cys-gly, oxidized	LC/MS pos early	18368			333293					0.42	0.53	0.98	1.22	0.47		1.7245e-09	2.5497e-09	0.4543	0.4754	0.5635	0.9241	1.3395e-06	2.6895e-06	3.1264e-05	7.2456e-05	0.9036	0.8467	0.3491	0.7288	1.7245e-09	2.5497e-09		1.4012	1.2597	1.5427	0.6591	0.6642	0.654	0.962	1.0984		100	100	100	93
	579			5-oxoproline	LC/MS neg	1494	C01879 C02237	HMDB0000267	439685;7405					1.17	1.4	0.95	1.13	1.28		1.683e-05	1.1752e-05	0.4021	0.4482	0.0914	0.9204	0.0447	0.0238	2.8045e-05	6.5783e-05	0.5417	0.733	0.0751	0.4806	1.683e-05	1.1752e-05		0.9432	0.8842	1.0022	1.2037	1.2344	1.1729	1.0593	1.0876		100	100	100	100
	580			2-aminobutyrate	LC/MS pos early	42374	C02356	HMDB0000452	80283					1.37	1.93	0.74	1.04	1.64		0.0157	0.0061	0.6059	0.538	0.3907	0.9204	0.259	0.1047	0.0209	0.0186	0.3317	0.6296	0.8078	0.9152	0.0157	0.0061		0.9064	0.8895	0.9233	1.4904	1.7169	1.2639	1.3032	1.0936		100	100	100	95
	582			2-hydroxybutyrate/2-hydroxyisobutyrate	LC/MS polar	52281	C21297 C05984	HMDB0000729 HMDB00008	4277439;440864					3.06	3.36	0.95	1.05	3.21		0	0	0.8154	0.6194	0.7051	0.9355	1.5593e-11	2.1441e-10	1.458e-12	1.2115e-10	0.9183	0.8507	0.6653	0.8627	0	0		0.6008	0.5872	0.6143	1.9279	1.9752	1.8806	1.2812	1.2474		100	100	100	100
	632	Peptide	Gamma-glutamyl Amino Acid	gamma-glutamylalanine	LC/MS pos early	37063	C03738	HMDB0029142	440103					0.63	0.59	1.27	1.19	0.61		2.6507e-06	2.136e-06	0.1209	0.2575	0.8534	0.9355	0.0009	0.0008	0.0004	0.0006	0.2187	0.5428	0.3311	0.7227	2.6507e-06	2.136e-06		1.3439	1.2259	1.4618	0.8259	0.729	0.9227	0.9774	1.1923		100	100	100	93
	634			gamma-glutamylglutamate	LC/MS pos early	36738	C05282	HMDB0011737	92865					0.82	0.97	0.84	0.99	0.9		0.1447	0.0454	0.7405	0.5938	0.982	0.9403	0.3081	0.1209	0.2934	0.155	0.8025	0.8144	0.8272	0.9199	0.1447	0.0454		1.1463	1.1531	1.1394	1.0275	1.1165	0.9385	1.1348	1.039		100	100	100	98
	635			gamma-glutamylglutamine	LC/MS pos early	2730	C05283	HMDB0011738	150914					0.64	0.77	0.88	1.06	0.7		1.165e-06	1.0237e-06	0.5154	0.4993	0.2186	0.9204	1.5719e-05	2.3696e-05	0.0055	0.0062	0.1845	0.5126	0.6793	0.868	1.165e-06	1.0237e-06		1.1829	1.1501	1.2156	0.8324	0.8853	0.7795	1.0177	0.9976		100	100	100	100
	636			gamma-glutamylglycine	LC/MS pos early	33949		HMDB0011667	100099					0.75	0.55	0.95	0.7	0.63		1.2865e-05	9.1714e-06	0.1312	0.2709	0.1674	0.9204	0.0233	0.0136	5.2772e-05	0.0001	0.926	0.8507	0.0424	0.4033	1.2865e-05	9.1714e-06		1.3694	1.6125	1.1264	0.8645	0.8886	0.8403	1.2506	0.9834		100	100	100	100
	637			gamma-glutamylhistidine	LC/MS pos early	18245		HMDB0029151	7017195					0.86	0.89	1.05	1.08	0.87		0.0263	0.0098	0.5926	0.5291	0.6842	0.9355	0.0624	0.0316	0.1929	0.1116	0.9276	0.8513	0.5058	0.8019	0.0263	0.0098		1.1936	1.1472	1.24	1.0401	1.0153	1.065	1.0813	1.1525		100	100	100	100
	638			gamma-glutamylisoleucine*	LC/MS pos early	34456		HMDB0011170	22885096					1.49	1.65	1.02	1.13	1.56		0.0002	0.0001	0.283	0.3934	0.8692	0.9355	0.0108	0.007	0.0057	0.0064	0.5191	0.7279	0.3809	0.7485	0.0002	0.0001		0.9212	0.8653	0.9771	1.4391	1.4266	1.4515	1.146	1.2143		100	100	100	100
	639			gamma-glutamylleucine	LC/MS pos early	18369		HMDB0011171	151023					1.13	1.4	0.9	1.12	1.26		0.0207	0.0078	0.4159	0.4552	0.1826	0.9204	0.4744	0.1715	0.0106	0.0106	0.7105	0.7932	0.1303	0.5763	0.0207	0.0078		0.9393	0.8857	0.993	1.1825	1.2419	1.1232	1.0638	1.0581		100	100	100	100
	640			gamma-glutamyl-alpha-lysine	LC/MS pos early	55015			65254					1.15	1.24	1	1.08	1.19		0.1494	0.0467	0.3716	0.4342	0.8197	0.9355	0.3881	0.1457	0.2371	0.1311	0.637	0.7788	0.4278	0.7798	0.1494	0.0467		1.0243	0.9861	1.0625	1.2214	1.2239	1.219	1.105	1.1407		100	100	100	100
	641			gamma-glutamyl-epsilon-lysine	LC/MS pos early	33934		HMDB0003869	7015685					1.3	1.34	1.12	1.15	1.32		0.0185	0.0071	0.0816	0.2172	0.9796	0.9403	0.0894	0.0425	0.0962	0.0652	0.2093	0.534	0.2225	0.6357	0.0185	0.0071		0.9297	0.8664	0.9929	1.225	1.1573	1.2927	1.0118	1.1428		100	100	100	90
	642			gamma-glutamylmethionine	LC/MS pos early	44872		HMDB0029155	7009567					1.25	1.32	1.04	1.1	1.28		0.08	0.0266	0.4936	0.493	0.6565	0.9355	0.3507	0.1344	0.1205	0.0776	0.8648	0.8366	0.425	0.7798	0.08	0.0266		1.0595	1.0086	1.1105	1.3578	1.3319	1.3838	1.1702	1.2472		100	100	100	100
	643			gamma-glutamylphenylalanine	LC/MS pos early	33422		HMDB0000594	111299					2.13	2.03	1.26	1.2	2.09		5.0911e-11	1.0621e-10	0.0189	0.1232	0.9258	0.9403	5.383e-07	1.2336e-06	9.1674e-07	3.7293e-06	0.0821	0.4203	0.1073	0.5384	5.0911e-11	1.0621e-10		0.8643	0.7871	0.9414	1.8032	1.5977	2.0088	1.1924	1.4751		100	100	100	100
	644			gamma-glutamylthreonine	LC/MS pos early	33364		HMDB0029159	76078708					1.11	1.34	0.97	1.17	1.22		0.3396	0.0922	0.2094	0.3494	0.5826	0.9241	0.7732	0.2533	0.2881	0.1526	0.6152	0.7679	0.2026	0.6323	0.3396	0.0922		1.0843	0.9971	1.1715	1.3181	1.3404	1.2959	1.1688	1.2337		100	100	100	100
	645			gamma-glutamyltryptophan	LC/MS pos early	33947		HMDB0029160	3989307					1.75	1.99	0.93	1.06	1.87		9.9165e-08	1.0671e-07	0.7084	0.5797	0.5661	0.9241	0.0003	0.0003	1.8411e-05	4.5381e-05	0.8874	0.8423	0.503	0.801	9.9165e-08	1.0671e-07		0.7568	0.7337	0.7798	1.4126	1.4637	1.3615	1.0987	1.0707		90	85	95	93
	646			gamma-glutamyltyrosine	LC/MS pos early	2734		HMDB0011741	94340					1.47	1.38	1.16	1.09	1.43		0.0006	0.0003	0.0921	0.2304	0.4739	0.9204	0.0032	0.0024	0.0461	0.0357	0.0904	0.4265	0.4877	0.7946	0.0006	0.0003		0.8722	0.8353	0.9091	1.2469	1.1564	1.3374	0.9958	1.1233		100	100	100	100
	647			gamma-glutamylvaline	LC/MS pos early	43829		HMDB0011172	7015683					1.48	1.65	1	1.12	1.56		0.0006	0.0003	0.3896	0.4407	0.5546	0.9204	0.0377	0.0205	0.0042	0.005	0.8481	0.8288	0.3055	0.712	0.0006	0.0003		0.8651	0.8176	0.9126	1.3496	1.3477	1.3516	1.0827	1.1321		100	100	100	100
	648			gamma-glutamylserine	LC/MS pos early	54914		HMDB0029158	22844748					0.76	0.71	0.9	0.84	0.73		4.9129e-05	3.2376e-05	0.2282	0.3634	0.4917	0.9204	0.0126	0.0081	0.0007	0.0011	0.7122	0.794	0.1818	0.6065	4.9129e-05	3.2376e-05		1.0884	1.1836	0.9932	0.7936	0.8356	0.7515	1.0096	0.8723		100	100	100	88
	649			gamma-glutamylcitrulline*	LC/MS pos early	62104								0.26	0.35	0.72	0.95	0.31		0	4e-15	0.1827	0.3221	0.3764	0.9204	1.6959e-11	2.2633e-10	4.0863e-09	4.3219e-08	0.1182	0.4732	0.7484	0.8919	0	4e-15		1.225	1.256	1.1941	0.3741	0.4347	0.3135	0.8454	0.7538		100	100	100	70
	650			gamma-glutamyl-2-aminobutyrate	LC/MS pos early	37092								1.47	1.84	0.68	0.85	1.67		0.0332	0.0121	0.1301	0.2696	0.571	0.9241	0.2615	0.1056	0.0566	0.0423	0.1419	0.5072	0.4988	0.7983	0.0332	0.0121		0.7386	0.7969	0.6802	1.2361	1.47	1.0022	1.1335	0.8412		100	100	100	93
	762		Dipeptide	cyclo(leu-pro)	LC/MS pos early	37104		HMDB0034276	7074739					1.4	1.41	1.16	1.17	1.4		0.9665	0.2231	0.3038	0.3989	0.3798	0.9204	0.5148	0.1816	0.5537	0.2557	0.1789	0.5126	0.9148	0.9379	0.9665	0.2231		1.0742	0.9913	1.1571	1.5076	1.3976	1.6175	1.1944	1.3873		85	90	80	80
	829			glycylvaline	LC/MS pos early	18357		HMDB0028854	2724807					3.49	2.4	0.71	0.49	2.75		0.0641	0.0217	0.76	0.601	0.7419	0.9355	0.1224	0.0555	0.2771	0.1481	0.9866	0.8539	0.6536	0.8581	0.0641	0.0217		1.7307	2.3262	1.1352	4.7664	5.5735	3.9593	3.9499	2.5473		100	100	100	85
	834			histidylalanine	LC/MS pos early	42027		HMDB0028878	101180					2.42	1.06	1.36	0.59	1.57		0.1201	0.0386	0.884	0.6422	0.1084	0.9204	0.0267	0.0153	0.9705	0.3899	0.2993	0.6124	0.2143	0.6344	0.1201	0.0386		0.9877	1.2388	0.7366	1.5474	1.3088	1.7859	1.2738	1.2613		90	90	90	75
	853			isoleucylglycine	LC/MS neg	40008		HMDB0028907	342532					0.68	0.71	0.83	0.86	0.7		9.9642e-05	6.1522e-05	0.1867	0.3268	0.7543	0.9355	0.0025	0.0019	0.009	0.0092	0.2479	0.568	0.4736	0.7946	9.9642e-05	6.1522e-05		1.2427	1.3327	1.1527	0.8672	0.9482	0.7862	1.1405	0.9694		100	100	100	83
	867			leucylalanine	LC/MS pos early	40010		HMDB0028922	81721					0.49	0.39	1.07	0.85	0.44		2.4039e-08	2.8784e-08	0.613	0.5401	0.5553	0.9204	0.0002	0.0002	7.1231e-06	2.0615e-05	0.9525	0.8539	0.439	0.7799	2.4039e-08	2.8784e-08		1.6902	1.8249	1.5556	0.7417	0.7169	0.7665	1.2709	1.1611		100	100	100	100
	872			leucylglycine	LC/MS neg	40045		HMDB0028929	79070					0.53	0.49	0.86	0.81	0.51		3.3907e-09	4.745e-09	0.0761	0.2159	0.5111	0.9204	5.7585e-05	7.1198e-05	1.6623e-06	5.7942e-06	0.4234	0.6795	0.0862	0.5081	3.3907e-09	4.745e-09		1.2645	1.4001	1.1289	0.6457	0.6925	0.5989	1.0463	0.8639		100	100	100	63
	921			phenylalanylalanine	LC/MS neg	41374		HMDB0028988	5488196					2.88	0.81	2.76	0.78	1.72		0.5509	0.1406	0.7058	0.578	0.169	0.9204	0.5783	0.1997	0.1639	0.0978	0.4774	0.7097	0.2152	0.6344	0.5509	0.1406		0.6837	0.7677	0.5997	1.1754	0.6249	1.726	0.6963	1.1628		38	50	25	5
	926			phenylalanylglycine	LC/MS pos early	41370		HMDB0028995	6992304					0.55	0.24	1.27	0.56	0.35		3.3659e-10	5.9234e-10	0.5353	0.5059	0.0107	0.7457	0.0017	0.0014	1.0616e-09	1.4704e-08	0.1625	0.5088	0.0247	0.3156	3.3659e-10	5.9234e-10		1.4989	1.9246	1.0731	0.5272	0.4647	0.5897	1.1947	0.8314		100	100	100	68
	947			prolylglycine	LC/MS pos early	40703		HMDB0011178	6426709					0.55	0.47	1.07	0.92	0.51		4.8915e-05	3.2298e-05	0.9335	0.6577	0.7835	0.9355	0.0018	0.0014	0.0056	0.0063	0.8924	0.8453	0.8	0.912	4.8915e-05	3.2298e-05		1.6993	1.7694	1.6291	0.8654	0.8373	0.8935	1.3034	1.2613		100	100	100	95
	986			threonylphenylalanine	LC/MS neg	31530		HMDB0029068	7010580					0.21	0.12	0.99	0.57	0.15		0	0	0.0319	0.1492	0.014	0.7721	1.2898e-11	1.9509e-10	0	1e-15	0.817	0.8155	0.0014	0.0656	0	0		1.3557	1.7275	0.9838	0.2085	0.2096	0.2074	0.9686	0.5956		98	100	95	33
	1034			valylglycine	LC/MS neg	40475		HMDB0029127	136487					0.38	0.49	0.72	0.92	0.44		5.9021e-09	7.9329e-09	0.4121	0.4537	0.5989	0.927	3.4392e-06	6.0959e-06	5.7162e-05	0.0001	0.3418	0.6337	0.8344	0.9199	5.9021e-09	7.9329e-09		1.3622	1.4171	1.3073	0.5979	0.6972	0.4985	1.0572	0.9029		98	95	100	63
	1072		Polypeptide	HWESASXX*	LC/MS neg	57711			85328684					2	1.16	1.23	0.71	1.51		0.1439	0.0453	0.5608	0.5145	0.1851	0.9204	0.0502	0.0263	0.9219	0.3763	0.5959	0.7557	0.1782	0.6009	0.1439	0.0453		0.5066	0.5913	0.422	0.7644	0.6853	0.8435	0.6383	0.6327		30	40	20	48
	1136			glu-gly-asn-val**	LC/MS pos early	62917								2.93	1.39	1.26	0.6	1.97		0.1933	0.0583	0.4661	0.4816	0.2621	0.9204	0.0882	0.0421	0.8977	0.3683	0.1918	0.5148	0.7794	0.9061	0.1933	0.0583		1.7765	2.2192	1.3337	3.4948	3.0863	3.9034	2.6528	2.6185		100	100	100	98
	1157		Fibrinogen Cleavage Peptide	Fibrinopeptide A*	LC/MS pos early	33084			25081464					3.5	4.05	0.78	0.91	3.79		1.1747e-10	2.2957e-10	0.4313	0.4626	0.9701	0.9403	1.0851e-06	2.228e-06	1.3416e-06	4.9306e-06	0.5957	0.7557	0.5596	0.825	1.1747e-10	2.2957e-10		0.7145	0.7493	0.6798	2.7064	3.0362	2.3767	1.8927	1.5282		100	100	100	98
	1158			Fibrinopeptide A (2-15)**	LC/MS neg	62809			25078015					1.22	0.79	1.15	0.74	0.97		0.0707	0.0237	0.8755	0.641	0.1237	0.9204	0.8453	0.2718	0.019	0.0172	0.3256	0.6296	0.2293	0.641	0.0707	0.0237		1.1404	1.3093	0.9716	1.1097	1.0337	1.1857	1.1715	1.0787		100	100	100	100
	1159			Fibrinopeptide A (3-15)**	LC/MS neg	62808			25078015					1.45	0.96	1.14	0.76	1.17		0.2998	0.0842	0.9917	0.6658	0.1257	0.9204	0.7223	0.2399	0.0707	0.0506	0.2802	0.5956	0.2738	0.6821	0.2998	0.0842		1.1501	1.3083	0.992	1.3481	1.2606	1.4357	1.2845	1.2138		100	100	100	100
	1160			Fibrinopeptide A (4-15)**	LC/MS neg	62810			25078015					2.22	1.02	1.78	0.82	1.56		0.589	0.1494	0.2293	0.3634	0.0189	0.8024	0.0408	0.022	0.193	0.1116	0.0127	0.228	0.4035	0.765	0.589	0.1494		0.9869	1.084	0.8897	1.5428	1.1082	1.9774	1.0961	1.4336		100	100	100	98
	1161			Fibrinopeptide A (3-16)**	LC/MS neg	62811			25078015					1.71	1.31	1.15	0.88	1.5		0.1181	0.0381	0.9835	0.6631	0.497	0.9204	0.1136	0.0523	0.5272	0.2455	0.6204	0.7715	0.6412	0.8563	0.1181	0.0381		0.8945	0.9525	0.8364	1.3396	1.2473	1.4318	1.0999	1.1341		100	100	100	100
	1162			Fibrinopeptide A (5-16)*	LC/MS neg	62148								1.15	1.19	0.94	0.98	1.17		0.4086	0.1077	0.8099	0.6194	0.7049	0.9355	0.3945	0.1476	0.7508	0.323	0.6616	0.779	0.9221	0.9379	0.4086	0.1077		0.9339	0.9431	0.9247	1.0923	1.1251	1.0594	1.0341	0.9921		100	100	100	100
	1163			Fibrinopeptide A (7-16)*	LC/MS neg	62149								1.08	1.32	0.87	1.07	1.2		0.6485	0.1612	0.6942	0.5724	0.9198	0.9403	0.8016	0.2605	0.6939	0.3028	0.8361	0.8241	0.727	0.8842	0.6485	0.1612		1.0076	0.9734	1.0418	1.205	1.2866	1.1234	1.13	1.0826		100	100	100	100
	1164			Fibrinopeptide A (8-16)**	LC/MS neg	62812			25078015					1.12	1.52	0.85	1.15	1.31		0.2237	0.066	0.7748	0.605	0.6397	0.9355	0.5941	0.2044	0.2339	0.1296	0.8975	0.8456	0.5939	0.8358	0.2237	0.066		1.0251	0.953	1.0972	1.3398	1.4494	1.2302	1.2012	1.1637		100	100	100	98
	1165			Fibrinopeptide A, des-ala(1)*	LC/MS neg	31548			132993922					1.14	1.35	0.78	0.92	1.25		0.3953	0.1049	0.3839	0.4373	0.8934	0.9363	0.6119	0.2092	0.4863	0.2298	0.4772	0.7097	0.6017	0.8385	0.3953	0.1049		0.9966	1.0384	0.9548	1.2456	1.398	1.0931	1.2182	1.024		100	100	100	100
	1166			Fibrinopeptide A, phosphono-ser(3)*	LC/MS neg	57712			132993923					5.67	2.3	1.6	0.65	3.63		7.9232e-05	5.0455e-05	0.9647	0.6609	0.0678	0.9204	5.7798e-05	7.1267e-05	0.105	0.0702	0.1838	0.5126	0.2049	0.6344	7.9232e-05	5.0455e-05		0.9223	1.1189	0.7256	3.3452	2.5742	4.1163	1.8465	2.421		98	95	100	100
	1177			Fibrinopeptide B (1-9)**	LC/MS neg	62816			16132131					2.08	1.81	0.99	0.86	1.94		0.9539	0.221	0.7631	0.6017	0.376	0.9204	0.5045	0.1791	0.5578	0.2571	0.4015	0.6603	0.6787	0.868	0.9539	0.221		0.9805	1.0522	0.9088	1.8984	1.9073	1.8894	1.4798	1.3991		100	100	100	93
	1178			Fibrinopeptide B (1-11)**	LC/MS neg	62815			16132131					2.54	1.42	1.11	0.62	1.85		0.0012	0.0006	0.3884	0.4405	0.0881	0.9204	0.0006	0.0005	0.2539	0.138	0.5449	0.733	0.0704	0.4703	0.0012	0.0006		0.8164	1.009	0.6239	1.5094	1.4311	1.5877	1.22	1.1058		100	100	100	100
	1179			Fibrinopeptide B (1-12)**	LC/MS neg	62814			16132131					1.51	0.89	1.17	0.69	1.14		0.0832	0.0275	0.4907	0.4912	0.0874	0.9204	0.0159	0.0098	0.9867	0.3928	0.4647	0.7072	0.0906	0.5135	0.0832	0.0275		0.9864	1.167	0.8057	1.1265	1.0367	1.2163	1.1018	1.011		100	100	100	100
	1180			Fibrinopeptide B (1-13)**	LC/MS neg	62813								1.47	1.33	1.07	0.96	1.4		0.0264	0.0098	0.5859	0.526	0.6751	0.9355	0.0614	0.0311	0.1962	0.1128	0.4958	0.7183	0.929	0.9379	0.0264	0.0098		0.8777	0.8935	0.8619	1.2305	1.1898	1.2713	1.0416	1.0666		100	100	100	100
	1184		Acetylated Peptides	phenylacetylcarnitine	LC/MS pos early	48425			101724840					1.84	2.06	1.43	1.6	1.92		0.013	0.0052	0.0889	0.2278	0.8192	0.9355	0.0536	0.0277	0.1059	0.0703	0.1714	0.5101	0.2942	0.6992	0.013	0.0052		0.8843	0.6804	1.0882	1.7016	1.4017	2.0015	1.0411	1.5449		95	100	90	95
	1187			phenylacetylglutamine	LC/MS neg	35126	C04148	HMDB0006344	92258					1.97	1.27	2.05	1.32	1.67		0.0315	0.0115	0.088	0.227	0.3145	0.9204	0.0263	0.0151	0.4071	0.2005	0.0563	0.3616	0.6141	0.843	0.0315	0.0115		1.0079	0.8678	1.148	1.6791	1.1018	2.2564	0.9848	1.7022		100	100	100	100
	1189			4-hydroxyphenylacetylglutamine	LC/MS neg	55017								2.1	6.36	1.15	3.49	3.05		1.0655e-05	7.7588e-06	0.2401	0.37	0.9528	0.9403	0.0015	0.0012	0.0012	0.0016	0.429	0.6841	0.3821	0.7485	1.0655e-05	7.7588e-06		1.6825	0.7491	2.6159	5.1296	4.7631	5.496	2.7561	4.056		85	80	90	93
	1190			phenylacetylglycine	LC/MS neg	33945	C05598	HMDB0000821	68144					0.45	0.41	1.81	1.66	0.43		0.0077	0.0032	0.2334	0.3644	0.9071	0.9373	0.0472	0.0248	0.068	0.0489	0.4457	0.6974	0.3543	0.7322	0.0077	0.0032		1.4499	1.0881	1.8116	0.6294	0.4472	0.8116	0.7676	1.3116		53	50	55	35
	1219		Modified Peptides	N,N-dimethyl-pro-pro	LC/MS pos early	64571								2.73	3.29	1.33	1.59	2.95		2.8852e-11	6.4126e-11	0.0232	0.1262	0.7943	0.9355	1.024e-06	2.1314e-06	2.284e-07	1.1758e-06	0.1502	0.5072	0.0721	0.4723	2.8852e-11	6.4126e-11		0.827	0.6375	1.0165	2.4367	2.0948	2.7785	1.3661	1.8975		100	100	100	100
	1220	Carbohydrate	Glycolysis, Gluconeogenesis, and Pyruvate Metabolism	1,5-anhydroglucitol (1,5-AG)	LC/MS neg	20675	C07326	HMDB0002712	64960					0.58	0.65	1.01	1.14	0.62		0.0006	0.0003	0.5233	0.5021	0.7373	0.9355	0.0068	0.0047	0.0237	0.0208	0.8301	0.822	0.4914	0.7948	0.0006	0.0003		1.1536	1.0796	1.2277	0.7104	0.7071	0.7137	0.8934	0.9707		100	100	100	100
	1223			glucose	LC/MS polar	48152	C00031	HMDB0000122	5793					1.57	1.37	1.11	0.97	1.47		9.703e-12	2.4084e-11	0.4107	0.4526	0.2347	0.9204	6.8202e-09	3.1563e-08	6.918e-06	2.0325e-05	0.1562	0.5072	0.794	0.912	9.703e-12	2.4084e-11		0.8624	0.8776	0.8473	1.2704	1.2064	1.3343	1.042	1.0908		100	100	100	100
	1239			pyruvate	LC/MS polar	48990	C00022	HMDB0000243	1060					1.75	1.89	1.21	1.31	1.81		1.0396e-06	9.2783e-07	0.0157	0.1126	0.8417	0.9355	0.0002	0.0002	0.0005	0.0008	0.0627	0.3779	0.1126	0.5384	1.0396e-06	9.2783e-07		0.9129	0.7902	1.0356	1.6507	1.4931	1.8082	1.1416	1.4219		100	100	100	100
	1240			lactate	LC/MS polar	527	C00186	HMDB0000190	612					1.34	1.51	1.05	1.18	1.42		1.6228e-06	1.3796e-06	0.0258	0.1343	0.6681	0.9355	0.0012	0.001	0.0002	0.0003	0.1962	0.5194	0.0596	0.4545	1.6228e-06	1.3796e-06		0.8667	0.7957	0.9377	1.2306	1.2013	1.2598	0.9985	1.0988		100	100	100	100
	1243			glycerate	LC/MS polar	1572	C00258	HMDB0006372 HMDB0000139	752;439194					0.99	0.81	1.14	0.94	0.9		0.2618	0.0754	0.3401	0.4153	0.3585	0.9204	0.8842	0.2817	0.1505	0.0936	0.1868	0.5126	0.9796	0.9379	0.2618	0.0754		1.147	1.1826	1.1114	1.0301	0.9613	1.0989	1.0719	1.1052		100	100	100	100
	1261		Pentose Metabolism	ribose	LC/MS polar	1471	C00121	HMDB0000283	5779					1.29	0.91	1.24	0.88	1.09		0.5146	0.1328	0.9233	0.6556	0.2124	0.9204	0.1803	0.076	0.6711	0.2951	0.3413	0.6337	0.4142	0.7728	0.5146	0.1328		0.7035	0.7499	0.657	0.7677	0.685	0.8503	0.7175	0.7537		60	65	55	73
	1262			ribitol	LC/MS polar	15772	C00532 C01904 C00474 C00379	HMDB0002917 HMDB0000508 HMDB0001851 HMDB0000568	6912					2.09	1.82	1.29	1.12	1.97		3.9e-14	2.03e-13	0.0193	0.1232	0.3142	0.9204	2.6085e-10	2.0407e-09	1.1856e-07	7.1103e-07	0.0185	0.2383	0.3334	0.7227	3.9e-14	2.03e-13		0.833	0.7858	0.8801	1.6376	1.433	1.8422	1.1094	1.3611		100	100	100	100
	1263			ribonate	LC/MS polar	27731	C01685	HMDB0000867	5460677					1.61	2.09	1.25	1.63	1.79		1.3044e-06	1.123e-06	0.0712	0.2101	0.8103	0.9355	0.0007	0.0006	0.0002	0.0004	0.2648	0.5808	0.1473	0.5836	1.3044e-06	1.123e-06		0.9415	0.7164	1.1665	1.6881	1.4987	1.8776	1.1076	1.522		100	100	100	100
	1267			xylose	LC/MS polar	15581	C00181	HMDB0000098	135191					1.1	1.18	1.59	1.7	1.13		0.1991	0.0597	0.0043	0.0558	0.8037	0.9355	0.2781	0.1111	0.4618	0.2207	0.027	0.2835	0.0608	0.4579	0.1991	0.0597		1.0378	0.7688	1.3068	1.1744	0.906	1.4429	0.8374	1.3749		95	95	95	90
	1269			arabinose	LC/MS polar	575	C00216	HMDB0029942	66308					2.19	1.36	1.5	0.94	1.76		0.0001	8.8646e-05	0.1041	0.2398	0.02	0.8024	2.3628e-05	3.4072e-05	0.2559	0.1389	0.0057	0.175	0.6068	0.8395	0.0001	8.8646e-05		0.8042	0.8303	0.778	1.4186	1.1332	1.704	0.9818	1.241		93	95	90	95
	1277			arabitol/xylitol	LC/MS polar	48885	C00542 C01904 C00379	HMDB0002917 HMDB0001851 HMDB0000568	6912;94154					1.91	1.63	1.38	1.17	1.78		8.892e-06	6.5307e-06	0.0646	0.1992	0.2655	0.9204	8.2254e-05	9.6692e-05	0.0119	0.0118	0.0374	0.3179	0.5959	0.8378	8.892e-06	6.5307e-06		0.9279	0.8545	1.0012	1.6523	1.3913	1.9134	1.1229	1.4573		100	100	100	100
	1283			arabonate/xylonate	LC/MS polar	48255	C00502 C05411	HMDB0000539	122045;6602431					0.97	1.27	1.32	1.72	1.08		0.4332	0.1132	0.2746	0.3881	0.8418	0.9355	0.4869	0.1749	0.6789	0.297	0.3607	0.6402	0.5264	0.809	0.4332	0.1132		1.5687	1.1553	1.9822	1.6939	1.4633	1.9245	1.3093	1.9533		100	100	100	100
	1288			sedoheptulose	LC/MS polar	53237	C02076	HMDB0003219	5459879					5.77	4.07	1.63	1.15	4.98		2e-15	1.3e-14	0.1073	0.2445	0.3487	0.9204	3.6337e-11	4.122e-10	1.1822e-08	1.078e-07	0.0728	0.3936	0.6287	0.8503	2e-15	1.3e-14		0.285	0.2653	0.3047	1.4191	1.0786	1.7595	0.672	1.0321		33	30	35	88
	1290			lyxonate	LC/MS polar	61858		HMDB0060255						1.01	1.13	1.39	1.56	1.06		0.3664	0.0986	0.7667	0.6025	0.5367	0.9204	0.2829	0.1124	0.8392	0.3525	0.82	0.8171	0.518	0.809	0.3664	0.0986		0.9085	0.7099	1.1072	0.9599	0.8032	1.1166	0.7566	1.1119		83	85	80	55
	1300		Glycogen Metabolism	maltose	LC/MS polar	15586	C00208	HMDB0000163	10991489					8.12	7.51	1.34	1.24	7.85		7.61e-13	2.615e-12	0.8889	0.6429	0.7114	0.9355	1.4469e-08	5.81e-08	1.3089e-07	7.6912e-07	0.8706	0.8366	0.7185	0.8809	7.61e-13	2.615e-12		0.6442	0.5755	0.7128	5.0541	4.3202	5.7881	2.4479	3.2504		98	95	100	98
	1305		Disaccharides and Oligosaccharides	lactose	LC/MS polar	567	C01970	HMDB0041627	6134					1.98	2.76	1.26	1.75	2.26		0.0004	0.0002	0.3488	0.4184	0.5256	0.9204	0.003	0.0023	0.0339	0.0283	0.2673	0.5843	0.8298	0.9199	0.0004	0.0002		1.6341	1.1868	2.0815	3.6966	3.2729	4.1203	2.2299	3.1009		95	95	95	98
	1326			sucrose	LC/MS polar	1519	C00089	HMDB0000258	5988					1.02	1.13	1.37	1.52	1.06		0.4636	0.1206	0.8209	0.6205	0.2904	0.9204	0.8173	0.2645	0.2066	0.118	0.5555	0.7388	0.3639	0.7369	0.4636	0.1206		2.3994	1.9043	2.8945	2.5474	2.1469	2.948	2.0256	2.9212		95	100	90	93
	1347		Fructose, Mannose and Galactose Metabolism	fructose	LC/MS polar	48195	C00095	HMDB0000660	2723872					0.89	1.06	0.97	1.16	0.97		0.7638	0.1854	0.6606	0.5595	0.3901	0.9204	0.6918	0.2313	0.4123	0.2028	0.7654	0.8061	0.359	0.7344	0.7638	0.1854		1.1432	1.0601	1.2263	1.1084	1.1255	1.0914	1.0928	1.1588		100	100	100	100
	1352			mannitol/sorbitol	LC/MS polar	46142	C00392 C00794	HMDB0000247 HMDB0000765	6251;5780					3.76	1.76	2.06	0.96	2.74		0.1274	0.0405	0.6481	0.5541	0.3408	0.9204	0.0811	0.0393	0.6814	0.2978	0.3195	0.6275	0.7244	0.8827	0.1274	0.0405		1.4824	1.5123	1.4525	4.0636	2.6587	5.4685	2.0855	3.4605		100	100	100	100
	1353			mannose	LC/MS polar	48153	C00159 C02209 C00936	HMDB0000169	185698;82308;18950;439680					2.92	2.39	1.17	0.96	2.65		0	0	0.4134	0.4541	0.3783	0.9204	1.29e-13	4.496e-12	3.2388e-11	9.9163e-10	0.2307	0.552	0.9642	0.9379	0	0		0.7568	0.7732	0.7404	2.0037	1.8456	2.1619	1.3094	1.4512		100	100	100	100
	1373			galactonate	LC/MS polar	27719	C15930 C00880	HMDB0000565	12310779;128869					1.66	0.27	6.3	1.05	0.98		0.0005	0.0002	0.2565	0.3817	0.9302	0.9403	0.0136	0.0086	0.0098	0.0099	0.3867	0.6589	0.4578	0.789	0.0005	0.0002		2.6268	2.5678	2.6857	2.5756	0.7055	4.4457	1.6367	3.5657		95	95	95	40
	1407		Aminosugar Metabolism	glucuronate	LC/MS polar	15443	C16245	HMDB0000127	441478;94715;23677976;65041;444791					2.9	2.2	1.6	1.22	2.58		3.4502e-08	3.9906e-08	0.0266	0.1352	0.1693	0.9204	9.949e-07	2.09e-06	0.0012	0.0017	0.0118	0.228	0.5387	0.809	3.4502e-08	3.9906e-08		0.9204	0.8307	1.0102	2.3774	1.827	2.9278	1.3288	1.969		100	100	100	100
	1419			N-acetylneuraminate	LC/MS pos early	32377	C00270	HMDB0000230	439197					3.13	2.9	1.43	1.32	3.03		1.4e-14	7.9e-14	0.0795	0.2172	0.4653	0.9204	2.9729e-10	2.1768e-09	2.5778e-08	2.1423e-07	0.0798	0.4153	0.4629	0.7899	1.4e-14	7.9e-14		0.6999	0.6026	0.7972	2.1224	1.7482	2.4967	1.1754	1.6469		100	100	100	100
	1431			N-acetylglucosaminylasparagine	LC/MS pos early	48149	C04540	HMDB0000489	123826					1.46	1.4	1.66	1.58	1.44		0.0045	0.0019	0.0094	0.0884	0.3934	0.9204	0.0091	0.006	0.1472	0.0919	0.0149	0.228	0.2054	0.6344	0.0045	0.0019		1.1011	0.8522	1.3499	1.5847	1.1927	1.9768	1.0224	1.6634		100	100	100	100
	1432			erythronate*	LC/MS polar	42420		HMDB0000613	2781043					1.99	1.96	1.38	1.36	1.98		1.879e-07	1.9245e-07	0.0334	0.1492	0.6083	0.9307	3.2472e-05	4.3593e-05	0.0004	0.0007	0.0618	0.3757	0.2465	0.6546	1.879e-07	1.9245e-07		0.9568	0.8112	1.1024	1.8902	1.5883	2.1921	1.1998	1.6472		100	100	100	100
	1434			N-acetylglucosamine/N-acetylgalactosamine	LC/MS pos early	46539	C01074	HMDB0000212 HMDB0000215	84265;439174					2.02	1.68	1.26	1.04	1.85		2.86e-13	1.151e-12	0.0929	0.2312	0.2808	0.9204	8.4146e-10	5.1597e-09	5.4524e-07	2.4587e-06	0.0523	0.3562	0.6645	0.8627	2.86e-13	1.151e-12		0.8151	0.7976	0.8326	1.5109	1.3397	1.682	1.0686	1.2573		98	100	95	100
	1440	Energy	TCA Cycle	citrate	LC/MS neg	1564	C00158	HMDB0000094	311					0.7	0.65	1.13	1.05	0.67		1.0742e-06	9.5373e-07	0.4667	0.4818	0.6133	0.9307	0.0011	0.0009	9.8973e-05	0.0002	0.3837	0.6589	0.8746	0.9343	1.0742e-06	9.5373e-07		1.3388	1.3045	1.3731	0.9001	0.8447	0.9555	1.0746	1.1643		100	100	100	100
	1442			aconitate [cis or trans]	LC/MS neg	46173	C02341 C004174	HMDB0000958 HMDB000072	643757;444212					0.97	0.96	1.12	1.11	0.96		0.24	0.07	0.7278	0.5882	0.8789	0.9355	0.3474	0.1333	0.4681	0.2226	0.8899	0.8436	0.7234	0.8827	0.24	0.07		1.0544	0.9991	1.1096	1.0133	0.9556	1.0709	0.9774	1.0903		100	100	100	100
	1444			isocitrate	LC/MS pos early	12110	C00451	HMDB0001874	5318532					0.4	0.68	0.87	1.48	0.51		2.8984e-08	3.3987e-08	0.2852	0.3946	0.0238	0.8332	6.156e-08	1.9398e-07	0.0076	0.0082	0.3868	0.6589	0.0192	0.277	2.8984e-08	3.3987e-08		1.7023	1.3731	2.0316	0.8716	0.931	0.8122	1.1521	1.4219		100	100	100	100
	1446			alpha-ketoglutarate	LC/MS polar	528	C00026	HMDB0000208	51					1.73	1.98	1.1	1.26	1.84		1.4665e-08	1.8069e-08	0.0484	0.1817	0.694	0.9355	7.013e-05	8.4407e-05	8.861e-06	2.4546e-05	0.2582	0.575	0.0936	0.5223	1.4665e-08	1.8069e-08		0.8595	0.7621	0.9568	1.581	1.5069	1.6551	1.1345	1.306		100	100	100	100
	1448			succinylcarnitine (C4-DC)	LC/MS pos early	37058		HMDB0061717	71464481					1.87	2.27	1.08	1.3	2.04		0.0142	0.0056	0.0795	0.2172	0.3933	0.9204	0.0197	0.0118	0.2462	0.1347	0.0662	0.3895	0.5179	0.809	0.0142	0.0056		0.9855	0.8559	1.1151	2.0137	1.9402	2.0872	1.3981	1.6012		100	100	100	95
	1449			succinate	LC/MS polar	1437	C00042	HMDB0000254	1110					1.16	1.09	1.03	0.96	1.12		0.2993	0.0841	0.9388	0.6584	0.6201	0.9309	0.2787	0.1112	0.6998	0.3043	0.7669	0.8061	0.6856	0.8681	0.2993	0.0841		1.0059	1.0245	0.9873	1.1284	1.112	1.1447	1.0683	1.066		100	100	100	100
	1450			fumarate	LC/MS polar	1643	C00122	HMDB0000134	444972					0.97	1.1	1	1.14	1.03		0.8634	0.205	0.3786	0.4357	0.657	0.9355	0.6632	0.2244	0.8474	0.3548	0.7566	0.8052	0.3495	0.7288	0.8634	0.205		1.0731	1.0025	1.1438	1.1053	1.1066	1.104	1.0545	1.1239		100	100	100	100
	1452			malate	LC/MS neg	1303	C00497 C00149 C00711	HMDB0000744 HMDB0031518 HMDB0000156	525					1.28	1.45	1.06	1.19	1.36		0.0012	0.0006	0.1671	0.3109	0.5309	0.9204	0.0561	0.0288	0.006	0.0066	0.5899	0.7542	0.1564	0.5867	0.0012	0.0006		0.9753	0.8887	1.0619	1.3246	1.2886	1.3606	1.0887	1.2113		100	100	100	100
	1461			2-methylcitrate/homocitrate	LC/MS neg	52282	C01251	HMDB0003518 HMDB0000379	515;439459					2.13	1.93	1.27	1.15	2.04		3.4662e-10	6.0137e-10	0.0364	0.1536	0.4952	0.9204	3.4614e-07	8.536e-07	1.5591e-05	3.9434e-05	0.0501	0.3457	0.3103	0.7139	3.4662e-10	6.0137e-10		0.853	0.7928	0.9132	1.7385	1.5317	1.9454	1.1622	1.4293		100	100	100	100
	1463			citraconate/glutaconate	LC/MS polar	47076	C02226 C02214	HMDB0000620 HMDB0000634	643798;5280498					0.2	0.25	1.09	1.34	0.22		3.5582e-10	6.111e-10	0.7012	0.5757	0.7928	0.9355	1.1732e-06	2.398e-06	5.0798e-06	1.5471e-05	0.9318	0.8539	0.6478	0.8569	3.5582e-10	6.111e-10		3.9544	3.3801	4.5288	0.8795	0.8412	0.9178	2.1106	2.7233		100	100	100	100
	1469		Oxidative Phosphorylation	phosphate	LC/MS pos early	42109	C00009	HMDB0001429	1061					1.8	1.77	1.2	1.18	1.78		0.0783	0.0261	0.703	0.5766	0.408	0.9204	0.5026	0.1786	0.0682	0.049	0.393	0.6596	0.7516	0.8938	0.0783	0.0261		1.0045	0.9225	1.0864	1.7901	1.6297	1.9504	1.2761	1.5184		100	100	100	100
	1473	Lipid	Fatty Acid Synthesis	malonate	LC/MS polar	15872	C00383	HMDB0000691	867					0.59	0.64	1	1.08	0.61		5.2216e-06	4.0263e-06	0.8162	0.6194	0.6983	0.9355	0.0004	0.0004	0.0021	0.0027	0.9125	0.8495	0.6612	0.8627	5.2216e-06	4.0263e-06		1.5117	1.4529	1.5705	0.9266	0.9244	0.9289	1.1886	1.2497		100	100	100	100
	1488		Short Chain Fatty Acid	butyrate/isobutyrate (4:0)	LC/MS neg	40605	C00246	HMDB0000039	264					1.74	1.86	1.03	1.1	1.8		2.2863e-07	2.3001e-07	0.9458	0.6592	0.7633	0.9355	6.3393e-05	7.6706e-05	0.0003	0.0005	0.7941	0.8116	0.869	0.9313	2.2863e-07	2.3001e-07		0.8114	0.7744	0.8483	1.4614	1.4433	1.4795	1.1089	1.1639		100	100	100	100
	1490		Medium Chain Fatty Acid	caproate (6:0)	LC/MS neg	32489	C01585	HMDB0000535	8892					0.97	1	0.99	1.02	0.99		0.7135	0.1749	0.8197	0.6201	0.719	0.9355	0.6074	0.2082	0.9959	0.3928	0.9256	0.8507	0.6778	0.868	0.7135	0.1749		0.8569	0.8476	0.8663	0.8455	0.8498	0.8412	0.8487	0.8537		65	60	70	60
	1492			caprylate (8:0)	LC/MS neg	32492	C06423	HMDB0000482	379					1.73	3.05	0.63	1.1	2.36		0.0884	0.0291	0.3081	0.3989	0.3273	0.9204	0.6023	0.2066	0.0589	0.0436	0.1589	0.5072	0.9774	0.9379	0.0884	0.0291		1.2033	1.1444	1.2623	2.8416	3.4946	2.1886	2.3195	1.7254		100	100	100	100
	1493			pelargonate (9:0)	LC/MS neg	12035	C01601	HMDB0000847	8158					0.77	0.92	0.86	1.02	0.85		0.0024	0.0011	0.4601	0.4779	0.2759	0.9204	0.0037	0.0028	0.1534	0.095	0.1972	0.5194	0.8025	0.9127	0.0024	0.0011		1.1605	1.1495	1.1714	0.9817	1.0565	0.9069	1.103	1.0392		100	100	100	98
	1495			caprate (10:0)	LC/MS neg	1642	C01571	HMDB0000511	2969					2.05	3.05	0.57	0.85	2.59		0.1711	0.0524	0.164	0.3089	0.9088	0.9373	0.2933	0.1158	0.3732	0.1873	0.3644	0.6402	0.2858	0.6923	0.1711	0.0524		1.599	1.731	1.4669	4.1431	5.2724	3.0138	3.5017	2.2404		100	100	100	100
	1496			cis-4-decenoate (10:1n6)*	LC/MS neg	62873		HMDB0004980	5282726					1.75	1.36	0.92	0.72	1.52		0.0061	0.0026	0.064	0.1992	0.388	0.9204	0.011	0.0071	0.1719	0.1019	0.4768	0.7097	0.0557	0.4373	0.0061	0.0026		0.8439	0.9804	0.7074	1.2867	1.3369	1.2364	1.1587	0.9719		93	95	90	98
	1499			(2 or 3)-decenoate (10:1n7 or n8)	LC/MS neg	63436								1.5	0.93	1.16	0.73	1.17		0.2511	0.0727	0.741	0.5938	0.1824	0.9204	0.0809	0.0393	0.894	0.3675	0.4756	0.7097	0.2393	0.6459	0.2511	0.0727		0.6833	0.7917	0.575	0.7992	0.7388	0.8597	0.7652	0.7173		55	60	50	68
	1501			10-undecenoate (11:1n1)	LC/MS neg	32497	C13910	HMDB0033724	14891					0.35	0.38	0.9	0.97	0.36		2.3791e-09	3.4426e-09	0.3581	0.4254	0.9393	0.9403	6.6403e-06	1.0957e-05	1.0036e-05	2.711e-05	0.4812	0.7097	0.5504	0.8175	2.3791e-09	3.4426e-09		2.0574	2.0934	2.0213	0.749	0.7884	0.7095	1.4409	1.3654		100	100	100	100
	1503			laurate (12:0)	LC/MS neg	1645	C02679	HMDB0000638	3893					1.03	0.56	0.84	0.45	0.71		0.6319	0.158	0.0097	0.0884	0.1153	0.9204	0.4341	0.1592	0.1466	0.0919	0.4555	0.6999	0.0036	0.1395	0.6319	0.158		1.6319	2.2484	1.0154	1.1515	1.2521	1.0509	1.7502	1.0331		100	100	100	100
	1505			5-dodecenoate (12:1n7)	LC/MS neg	33968		HMDB0000529	5312378					2.13	1.28	0.86	0.52	1.57		0.0009	0.0005	0.1012	0.2355	0.3322	0.9204	0.0025	0.002	0.0852	0.0591	0.6305	0.7756	0.0663	0.4618	0.0009	0.0005		0.9554	1.2594	0.6514	1.5006	1.6118	1.3894	1.4356	1.0204		88	90	85	100
	1508		Long Chain Saturated Fatty Acid	myristate (14:0)	LC/MS neg	1365	C06424	HMDB0000806	11005					1.38	1.48	0.66	0.71	1.44		0.0031	0.0014	0.0566	0.194	0.7389	0.9355	0.0192	0.0116	0.0586	0.0434	0.261	0.5778	0.1125	0.5384	0.0031	0.0014		1.1091	1.2941	0.9242	1.5938	1.9161	1.2715	1.6051	1.0978		100	100	100	100
	1510			pentadecanoate (15:0)	LC/MS neg	1361	C16537	HMDB0000826	13849					1.45	1.43	0.78	0.77	1.44		0.0003	0.0001	0.0906	0.2296	0.799	0.9355	0.005	0.0036	0.0135	0.0129	0.3056	0.6183	0.1677	0.5867	0.0003	0.0001		0.9376	1.0572	0.8179	1.3507	1.5169	1.1846	1.287	1.0013		100	100	100	100
	1511			palmitate (16:0)	LC/MS neg	1336	C00249	HMDB0000220	985					1.6	1.55	0.88	0.85	1.57		6.7022e-07	6.2435e-07	0.1719	0.314	0.6749	0.9355	9.1562e-05	0.0001	0.0007	0.001	0.5001	0.72	0.2069	0.6344	6.7022e-07	6.2435e-07		0.8126	0.8794	0.7458	1.2773	1.3595	1.1952	1.1194	0.9705		100	100	100	100
	1513			margarate (17:0)	LC/MS neg	1121		HMDB0002259	10465					1.55	1.78	0.77	0.88	1.67		2.438e-05	1.6614e-05	0.248	0.3763	0.7877	0.9355	0.0012	0.001	0.0038	0.0045	0.5292	0.7306	0.3136	0.7139	2.438e-05	1.6614e-05		0.9028	0.9603	0.8453	1.5062	1.7054	1.307	1.3328	1.0761		100	100	100	100
	1515			stearate (18:0)	LC/MS neg	1358	C01530	HMDB0000827	5281					1.21	1.21	0.92	0.92	1.21		0.0062	0.0026	0.3513	0.4195	0.6713	0.9355	0.0248	0.0143	0.0955	0.0647	0.7184	0.7943	0.3379	0.7227	0.0062	0.0026		0.9182	0.9567	0.8796	1.1136	1.1623	1.0649	1.0595	0.9723		100	100	100	100
	1517			nonadecanoate (19:0)	LC/MS neg	1356	C16535	HMDB0000772	12591					1.16	1.24	0.92	0.99	1.2		0.0138	0.0055	0.5543	0.5127	0.7654	0.9355	0.0496	0.026	0.1202	0.0775	0.8356	0.8241	0.5294	0.809	0.0138	0.0055		1.0186	1.0255	1.0117	1.2187	1.2676	1.1699	1.1465	1.0908		100	100	100	100
	1518			arachidate (20:0)	LC/MS neg	1118	C06425	HMDB0002212	10467					0.99	1.09	0.94	1.03	1.04		0.3452	0.0936	0.8552	0.6351	0.6827	0.9355	0.7039	0.2349	0.3392	0.1739	0.6759	0.7828	0.8728	0.934	0.3452	0.0936		1.0776	1.0626	1.0926	1.118	1.1541	1.0819	1.1083	1.0872		100	100	100	100
	1527		Long Chain Monounsaturated Fatty Acid	myristoleate (14:1n5)	LC/MS neg	32418	C08322	HMDB0002000	5281119					1.75	1.6	0.59	0.54	1.65		0.0058	0.0025	0.0203	0.1232	0.5434	0.9204	0.017	0.0104	0.119	0.0769	0.2174	0.5424	0.0384	0.3837	0.0058	0.0025		0.8593	1.1195	0.5991	1.4191	1.7892	1.049	1.4544	0.824		80	90	70	90
	1530			palmitoleate (16:1n7)	LC/MS neg	33447	C08362	HMDB0003229	445638					3.53	2.5	0.58	0.41	2.8		2.7885e-07	2.7405e-07	0.0205	0.1232	0.7265	0.9355	6.3328e-05	7.6706e-05	0.0004	0.0006	0.1583	0.5072	0.0584	0.4517	2.7885e-07	2.7405e-07		0.8913	1.2632	0.5194	2.4972	3.1604	1.8339	2.2118	1.1766		100	100	100	100
	1532			10-heptadecenoate (17:1n7)	LC/MS neg	33971		HMDB0060038	5312435					2.3	2.18	0.65	0.61	2.22		1.2285e-06	1.0704e-06	0.068	0.2043	0.6791	0.9355	0.0001	0.0002	0.001	0.0014	0.3132	0.6258	0.1132	0.5384	1.2285e-06	1.0704e-06		0.8193	1.0163	0.6223	1.8227	2.2122	1.4332	1.6143	1.0278		100	100	100	100
	1534			oleate/vaccenate (18:1)	LC/MS neg	52285	C01712 C08367 C00712 C21944	HMDB0000207 HMDB0000573 HMDB0003231 HMDB0240219	637517;445639;5281127;5282761					1.9	1.77	0.84	0.78	1.83		2.2884e-06	1.8706e-06	0.2492	0.3766	0.6975	0.9355	0.0002	0.0002	0.0013	0.0018	0.5872	0.7539	0.2761	0.6821	2.2884e-06	1.8706e-06		0.7383	0.8276	0.6491	1.348	1.4648	1.2313	1.1462	0.9402		100	100	100	100
	1541			10-nonadecenoate (19:1n9)	LC/MS neg	33972		HMDB0013622	5312513					1.64	1.82	0.71	0.79	1.74		5.2692e-06	4.0538e-06	0.1343	0.2732	0.9871	0.9425	0.0008	0.0007	0.0009	0.0013	0.2931	0.6076	0.2828	0.6916	5.2692e-06	4.0538e-06		0.899	1.0056	0.7924	1.5608	1.8258	1.2959	1.4157	1.0441		100	100	100	100
	1544			eicosenoate (20:1)	LC/MS neg	33587	C16526	HMDB0002231 HMDB0062436	5282769;5282768;94159					2.02	2.33	0.77	0.89	2.18		6.3387e-09	8.4862e-09	0.3214	0.3989	0.817	0.9355	2.7785e-05	3.8673e-05	8.0818e-06	2.2933e-05	0.3871	0.6589	0.5897	0.8358	6.3387e-09	8.4862e-09		0.6288	0.6661	0.5915	1.372	1.5492	1.1948	1.1076	0.8931		100	100	100	100
	1548			erucate (22:1n9)	LC/MS neg	1552	C08316	HMDB0002068	8216;5281116					1.67	3.03	0.68	1.24	2.28		5.0673e-07	4.8297e-07	0.7153	0.5839	0.1861	0.9204	0.0043	0.0032	7.0054e-06	2.0478e-05	0.2329	0.5524	0.4956	0.7958	5.0673e-07	4.8297e-07		0.7993	0.7136	0.885	1.8219	2.1654	1.4784	1.4395	1.1817		98	95	100	100
	1551		Long Chain Polyunsaturated Fatty Acid (n3 and n6)	tetradecadienoate (14:2)*	LC/MS neg	62850		HMDB0000560	5312409					2.46	1.17	1.2	0.57	1.64		0.0004	0.0002	0.4356	0.4659	0.0678	0.9204	0.0002	0.0002	0.1991	0.1143	0.452	0.6991	0.0661	0.4618	0.0004	0.0002		0.9732	1.2378	0.7086	1.5944	1.4463	1.7426	1.3421	1.2256		98	100	95	100
	1558			stearidonate (18:4n3)	LC/MS neg	33969	C16300	HMDB0006547	5312508					4.47	2.68	0.94	0.56	3.33		0.0311	0.0114	0.2699	0.386	0.1757	0.9204	0.0139	0.0087	0.5595	0.2575	0.857	0.8318	0.0837	0.5034	0.0311	0.0114		1.1972	1.5303	0.8641	3.9835	4.1061	3.8608	2.8182	2.3624		98	100	95	100
	1561			eicosapentaenoate (EPA; 20:5n3)	LC/MS neg	18467	C06428	HMDB0001999	446284					1.7	1.45	0.71	0.6	1.54		0.6951	0.1713	0.1856	0.3262	0.8197	0.9355	0.9076	0.2876	0.6613	0.2921	0.4362	0.6913	0.2721	0.6811	0.6951	0.1713		2.2247	2.7795	1.67	3.4357	4.0273	2.8441	3.4034	2.257		100	100	100	100
	1562			heneicosapentaenoate (21:5n3)	LC/MS neg	57658			11998573					7.25	3.26	0.87	0.39	4.37		0.5657	0.1442	0.3212	0.3989	0.7159	0.9355	0.5072	0.1797	0.8814	0.3647	0.6556	0.779	0.3379	0.7227	0.5657	0.1442		0.5533	0.7967	0.31	2.4204	2.5941	2.2468	1.6954	1.2784		33	40	25	33
	1563			docosapentaenoate (n3 DPA; 22:5n3)	LC/MS neg	32504	C16513	HMDB0001976 HMDB0006528	6441454					1.73	1.86	0.7	0.76	1.8		0.0006	0.0003	0.1692	0.3111	0.8701	0.9355	0.0172	0.0105	0.0093	0.0096	0.2759	0.5954	0.3896	0.7579	0.0006	0.0003		0.9468	1.0778	0.8159	1.7043	2.0003	1.4084	1.539	1.1121		100	100	100	100
	1564			docosahexaenoate (DHA; 22:6n3)	LC/MS neg	44675	C06429	HMDB0002183	445580					1.13	0.97	0.67	0.58	1.03		0.881	0.2083	0.051	0.1873	0.4485	0.9204	0.521	0.1835	0.6666	0.294	0.3907	0.6596	0.056	0.4373	0.881	0.2083		1.587	2.0145	1.1596	1.6323	1.9519	1.3126	1.9832	1.2361		100	100	100	100
	1565			docosatrienoate (22:3n3)	LC/MS neg	32417	C16534	HMDB0002823	5312556					1.75	2.38	0.81	1.11	2.05		2.0319e-06	1.673e-06	0.6841	0.5687	0.8255	0.9355	0.0008	0.0007	0.0003	0.0005	0.6574	0.779	0.8951	0.9379	2.0319e-06	1.673e-06		0.7708	0.7312	0.8105	1.5783	1.74	1.4166	1.2356	1.1135		88	100	75	98
	1566			nisinate (24:6n3)	LC/MS neg	57810		HMDB0013025	11792612					1.76	1.52	0.68	0.59	1.61		0.1914	0.0578	0.2007	0.3387	0.7223	0.9355	0.4986	0.1777	0.24	0.1322	0.5109	0.7231	0.2477	0.6548	0.1914	0.0578		0.7269	0.9122	0.5415	1.1713	1.3906	0.9521	1.1514	0.7468		60	65	55	23
	1567			hexadecadienoate (16:2n6)	LC/MS neg	57652		HMDB0000477	13932172					2.88	2.42	0.89	0.75	2.62		3.4567e-09	4.8174e-09	0.315	0.3989	0.3829	0.9204	9.1185e-07	1.9609e-06	0.0001	0.0002	0.9249	0.8507	0.1856	0.6094	3.4567e-09	4.8174e-09		0.7186	0.8203	0.6168	1.8804	1.9854	1.7755	1.4028	1.1962		100	100	100	100
	1568			linoleate (18:2n6)	LC/MS neg	1105	C01595	HMDB0000673 HMDB0006270	5280450					2.04	1.81	0.88	0.78	1.91		2.0497e-06	1.6836e-06	0.2367	0.3677	0.4409	0.9204	7.6098e-05	9.0629e-05	0.0028	0.0035	0.7684	0.8061	0.1683	0.5867	2.0497e-06	1.6836e-06		0.7807	0.8792	0.6822	1.4899	1.5892	1.3906	1.2342	1.0364		100	100	100	100
	1570			linolenate [alpha or gamma; (18:3n3 or 6)]	LC/MS neg	34035	C06426 C06427	HMDB0001388 HMDB0003073	5280933;5280934					2.04	2.07	0.72	0.73	2.05		8.6973e-05	5.4769e-05	0.1659	0.3109	0.3608	0.9204	0.0006	0.0006	0.0253	0.022	0.7355	0.7995	0.1053	0.5384	8.6973e-05	5.4769e-05		1.0785	1.2451	0.9119	2.2158	2.574	1.8577	1.9095	1.3848		100	100	100	100
	1571			dihomo-linoleate (20:2n6)	LC/MS neg	17805	C16525	HMDB0005060	6439848					2.26	2.52	0.75	0.83	2.4		2.2812e-10	4.1932e-10	0.1865	0.3268	0.9527	0.9403	1.5645e-06	3.0999e-06	2.1818e-06	7.3363e-06	0.3706	0.6456	0.3279	0.7227	2.2812e-10	4.1932e-10		0.7539	0.823	0.6848	1.8125	2.0767	1.5483	1.4499	1.1165		100	100	100	100
	1573			dihomo-linolenate (20:3n3 or n6)	LC/MS neg	35718	C03242	HMDB0002925	5280581					1.26	1.22	0.8	0.77	1.24		0.048	0.0167	0.0553	0.1928	0.8487	0.9355	0.1237	0.0559	0.2024	0.1156	0.2184	0.5428	0.1347	0.5763	0.048	0.0167		1.0468	1.1842	0.9094	1.2969	1.4438	1.15	1.314	1.0297		100	100	100	100
	1574			arachidonate (20:4n6)	LC/MS neg	1110	C00219	HMDB0001043	444899					0.99	1.02	0.77	0.79	1.01		0.8225	0.197	0.042	0.1648	0.8706	0.9355	0.7842	0.2562	0.9653	0.3887	0.1819	0.5126	0.1186	0.5474	0.8225	0.197		1.0255	1.1435	0.9076	1.0335	1.1704	0.8967	1.1569	0.9021		100	100	100	100
	1575			docosatrienoate (22:3n6)*	LC/MS neg	57467			75955220					2.21	2.33	0.82	0.87	2.28		6.7199e-07	6.2435e-07	0.5106	0.4993	0.9049	0.9371	0.0002	0.0002	0.0003	0.0006	0.703	0.7882	0.5824	0.8358	6.7199e-07	6.2435e-07		0.7137	0.7646	0.6629	1.6257	1.7831	1.4683	1.2738	1.0656		73	80	65	100
	1576			adrenate (22:4n6)	LC/MS neg	32980	C16527	HMDB0002226	5497181;5282844					1.95	2.4	0.71	0.88	2.19		5.8908e-08	6.5038e-08	0.2016	0.3397	0.8818	0.9355	8.6752e-05	0.0001	4.0558e-05	8.9369e-05	0.3127	0.6258	0.4231	0.7798	5.8908e-08	6.5038e-08		0.7475	0.7957	0.6992	1.6351	1.9096	1.3606	1.3527	1.0299		98	95	100	100
	1577			docosapentaenoate (n6 DPA; 22:5n6)	LC/MS neg	37478	C16513	HMDB0001976	6441454					1.91	1.83	0.72	0.69	1.86		2.8141e-06	2.2569e-06	0.0158	0.1126	0.5508	0.9204	0.0001	0.0002	0.0023	0.003	0.1902	0.5148	0.0332	0.3631	2.8141e-06	2.2569e-06		0.9147	1.0849	0.7446	1.7044	1.9862	1.4227	1.5355	1.0837		100	100	100	100
	1578			docosadienoate (22:2n6)	LC/MS neg	32415	C16533	HMDB0061714	5282807					3.02	3.28	0.89	0.97	3.15		0	2e-15	0.6187	0.5411	0.9648	0.9403	1.1213e-10	1.0384e-09	1.4755e-10	3.1789e-09	0.7483	0.8047	0.7015	0.8753	0	2e-15		0.5788	0.5888	0.5689	1.825	1.9307	1.7193	1.2597	1.1441		100	100	100	100
	1580			mead acid (20:3n9)	LC/MS neg	35174		HMDB0010378	5312531					1.44	1.49	0.82	0.85	1.47		0.0277	0.0102	0.3169	0.3989	0.7978	0.9355	0.164	0.0703	0.0809	0.0565	0.374	0.6489	0.5973	0.8385	0.0277	0.0102		1.0378	1.1204	0.9552	1.5217	1.6682	1.3752	1.3943	1.1652		100	100	100	100
	1638		Fatty Acid, Branched	(12 or 13)-methylmyristate (a15:0 or i15:0)	LC/MS neg	38293		HMDB0061707	151014					1.06	1.13	0.72	0.77	1.1		0.1819	0.0551	0.0446	0.1713	0.9246	0.9403	0.3111	0.1217	0.3787	0.1893	0.1726	0.5123	0.1349	0.5763	0.1819	0.0551		1.3212	1.4946	1.1478	1.4503	1.6874	1.2132	1.591	1.1805		100	100	100	100
	1643			(14 or 15)-methylpalmitate (a17:0 or i17:0)	LC/MS neg	38768	C16995	HMDB0061859	8181;17903417					1.22	1.44	0.69	0.82	1.34		0.0054	0.0023	0.1979	0.3353	0.8892	0.9363	0.058	0.0296	0.0371	0.0304	0.3122	0.6258	0.415	0.7728	0.0054	0.0023		1.0823	1.1918	0.9728	1.4502	1.716	1.1844	1.4539	1.0786		100	100	100	100
	1644			cis-3,4-methyleneheptanoate	LC/MS neg	64390								0.86	0.53	1.16	0.72	0.67		0.0008	0.0004	0.3158	0.3989	0.1537	0.9204	0.1488	0.0654	0.0008	0.0012	0.7613	0.8061	0.0872	0.5088	0.0008	0.0004		1.1811	1.3752	0.987	0.7934	0.7353	0.8514	1.0553	0.9192		95	100	90	85
	1648			branched-chain fatty acid 18:0 (2)**	LC/MS neg	62874								0.92	0.99	0.9	0.97	0.95		0.3686	0.099	0.2256	0.3634	0.51	0.9204	0.2715	0.109	0.8643	0.3598	0.1869	0.5126	0.6934	0.8731	0.3686	0.099		1.0044	1.019	0.9899	0.9552	1.0039	0.9066	1.0114	0.9483		100	100	100	98
	1649			(16 or 17)-methylstearate (a19:0 or i19:0)	LC/MS neg	38296		HMDB0037397	3083779					0.81	0.99	0.77	0.94	0.9		0.9647	0.2229	0.2615	0.3852	0.8109	0.9355	0.8411	0.2707	0.8903	0.3671	0.3353	0.6299	0.5305	0.809	0.9647	0.2229		1.2424	1.2829	1.2019	1.1194	1.2645	0.9744	1.2737	1.0881		100	100	100	100
	1660		Fatty Acid, Dicarboxylate	glutarate (C5-DC)	LC/MS polar	396	C00489	HMDB0000661	743;4418048					1.78	1.8	0.97	0.98	1.79		0.0506	0.0175	0.6959	0.5728	0.4468	0.9204	0.0554	0.0286	0.3903	0.1939	0.4158	0.6729	0.793	0.912	0.0506	0.0175		1.1345	1.1464	1.1227	2.0305	2.0611	1.9999	1.6037	1.5613		100	100	100	100
	1663			3-methylglutarate/2-methylglutarate	LC/MS polar	54676		HMDB0000752 HMDB0000422	12046;12284					1.3	1.75	0.92	1.23	1.5		0.3404	0.0924	0.4886	0.4899	0.7929	0.9355	0.3899	0.146	0.6241	0.2797	0.4996	0.72	0.7606	0.8972	0.3404	0.0924		1.0043	0.9015	1.1071	1.5082	1.5749	1.4415	1.2382	1.2743		73	75	70	70
	1664			2-hydroxyglutarate	LC/MS pos early	52294	C02630	HMDB0059655	43					1.05	1.09	0.94	0.98	1.07		0.8742	0.2073	0.7301	0.5891	0.8446	0.9355	0.8022	0.2606	0.9788	0.3921	0.7022	0.7881	0.916	0.9379	0.8742	0.2073		1.0284	1.0403	1.0166	1.1011	1.1368	1.0654	1.0886	1.041		100	100	100	100
	1666			adipate (C6-DC)	LC/MS polar	21134	C06104	HMDB0000448	196					5.41	5.24	0.97	0.94	5.32		1.7444e-10	3.2955e-10	0.6521	0.5566	0.8801	0.9355	2.375e-06	4.3986e-06	1.0158e-06	4.0067e-06	0.6705	0.7824	0.8318	0.9199	1.7444e-10	3.2955e-10		0.4069	0.4201	0.3936	2.1663	2.2014	2.1313	1.3108	1.2624		48	50	45	90
	1668			2-hydroxyadipate	LC/MS polar	31934	C02360	HMDB0000321	193530					10.17	4.26	2.37	0.99	7.21		7.6e-14	3.65e-13	0.1958	0.3334	0.2416	0.9204	2.4994e-10	2.0312e-09	3.0126e-07	1.4727e-06	0.0829	0.4212	0.9299	0.9379	7.6e-14	3.65e-13		0.6322	0.6338	0.6305	4.5558	2.7023	6.4092	1.6681	3.5198		90	90	90	100
	1669			3-hydroxyadipate	LC/MS polar	62069		HMDB0000345	151913					5.46	4.41	1.9	1.54	5.05		8.811e-12	2.2195e-11	0.1143	0.2512	0.555	0.9204	3.9141e-08	1.3354e-07	1.2198e-06	4.6075e-06	0.1256	0.4841	0.4797	0.7946	8.811e-12	2.2195e-11		0.8812	0.6952	1.0672	4.4497	3.0676	5.8319	1.8814	3.4495		100	100	100	100
	1670			3-methyladipate	LC/MS polar	36749		HMDB0000555	12292					1.97	1.97	1.54	1.54	1.97		0.0375	0.0134	0.156	0.2979	0.3398	0.9204	0.0326	0.0182	0.416	0.204	0.0947	0.433	0.7393	0.8887	0.0375	0.0134		1.2493	0.9853	1.5133	2.4581	1.9386	2.9776	1.462	2.2454		100	100	100	93
	1672			maleate	LC/MS polar	20676	C01384	HMDB0000176	444266					1.22	0.98	1.46	1.17	1.11		0.1307	0.0414	0.2625	0.3852	0.4069	0.9204	0.099	0.0462	0.6252	0.28	0.1692	0.5101	0.8354	0.9199	0.1307	0.0414		1.2167	1.1222	1.3112	1.3534	1.1016	1.6053	1.1119	1.4582		100	100	100	100
	1674			pimelate (C7-DC)	LC/MS polar	15704	C02656	HMDB0000857	385					1.45	1.21	1.57	1.31	1.35		0.1953	0.0588	0.0776	0.2167	0.3793	0.9204	0.1255	0.0567	0.7661	0.3275	0.0626	0.3779	0.5244	0.809	0.1953	0.0588		1.1659	1.0085	1.3233	1.573	1.2221	1.9238	1.1153	1.6236		100	100	100	98
	1675			heptenedioate (C7:1-DC)*	LC/MS polar	61866								1.54	1.24	1.52	1.23	1.4		0.4191	0.11	0.1238	0.2608	0.538	0.9204	0.3148	0.1227	0.8914	0.3672	0.1282	0.4856	0.5094	0.8038	0.4191	0.11		1.1666	1.0473	1.2858	1.6365	1.2983	1.9747	1.1728	1.6303		100	100	100	100
	1677			suberate (C8-DC)	LC/MS polar	15730	C08278	HMDB0000893	10457					1.67	1.65	1.05	1.04	1.66		0.0031	0.0014	0.5112	0.4993	0.824	0.9355	0.0231	0.0135	0.0487	0.0374	0.5341	0.7326	0.7582	0.8972	0.0031	0.0014		0.9987	0.9795	1.0179	1.6563	1.6146	1.6979	1.2971	1.3579		100	100	100	100
	1680			azelate (C9-DC)	LC/MS neg	18362	C08261	HMDB0000784	2266					1.43	1.5	1	1.05	1.47		0.2556	0.0737	0.6924	0.5723	0.9698	0.9403	0.4053	0.1507	0.436	0.2106	0.7592	0.8054	0.8003	0.912	0.2556	0.0737		1.0026	0.9762	1.029	1.4727	1.469	1.4763	1.2226	1.2527		100	100	100	100
	1682			sebacate (C10-DC)	LC/MS neg	32398	C08277	HMDB0000792	5192					1.62	2.12	0.81	1.06	1.86		0.0007	0.0004	0.966	0.6609	0.5098	0.9204	0.0471	0.0248	0.0042	0.005	0.6196	0.7712	0.6626	0.8627	0.0007	0.0004		0.9006	0.8748	0.9263	1.6767	1.8529	1.5004	1.3639	1.2134		100	100	100	100
	1683			decadienedioic acid (C10:2-DC)**	LC/MS polar	63685			17789717					4.31	3.49	1.43	1.16	3.93		0.0058	0.0025	0.7656	0.6025	0.3601	0.9204	0.0096	0.0063	0.179	0.1049	0.6616	0.779	0.3911	0.7587	0.0058	0.0025		1.1918	1.1027	1.2808	4.6833	3.8478	5.5189	2.4753	3.3998		98	100	95	95
	1684			undecanedioate (C11-DC)	LC/MS neg	42395		HMDB0000888	15816					1.56	1.74	0.94	1.05	1.65		0.0738	0.0247	0.7194	0.5842	0.6824	0.9355	0.3247	0.1261	0.1201	0.0775	0.9718	0.8539	0.587	0.8358	0.0738	0.0247		1.0629	1.0351	1.0906	1.7522	1.8043	1.7001	1.4197	1.3954		100	100	100	100
	1687			dodecanedioate (C12-DC)	LC/MS neg	32388	C02678	HMDB0000623	12736					1	0.88	0.76	0.67	0.93		0.325	0.0887	0.1211	0.2575	0.5598	0.9205	0.7754	0.2538	0.2685	0.1446	0.4895	0.7157	0.132	0.5763	0.325	0.0887		1.3321	1.5997	1.0645	1.2374	1.4081	1.0668	1.5039	1.0656		100	100	100	100
	1688			3-hydroxydodecanedioate*	LC/MS neg	62915		HMDB0000413	16663321					1.53	1.53	1.26	1.26	1.53		0.041	0.0145	0.9512	0.6609	0.5866	0.9241	0.0674	0.0337	0.282	0.1497	0.7328	0.7982	0.6688	0.8641	0.041	0.0145		0.9162	0.8095	1.023	1.3997	1.236	1.5633	1.0228	1.2932		55	55	55	73
	1689			dodecenedioate (C12:1-DC)*	LC/MS neg	61864		HMDB0000933	5283028					1.05	1.02	0.86	0.84	1.03		0.7364	0.1796	0.4723	0.4849	0.8144	0.9355	0.6863	0.23	0.9426	0.3824	0.7316	0.7976	0.5002	0.7995	0.7364	0.1796		1.1173	1.2151	1.0195	1.1523	1.2382	1.0665	1.2266	1.043		83	80	85	80
	1690			dodecadienoate (12:2)*	LC/MS neg	62276			25480					0.9	0.6	0.98	0.66	0.72		0.0962	0.0315	0.0811	0.2172	0.1103	0.9204	0.9615	0.3011	0.0223	0.0197	0.9148	0.85	0.0192	0.277	0.0962	0.0315		1.4065	1.6975	1.1154	1.0073	1.0153	0.9993	1.3564	1.0573		100	100	100	100
	1691			tridecenedioate (C13:1-DC)*	LC/MS neg	62919								0.6	0.62	1.12	1.17	0.61		0.0008	0.0004	0.9621	0.6609	0.9522	0.9403	0.0137	0.0086	0.017	0.0157	0.9394	0.8539	0.993	0.9379	0.0008	0.0004		1.7389	1.6053	1.8725	1.0535	0.9926	1.1143	1.299	1.4934		100	100	100	100
	1692			tetradecanedioate (C14-DC)	LC/MS neg	35669		HMDB0000872	13185					1.74	1.44	0.99	0.82	1.58		0.146	0.0457	0.4381	0.4668	0.4594	0.9204	0.1219	0.0554	0.6096	0.2747	0.9798	0.8539	0.2849	0.6923	0.146	0.0457		1.0914	1.1981	0.9846	1.7207	1.7304	1.711	1.4642	1.3478		100	100	100	100
	1694			branched chain 14:0 dicarboxylic acid**	LC/MS neg	63191								0.1	0.63	0.34	2.13	0.27		8.0859e-08	8.7847e-08	0.9166	0.653	0.0698	0.9204	4.9132e-07	1.1492e-06	0.0049	0.0056	0.1733	0.5123	0.224	0.6357	8.0859e-08	8.7847e-08		1.4797	0.9468	2.0125	0.3999	0.5984	0.2013	0.7726	1.1069		88	90	85	30
	1695			tetradecadienedioate (C14:2-DC)*	LC/MS neg	62918			86018718					1.29	1.21	0.81	0.76	1.24		0.6035	0.1524	0.1764	0.3179	0.715	0.9355	0.532	0.1868	0.913	0.3735	0.4825	0.7097	0.2247	0.6357	0.6035	0.1524		1.2299	1.3945	1.0653	1.5297	1.6863	1.3731	1.5404	1.2192		95	100	90	98
	1696			hexadecanedioate (C16-DC)	LC/MS neg	35678	C19615	HMDB0000672	10459					3.6	2.41	1.27	0.85	2.95		1.5772e-07	1.6452e-07	0.9771	0.6613	0.2999	0.9204	7.1077e-06	1.1601e-05	0.0013	0.0018	0.4506	0.6991	0.4752	0.7946	1.5772e-07	1.6452e-07		0.8015	0.8675	0.7355	2.3657	2.0864	2.645	1.4769	1.6902		100	100	100	100
	1697			hexadecenedioate (C16:1-DC)*	LC/MS neg	61862								1.78	1.7	1.05	1.01	1.74		0.0914	0.0299	0.8506	0.6337	0.7193	0.9355	0.1473	0.0649	0.3431	0.1752	0.6985	0.7881	0.9037	0.9379	0.0914	0.0299		0.9884	0.9848	0.9921	1.7199	1.6765	1.7632	1.3307	1.3777		100	100	100	100
	1699			octadecanedioate (C18-DC)	LC/MS neg	36754		HMDB0000782	70095					2.73	1.78	1.32	0.86	2.22		0.0002	0.0001	0.9864	0.6636	0.1003	0.9204	0.0002	0.0002	0.1117	0.0734	0.2383	0.5561	0.248	0.6548	0.0002	0.0001		0.8268	0.8899	0.7636	1.8347	1.5838	2.0857	1.2368	1.4247		93	100	85	98
	1700			octadecenedioate (C18:1-DC)	LC/MS neg	61861			9543674					1.81	1.49	1.2	0.99	1.65		0.0269	0.01	0.7413	0.5938	0.7029	0.9355	0.0659	0.033	0.1892	0.11	0.615	0.7679	0.971	0.9379	0.0269	0.01		0.987	0.9937	0.9804	1.6271	1.4773	1.7768	1.2355	1.3786		100	100	100	100
	1701			octadecadienedioate (C18:2-DC)*	LC/MS neg	61860								1.15	1.38	1.07	1.29	1.25		0.1206	0.0387	0.5061	0.4993	0.9598	0.9403	0.286	0.1134	0.2554	0.1387	0.6636	0.7799	0.6129	0.8428	0.1206	0.0387		1.1714	1.0227	1.32	1.4631	1.4107	1.5155	1.2167	1.4178		98	100	95	100
	1703			eicosanedioate (C20-DC)	LC/MS neg	39831			75502					0.45	0.61	0.78	1.05	0.53		3.009e-09	4.2812e-09	0.6611	0.5595	0.3099	0.9204	5.5113e-07	1.2567e-06	0.0001	0.0002	0.3044	0.6179	0.6817	0.868	3.009e-09	4.2812e-09		1.4006	1.3642	1.437	0.7355	0.8278	0.6432	1.096	1.0401		100	100	100	100
	1704			eicosenedioate (C20:1-DC)*	LC/MS neg	62923								0.54	0.69	0.88	1.13	0.61		0.0013	0.0006	0.8041	0.6183	0.2275	0.9204	0.0019	0.0015	0.1388	0.0878	0.4959	0.7183	0.3033	0.7107	0.0013	0.0006		1.3833	1.3014	1.4652	0.8448	0.8997	0.7898	1.1006	1.1275		95	90	100	93
	1706			3-carboxy-4-methyl-5-propyl-2-furanpropanoate (CMPF)	LC/MS neg	31787		HMDB0061112	123979					0.24	0.12	1.66	0.84	0.18		6.3881e-07	5.9778e-07	0.4882	0.4899	0.2446	0.9204	0.0035	0.0026	1.2639e-05	3.3572e-05	0.1902	0.5148	0.7373	0.8881	6.3881e-07	5.9778e-07		4.1432	4.4917	3.7947	0.7274	0.5463	0.9085	2.519	2.3516		100	100	100	100
	1707			hydroxy-CMPF*	LC/MS neg	62277								0.16	0.12	1.42	1.05	0.14		1.5793e-06	1.3494e-06	0.7227	0.5855	0.4202	0.9204	0.0026	0.002	5.8784e-05	0.0001	0.412	0.6697	0.7489	0.8919	1.5793e-06	1.3494e-06		6.5897	6.435	6.7443	0.9404	0.7756	1.1051	3.6053	3.9247		100	100	100	100
	1708			3-carboxy-4-methyl-5-pentyl-2-furanpropionate (3-CMPFP)**	LC/MS neg	61871		HMDB0061643	194501					0.29	0.3	1.02	1.06	0.3		0	0	0.9668	0.6609	0.9391	0.9403	3.0965e-11	3.6975e-10	1.9225e-11	6.9543e-10	0.9335	0.8539	0.9804	0.9379	0	0		1.7417	1.6924	1.7911	0.5165	0.5115	0.5215	1.102	1.1563		100	100	100	100
	1710			2-hydroxysebacate	LC/MS neg	63357		HMDB0000424	128458					0.77	0.55	1.47	1.04	0.66		0.034	0.0123	0.9572	0.6609	0.8715	0.9355	0.162	0.0697	0.1048	0.0702	0.879	0.8385	0.9391	0.9379	0.034	0.0123		1.0923	1.0699	1.1146	0.7249	0.5877	0.8622	0.8288	0.9884		73	70	75	50
	1738		Fatty Acid, Amide	N-linoleoylserine*	LC/MS neg	61823								0.83	0.62	0.96	0.72	0.71		0.0094	0.0038	0.5593	0.5144	0.5201	0.9204	0.1573	0.0685	0.0218	0.0193	0.9664	0.8539	0.3862	0.7545	0.0094	0.0038		0.8919	1.0377	0.7461	0.6306	0.6434	0.6178	0.8406	0.6819		73	70	75	30
	1739			linoleamide (18:2n6)	LC/MS pos late	32455		HMDB0062656	6435901					0.78	0.8	0.99	1.01	0.79		0.0063	0.0027	0.6944	0.5724	0.7589	0.9355	0.0812	0.0393	0.0306	0.026	0.9514	0.8539	0.6208	0.8454	0.0063	0.0027		0.9403	0.934	0.9467	0.7448	0.748	0.7415	0.841	0.8441		73	90	55	35
	1751		Fatty Acid, Amino	2-aminoheptanoate	LC/MS pos early	43761		HMDB0094649	227939					0.34	0.39	0.88	1.01	0.36		9.3382e-11	1.857e-10	0.6084	0.5392	0.3735	0.9204	7.8312e-08	2.3849e-07	1.2261e-05	3.2718e-05	0.322	0.6275	0.7885	0.9096	9.3382e-11	1.857e-10		1.5727	1.5671	1.5783	0.5739	0.6118	0.536	1.0894	1.0571		100	100	100	78
	1756			2-aminooctanoate	LC/MS pos late	43343		HMDB0000991	69522					0.22	0.34	0.64	1.01	0.28		0	0	0.4747	0.4849	0.3406	0.9204	5.07e-13	1.3535e-11	1.9871e-10	4.1283e-09	0.2393	0.5569	0.8654	0.9297	0	0		1.6529	1.6414	1.6643	0.4617	0.5621	0.3612	1.1018	1.0128		100	100	100	68
	1757			N-acetyl-2-aminooctanoate*	LC/MS neg	62059		HMDB0059745	95555					0.28	0.41	0.93	1.37	0.33		2.687e-12	7.876e-12	0.2657	0.3856	0.4184	0.9204	9.0347e-09	3.8675e-08	1.0634e-06	4.0698e-06	0.8284	0.8218	0.1753	0.5989	2.687e-12	7.876e-12		1.9189	1.6213	2.2166	0.6404	0.6622	0.6187	1.1417	1.4176		100	100	100	100
	1769		Fatty Acid Metabolism (also BCAA Metabolism)	butyrylcarnitine (C4)	LC/MS pos early	32412	C02862	HMDB0002013	439829					3.42	2.51	1.89	1.39	3.04		9.0321e-11	1.8067e-10	0.006	0.0644	0.6588	0.9355	2.8651e-07	7.1827e-07	3.5164e-06	1.1215e-05	0.0234	0.2712	0.0958	0.5246	9.0321e-11	1.8067e-10		0.8011	0.6699	0.9322	2.4348	1.6834	3.1863	1.1766	2.0593		100	100	100	100
	1772			propionylcarnitine (C3)	LC/MS pos early	32452	C03017	HMDB0000824	107738					2.43	2.79	1.13	1.29	2.58		9.9458e-10	1.5443e-09	0.0333	0.1492	0.9201	0.9403	6.2087e-06	1.0319e-05	3.5758e-06	1.1305e-05	0.1479	0.5072	0.1128	0.5384	9.9458e-10	1.5443e-09		0.6847	0.5972	0.7722	1.7687	1.6645	1.8729	1.1308	1.3225		100	100	100	100
	1773			propionylglycine	LC/MS neg	31932		HMDB0000783	98681					1.81	1.2	1.19	0.79	1.47		0.0129	0.0051	0.9452	0.6592	0.3823	0.9204	0.0178	0.0108	0.2418	0.1329	0.5048	0.72	0.5686	0.834	0.0129	0.0051		0.5943	0.6648	0.5238	0.8726	0.7984	0.9468	0.7316	0.7353		35	40	30	60
	1775			methylmalonate (MMA)	LC/MS polar	1496	C02170	HMDB0000202	487					2.02	2.2	1.06	1.15	2.11		0.0001	8.9233e-05	0.1686	0.3109	0.7222	0.9355	0.0029	0.0022	0.0121	0.0119	0.2205	0.5437	0.4672	0.794	0.0001	8.9233e-05		0.9478	0.8801	1.0155	1.9955	1.9385	2.0526	1.4093	1.5341		100	100	100	100
	1776			2-methylmalonylcarnitine (C4-DC)	LC/MS pos early	35482		HMDB0013133	53481628					1.8	2.6	1.48	2.14	2.05		0.0004	0.0002	0.0374	0.1543	0.3022	0.9204	0.0012	0.001	0.0628	0.0459	0.0285	0.288	0.4474	0.7876	0.0004	0.0002		0.6838	0.4349	0.9328	1.4039	1.1306	1.6772	0.7827	1.305		58	55	60	73
	1782		Fatty Acid Metabolism (Acyl Glutamine)	hexanoylglutamine	LC/MS neg	54907								5.44	4.45	0.99	0.81	4.9		2.375e-12	7.148e-12	0.3758	0.4347	0.8541	0.9355	1.6097e-07	4.3736e-07	5.4451e-08	3.7738e-07	0.4494	0.6991	0.6189	0.8454	2.375e-12	7.148e-12		0.6728	0.7428	0.6028	3.2934	3.3086	3.2782	2.0257	1.9405		98	95	100	100
	1785			4-methylhexanoylglutamine	LC/MS neg	62735								3.5	1.65	1.61	0.76	2.45		0.0016	0.0007	0.5174	0.4998	0.6911	0.9355	0.0111	0.0072	0.0451	0.035	0.8593	0.8334	0.4604	0.789	0.0016	0.0007		0.7298	0.8289	0.6307	1.7866	1.3665	2.2068	1.0977	1.4188		70	75	65	88
	1806		Fatty Acid Metabolism (Acyl Glycine)	hexanoylglycine	LC/MS neg	35436		HMDB0000701	99463					1.75	1.15	0.69	0.45	1.34		0.299	0.0841	0.0197	0.1232	0.2423	0.9204	0.1199	0.0546	0.9254	0.3775	0.3973	0.6596	0.0139	0.2512	0.299	0.0841		0.9663	1.3293	0.6034	1.296	1.5331	1.0588	1.4312	0.8311		83	95	70	80
	1812			trans-2-hexenoylglycine	LC/MS neg	61798								2.23	0.78	1.18	0.41	1.2		0.3378	0.0919	0.0687	0.205	0.122	0.9204	0.0778	0.038	0.673	0.2956	0.8419	0.8254	0.0183	0.2762	0.3378	0.0919		0.9232	1.3073	0.5392	1.1074	1.015	1.1999	1.1611	0.8696		63	80	45	78
	1815			cis-3,4-methyleneheptanoylglycine	LC/MS neg	64386								0.97	0.51	1.18	0.62	0.69		0.0061	0.0026	0.0986	0.2349	0.0715	0.9204	0.4839	0.1746	0.0015	0.0021	0.9129	0.8495	0.0156	0.2548	0.0061	0.0026		1.4659	1.8055	1.1263	1.0125	0.9292	1.0958	1.3673	1.111		98	100	95	90
	1818			N-octanoylglycine	LC/MS neg	43502		HMDB0000832	84290					1.11	1	0.7	0.63	1.04		0.4554	0.1188	0.0482	0.1815	0.435	0.9204	0.9806	0.3058	0.2812	0.1494	0.3897	0.6596	0.0519	0.4285	0.4554	0.1188		0.8669	1.0635	0.6703	0.9048	1.0651	0.7445	1.0643	0.7074		58	65	50	48
	1824			N-palmitoylglycine	LC/MS neg	42092		HMDB0013034	151008					1.28	1.13	0.96	0.85	1.2		0.0832	0.0275	0.572	0.5205	0.5329	0.9204	0.0962	0.045	0.4272	0.2085	0.9669	0.8539	0.4012	0.765	0.0832	0.0275		1.0319	1.1185	0.9452	1.2367	1.2628	1.2106	1.1906	1.0779		100	100	100	100
	1829			2-butenoylglycine	LC/MS neg	61785			6303498					0.98	0.82	0.7	0.59	0.88		0.5016	0.1297	0.0017	0.0301	0.7122	0.9355	0.8299	0.2674	0.462	0.2207	0.0445	0.3371	0.0122	0.2428	0.5016	0.1297		0.6639	0.8373	0.4906	0.582	0.6849	0.479	0.7611	0.4848		40	55	25	35
	1832			3-hydroxybutyroylglycine**	LC/MS pos early	62064								1.36	1.08	1.02	0.81	1.21		0.1933	0.0583	0.2251	0.3634	0.376	0.9204	0.1235	0.0559	0.7663	0.3275	0.8148	0.8153	0.1392	0.577	0.1933	0.0583		1.3133	1.4477	1.179	1.5848	1.5668	1.6027	1.5073	1.3909		100	100	100	100
	1838			picolinoylglycine	LC/MS neg	63057		HMDB0059766	11788622					3.76	2.78	2.35	1.74	3.4		1.9579e-05	1.3532e-05	0.0186	0.1232	0.9723	0.9403	0.0017	0.0014	0.002	0.0027	0.0886	0.4217	0.0979	0.5246	1.9579e-05	1.3532e-05		0.972	0.7095	1.2345	3.3089	1.9756	4.6422	1.3425	2.9384		100	100	100	100
	1841		Fatty Acid Metabolism (Acyl Carnitine, Short Chain)	acetylcarnitine (C2)	LC/MS pos early	32198	C02571	HMDB0000201	7045767					1.83	1.69	1.1	1.02	1.76		7.0163e-06	5.2208e-06	0.4386	0.4668	0.6539	0.9355	0.0004	0.0004	0.0028	0.0035	0.3876	0.6589	0.8169	0.9197	7.0163e-06	5.2208e-06		0.8391	0.8327	0.8455	1.477	1.4057	1.5484	1.1192	1.197		100	100	100	100
	1845		Fatty Acid Metabolism (Acyl Carnitine, Medium Chain)	hexanoylcarnitine (C6)	LC/MS pos early	32328		HMDB0000756	6426853					3.29	2.58	1.23	0.97	2.93		4.914e-12	1.3367e-11	0.5676	0.5193	0.5101	0.9204	2.1485e-08	8.1925e-08	1.0194e-06	4.0067e-06	0.3849	0.6589	0.9507	0.9379	4.914e-12	1.3367e-11		0.6991	0.7103	0.688	2.05	1.8355	2.2644	1.2729	1.4762		100	100	100	100
	1853			octanoylcarnitine (C8)	LC/MS pos late	33936	C02838	HMDB0000791	11953814;123701					2.04	1.5	1.27	0.93	1.76		0.0005	0.0003	0.5291	0.5037	0.4809	0.9204	0.0031	0.0023	0.0433	0.0343	0.3462	0.635	0.9572	0.9379	0.0005	0.0003		0.848	0.8781	0.8178	1.4952	1.3196	1.6707	1.0989	1.2442		100	100	100	100
	1857			cis-3,4-methyleneheptanoylcarnitine	LC/MS pos late	64389								1.2	0.96	1.18	0.94	1.08		0.9496	0.2203	0.909	0.651	0.3806	0.9204	0.5644	0.1957	0.5058	0.2371	0.4831	0.7097	0.589	0.8358	0.9496	0.2203		1.0684	1.1001	1.0366	1.1504	1.0541	1.2466	1.0771	1.1416		100	100	100	100
	1858			nonanoylcarnitine (C9)	LC/MS pos late	61775		HMDB0013288	91825642					1.55	1.17	1.27	0.96	1.36		0.0349	0.0126	0.4843	0.4897	0.3658	0.9204	0.0337	0.0187	0.384	0.1912	0.2577	0.575	0.884	0.9371	0.0349	0.0126		0.9219	0.9403	0.9036	1.251	1.1044	1.3977	1.0224	1.1506		95	95	95	100
	1859			4-methylnonanoylcarnitine	LC/MS pos late	63612								0.79	0.71	1.63	1.46	0.76		0.0333	0.0121	0.3494	0.4186	0.6623	0.9355	0.0692	0.0344	0.2252	0.1264	0.723	0.7954	0.3322	0.7227	0.0333	0.0121		1.0568	0.8595	1.254	0.798	0.6061	0.9898	0.7328	1.1219		70	65	75	55
	1861			decanoylcarnitine (C10)	LC/MS pos late	33941		HMDB0000651	10245190					1.51	1.33	1.09	0.95	1.42		0.1118	0.0363	0.8422	0.6308	0.895	0.9363	0.2998	0.1179	0.222	0.1249	0.8149	0.8153	0.9622	0.9379	0.1118	0.0363		0.9854	1.0085	0.9623	1.3968	1.3398	1.4538	1.1741	1.2081		100	100	100	100
	1862			laurylcarnitine (C12)	LC/MS pos late	34534		HMDB000225	168381					1.25	1.01	1.14	0.93	1.13		0.7026	0.1725	0.9233	0.6556	0.8487	0.9355	0.6856	0.23	0.8924	0.3674	0.9467	0.8539	0.8392	0.9199	0.7026	0.1725		1.0003	1.0368	0.9639	1.1267	1.0509	1.2025	1.0439	1.0832		100	100	100	100
	1863		Fatty Acid Metabolism (Acyl Carnitine, Long Chain Saturated)	myristoylcarnitine (C14)	LC/MS pos late	33952		HMDB000506	6426854					1.16	0.97	1.14	0.95	1.07		0.9389	0.2185	0.8985	0.647	0.6185	0.9307	0.6845	0.23	0.7656	0.3275	0.7932	0.8116	0.6582	0.8625	0.9389	0.2185		1.0687	1.0963	1.0411	1.1396	1.0675	1.2118	1.0819	1.1264		100	100	100	100
	1865			palmitoylcarnitine (C16)	LC/MS pos late	44681	C02990	HMDB0000222	461					0.87	0.83	0.99	0.95	0.85		0.0217	0.0082	0.679	0.5673	0.7838	0.9355	0.1478	0.065	0.068	0.0489	0.9214	0.8507	0.6267	0.8503	0.0217	0.0082		1.115	1.1434	1.0865	0.9487	0.9544	0.9431	1.0489	1.0148		100	100	100	100
	1866			margaroylcarnitine (C17)*	LC/MS pos late	57512		HMDB0006210	53477803					0.78	0.82	0.99	1.04	0.8		0.0457	0.016	0.7827	0.6079	0.8436	0.9355	0.1987	0.0829	0.119	0.0769	0.738	0.8011	0.9557	0.9379	0.0457	0.016		1.1156	1.0932	1.1379	0.8965	0.9006	0.8923	0.9969	1.0151		98	100	95	95
	1867			stearoylcarnitine (C18)	LC/MS pos late	34409		HMDB0000848	3006797					0.55	0.52	1.12	1.06	0.53		8.1706e-11	1.6538e-10	0.5331	0.5058	0.7088	0.9355	2.7312e-06	4.9971e-06	3.2687e-07	1.5586e-06	0.4813	0.7097	0.8595	0.9274	8.1706e-11	1.6538e-10		1.4095	1.3702	1.4489	0.7492	0.7066	0.7917	1.0384	1.1203		100	100	100	100
	1868			arachidoylcarnitine (C20)*	LC/MS pos late	57513		HMDB0006460	53477833					0.49	0.5	1.07	1.1	0.5		6.6153e-10	1.0611e-09	0.7813	0.6077	0.8071	0.9355	1.8449e-06	3.5622e-06	7.1189e-06	2.0615e-05	0.9811	0.8539	0.7122	0.8803	6.6153e-10	1.0611e-09		1.4983	1.4297	1.5668	0.745	0.7188	0.7712	1.0743	1.169		100	100	100	93
	1869			behenoylcarnitine (C22)*	LC/MS pos late	57514		HMDB0062468	71464577					0.65	0.65	1.04	1.04	0.65		0.2884	0.0817	0.5433	0.5093	0.7818	0.9355	0.5775	0.1997	0.3439	0.1753	0.8147	0.8153	0.5317	0.809	0.2884	0.0817		1.3174	1.2899	1.3449	0.8533	0.8366	0.8701	1.0633	1.1075		65	75	55	85
	1870			lignoceroylcarnitine (C24)*	LC/MS pos late	57515		HMDB0240665						0.71	0.8	0.99	1.11	0.75		0.0268	0.0099	0.9925	0.6659	0.5955	0.927	0.052	0.0271	0.2262	0.1269	0.7023	0.7881	0.7122	0.8803	0.0268	0.0099		1.3305	1.2613	1.3997	1.0038	1.0075	1.0001	1.1344	1.1999		98	95	100	100
	1871			cerotoylcarnitine (C26)*	LC/MS pos late	57516		HMDB0006347	53477828					0.64	0.68	1.05	1.1	0.66		1.0055e-06	8.9978e-07	0.6155	0.5402	0.7659	0.9355	0.0002	0.0002	0.0007	0.001	0.8849	0.8409	0.5717	0.8358	1.0055e-06	8.9978e-07		1.1985	1.1396	1.2574	0.7896	0.7709	0.8083	0.9553	1.0329		100	100	100	100
	1880		Fatty Acid Metabolism (Acyl Carnitine, Monounsaturated)	3-decenoylcarnitine	LC/MS pos late	63361								1.9	1.62	1.42	1.21	1.77		1.3036e-05	9.2544e-06	0.0377	0.1544	0.7293	0.9355	0.0007	0.0006	0.0031	0.0039	0.0857	0.4212	0.2151	0.6344	1.3036e-05	9.2544e-06		0.7687	0.6944	0.8429	1.363	1.1283	1.5978	0.9113	1.2204		93	90	95	100
	1881			cis-4-decenoylcarnitine (C10:1)	LC/MS pos late	38178		HMDB0013205	57357170					1.99	1.42	1.33	0.95	1.7		0.0004	0.0002	0.3823	0.4364	0.2827	0.9204	0.0011	0.0009	0.0661	0.0478	0.1697	0.5101	0.8862	0.9371	0.0004	0.0002		0.9143	0.9377	0.8908	1.5504	1.3285	1.7723	1.1331	1.3315		100	100	100	100
	1882			undecenoylcarnitine (C11:1)	LC/MS pos late	63613								0.98	1	1.18	1.2	0.99		0.2342	0.0688	0.8093	0.6194	0.4348	0.9204	0.1647	0.0706	0.7706	0.3291	0.702	0.7881	0.4698	0.7946	0.2342	0.0688		1.1461	1.0403	1.2518	1.1305	1.0366	1.2245	1.0384	1.2382		100	100	100	98
	1883			5-dodecenoylcarnitine (C12:1)	LC/MS pos late	61769		HMDB13326	91825571					1.89	1.49	0.93	0.74	1.66		0.0043	0.0019	0.0763	0.2159	0.6871	0.9355	0.0206	0.0123	0.0769	0.0543	0.3278	0.6296	0.1237	0.5597	0.0043	0.0019		0.9228	1.0637	0.7819	1.5308	1.5877	1.474	1.3257	1.1279		100	100	100	100
	1885			myristoleoylcarnitine (C14:1)*	LC/MS pos late	48182		HMDB0240588	129691961					1.22	1.18	0.94	0.91	1.2		0.6444	0.1605	0.5809	0.5257	0.5053	0.9204	0.8846	0.2817	0.4257	0.2079	0.3896	0.6596	0.9355	0.9379	0.6444	0.1605		1.0631	1.1119	1.0142	1.2742	1.3115	1.237	1.2117	1.1256		100	100	100	100
	1886			palmitoleoylcarnitine (C16:1)*	LC/MS pos late	53223		HMDB0013207	71464547					1.26	1.18	0.94	0.89	1.22		0.3375	0.0919	0.4271	0.4603	0.7438	0.9355	0.6536	0.2213	0.3634	0.1835	0.4282	0.6837	0.7403	0.8888	0.3375	0.0919		1.0939	1.1603	1.0274	1.3322	1.3707	1.2938	1.2655	1.1606		100	100	100	100
	1887			oleoylcarnitine (C18:1)	LC/MS pos late	35160		HMDB0005065	6441392					0.8	0.89	0.93	1.04	0.84		0.0173	0.0067	0.9063	0.6503	0.4498	0.9204	0.0268	0.0153	0.2402	0.1322	0.5367	0.7329	0.6514	0.8574	0.0173	0.0067		1.1503	1.1276	1.1731	0.9675	1.0007	0.9343	1.0641	1.0537		100	100	100	100
	1888			eicosenoylcarnitine (C20:1)*	LC/MS pos late	57519								0.69	0.75	0.95	1.03	0.72		0.0008	0.0004	0.927	0.6556	0.4859	0.9204	0.0041	0.003	0.0523	0.0397	0.577	0.7484	0.6683	0.8641	0.0008	0.0004		1.2008	1.1821	1.2194	0.8657	0.888	0.8435	1.0351	1.0314		100	100	100	100
	1890			nervonoylcarnitine (C24:1)*	LC/MS pos late	57531		HMDB0006509						1.12	1.21	0.83	0.9	1.16		0.2045	0.0613	0.1625	0.3066	0.77	0.9355	0.4876	0.1749	0.2695	0.1449	0.232	0.552	0.432	0.7799	0.2045	0.0613		0.9883	1.0409	0.9357	1.1503	1.2563	1.0443	1.1486	0.99		93	95	90	100
	1891			ximenoylcarnitine (C26:1)*	LC/MS pos late	57517								0.91	1.09	0.81	0.98	1		0.2663	0.0766	0.297	0.3989	0.5142	0.9204	0.2132	0.0884	0.7435	0.3208	0.2315	0.552	0.7809	0.9061	0.2663	0.0766		1.0478	1.0589	1.0367	1.0486	1.1589	0.9384	1.1089	0.9876		98	100	95	100
	1892		Fatty Acid Metabolism (Acyl Carnitine, Polyunsaturated)	linoleoylcarnitine (C18:2)*	LC/MS pos late	46223		HMDB0006469	6450015					0.73	0.77	1.11	1.16	0.75		2.3091e-05	1.5863e-05	0.1096	0.2458	0.6004	0.927	0.0006	0.0006	0.0062	0.0068	0.442	0.6947	0.1335	0.5763	2.3091e-05	1.5863e-05		1.1812	1.0923	1.27	0.8844	0.8381	0.9307	0.9652	1.1004		100	100	100	100
	1893			linolenoylcarnitine (C18:3)*	LC/MS pos late	57511								0.73	0.67	1.15	1.06	0.7		1.8458e-05	1.2809e-05	0.3514	0.4195	0.716	0.9355	0.0039	0.0029	0.0008	0.0012	0.3598	0.6402	0.6867	0.8686	1.8458e-05	1.2809e-05		1.256	1.2196	1.2925	0.8751	0.8124	0.9378	1.016	1.1151		100	100	100	100
	1894			dihomo-linoleoylcarnitine (C20:2)*	LC/MS pos late	57520								0.91	0.89	1.12	1.1	0.9		0.2145	0.0637	0.3132	0.3989	0.9746	0.9403	0.3669	0.1391	0.3912	0.1942	0.489	0.7157	0.4612	0.789	0.2145	0.0637		1.0863	1.0336	1.1389	0.9807	0.9234	1.0381	0.9785	1.0885		95	95	95	88
	1895			arachidonoylcarnitine (C20:4)	LC/MS pos late	57518		HMDB0006455	136212424					0.5	0.68	1.09	1.5	0.57		5.3921e-06	4.139e-06	0.0904	0.2296	0.1736	0.9204	3.0905e-05	4.1986e-05	0.015	0.0141	0.8097	0.8153	0.032	0.3618	5.3921e-06	4.139e-06		1.4103	1.1288	1.6919	0.8085	0.7724	0.8446	0.9506	1.2682		100	100	100	95
	1896			dihomo-linolenoylcarnitine (C20:3n3 or 6)*	LC/MS pos late	57521								0.56	0.64	1.16	1.33	0.59		3.726e-07	3.5792e-07	0.15	0.2938	0.4273	0.9204	2.3967e-05	3.4306e-05	0.0012	0.0016	0.6441	0.7788	0.1154	0.5387	3.726e-07	3.5792e-07		1.3512	1.1582	1.5442	0.8009	0.742	0.8599	0.9501	1.202		100	100	100	100
	1903			docosahexaenoylcarnitine (C22:6)*	LC/MS pos late	57523								0.59	0.42	1.23	0.87	0.5		7.0078e-06	5.2208e-06	0.7579	0.5998	0.8527	0.9355	0.0016	0.0013	0.0007	0.001	0.9309	0.8537	0.7269	0.8842	7.0078e-06	5.2208e-06		1.277	1.3655	1.1885	0.6334	0.5693	0.6976	0.9674	0.943		90	90	90	53
	1908		Fatty Acid Metabolism (Acyl Carnitine, Dicarboxylate)	adipoylcarnitine (C6-DC)	LC/MS pos early	52988		HMDB0061677	71296139					7.71	5.74	1.76	1.31	6.86		0	3e-15	0.0886	0.2278	0.6632	0.9355	4.7506e-11	5.13e-10	7.0868e-10	1.1501e-08	0.1304	0.4865	0.3654	0.7377	0	3e-15		0.5983	0.5179	0.6788	4.1034	2.9703	5.2366	1.7441	2.9577		100	100	100	100
	1915			pimeloylcarnitine/3-methyladipoylcarnitine (C7-DC)	LC/MS pos early	53224								3.13	3.37	1.87	2.02	3.21		4.8852e-05	3.2298e-05	0.3631	0.4282	0.5488	0.9204	0.0009	0.0008	0.0106	0.0106	0.2867	0.6013	0.8256	0.9199	4.8852e-05	3.2298e-05		0.587	0.3893	0.7848	1.8833	1.3108	2.4558	0.85	1.6203		50	60	40	75
	1916			suberoylcarnitine (C8-DC)	LC/MS pos early	52990								14.02	10.54	1.81	1.36	12.54		0	2e-15	0.5102	0.4993	0.5029	0.9204	1.4235e-11	2.0837e-10	9.1851e-10	1.3358e-08	0.3482	0.635	0.9935	0.9379	0	2e-15		0.182	0.1542	0.2098	2.2831	1.6245	2.9416	0.8893	1.5757		40	50	30	93
	1918			octadecanedioylcarnitine (C18-DC)*	LC/MS pos late	61867								3.21	5.6	0.77	1.34	4.23		1.7838e-10	3.3329e-10	0.1366	0.2762	0.6868	0.9355	4.848e-06	8.3643e-06	5.0088e-07	2.2943e-06	0.4392	0.6933	0.181	0.6065	1.7838e-10	3.3329e-10		0.7217	0.6166	0.8269	3.0512	3.4508	2.6517	2.0337	1.7393		100	100	100	100
	1919			octadecenedioylcarnitine (C18:1-DC)*	LC/MS pos late	61865								5.41	6.92	0.93	1.19	6.1		8.3465e-09	1.0874e-08	0.297	0.3989	0.7603	0.9355	7.8741e-06	1.2715e-05	3.9814e-05	8.8063e-05	0.3406	0.6334	0.6004	0.8385	8.3465e-09	1.0874e-08		0.8128	0.7408	0.8848	4.9587	5.1267	4.7907	2.9338	2.8378		100	100	100	100
	1920		Fatty Acid Metabolism (Acyl Carnitine, Hydroxy)	(R)-3-hydroxybutyrylcarnitine	LC/MS pos early	43264		HMDB0013127	53481617					4.53	6.28	0.85	1.18	5.34		2.714e-08	3.2045e-08	0.5894	0.528	0.8846	0.9363	5.384e-05	6.73e-05	2.5323e-05	5.9882e-05	0.78	0.8064	0.6282	0.8503	2.714e-08	3.2045e-08		0.7729	0.7084	0.8374	4.1235	4.4498	3.7971	2.5791	2.3173		95	90	100	98
	1921			(S)-3-hydroxybutyrylcarnitine	LC/MS pos early	52984		HMDB0013127	71464477					3.55	3	1.27	1.08	3.29		3.1046e-09	4.3988e-09	0.122	0.2588	0.6092	0.9307	2.366e-06	4.3986e-06	3.7449e-05	8.3789e-05	0.146	0.5072	0.4598	0.789	3.1046e-09	4.3988e-09		0.5394	0.5188	0.56	1.7721	1.5587	1.9856	1.0387	1.2728		98	95	100	98
	1922			3-hydroxyhexanoylcarnitine (1)	LC/MS pos early	62557								3.13	2.14	1.31	0.89	2.61		1.9875e-07	2.0175e-07	0.3868	0.4396	0.598	0.927	3.236e-05	4.3571e-05	0.0004	0.0007	0.3254	0.6296	0.8102	0.9172	1.9875e-07	2.0175e-07		0.8052	0.8515	0.759	2.0977	1.8192	2.3762	1.3353	1.5676		100	100	100	100
	1925			3-hydroxyoctanoylcarnitine (1)	LC/MS pos early	64393								2.32	1.39	1.95	1.17	1.89		0.0018	0.0008	0.0151	0.1121	0.2935	0.9204	0.0032	0.0024	0.1263	0.0808	0.0143	0.228	0.3154	0.7147	0.0018	0.0008		0.907	0.8361	0.9778	1.7131	1.1618	2.2644	0.999	1.6211		100	100	100	100
	1926			3-hydroxyoctanoylcarnitine (2)	LC/MS pos early	64394								1.78	1.11	1.82	1.13	1.47		0.0683	0.023	0.0364	0.1536	0.3112	0.9204	0.046	0.0243	0.5591	0.2575	0.0289	0.288	0.4348	0.7799	0.0683	0.023		0.9306	0.8719	0.9894	1.3638	0.968	1.7596	0.9199	1.3745		100	100	100	100
	1928			3-hydroxydecanoylcarnitine	LC/MS pos late	63358		HMDB0061636	121454166					2.28	1.41	1.78	1.1	1.86		0.0002	0.0001	0.0265	0.1352	0.2018	0.9204	0.0005	0.0005	0.0714	0.051	0.0142	0.228	0.4925	0.795	0.0002	0.0001		0.8247	0.7864	0.8629	1.5373	1.106	1.9686	0.9462	1.4158		100	100	100	100
	1930			3-hydroxyoleoylcarnitine	LC/MS pos late	61840			129637446					2.08	1.51	1.09	0.79	1.76		0.0004	0.0002	0.9574	0.6609	0.3404	0.9204	0.0014	0.0012	0.0543	0.0408	0.5238	0.7279	0.476	0.7946	0.0004	0.0002		0.8385	0.9352	0.7418	1.4751	1.4093	1.5408	1.1723	1.1413		90	90	90	95
	1932		Carnitine Metabolism	deoxycarnitine	LC/MS pos early	36747	C01181	HMDB0001161	22620					1.77	1.62	1.41	1.29	1.71		1.5596e-05	1.0935e-05	0.0017	0.0301	0.527	0.9204	0.0004	0.0004	0.0062	0.0069	0.0073	0.1964	0.0671	0.4618	1.5596e-05	1.0935e-05		0.8816	0.7696	0.9937	1.5033	1.2455	1.7611	1.0075	1.3774		100	100	100	100
	1933			carnitine	LC/MS pos early	15500	C00487 C00308	HMDB0000062	288					1.24	1.44	1.04	1.21	1.33		0.0055	0.0023	0.2263	0.3634	0.4434	0.9204	0.1438	0.0637	0.0122	0.012	0.7516	0.8052	0.1634	0.5867	0.0055	0.0023		0.9094	0.8244	0.9944	1.2097	1.185	1.2345	1.0047	1.1145		100	100	100	95
	1937		Ketone Bodies	acetoacetate	LC/MS pos early	33963	C00164	HMDB0000060	96					4.2	4.99	0.82	0.97	4.6		1.1728e-05	8.4674e-06	0.8143	0.6194	0.8735	0.9355	0.002	0.0016	0.001	0.0014	0.7805	0.8064	0.9573	0.9379	1.1728e-05	8.4674e-06		1.0508	1.0652	1.0364	4.8329	5.3105	4.3553	3.1878	2.6959		100	100	100	100
	1939			3-hydroxybutyrate (BHBA)	LC/MS polar	542	C03197 C01089	HMDB0000011 HMDB0000357 HMDB0000442	441;94318;92135					3.86	2.47	0.82	0.52	2.95		0.0008	0.0004	0.3764	0.4347	0.9949	0.9455	0.0158	0.0098	0.0162	0.0151	0.534	0.7326	0.5282	0.809	0.0008	0.0004		1.9802	2.5973	1.363	5.8338	6.4025	5.2651	4.4999	3.3141		100	100	100	100
	1944		Fatty Acid Metabolism (Acyl Choline)	palmitoylcholine	LC/MS pos late	52944		HMDB0240592	151731					0.47	0.61	0.66	0.86	0.55		3.0924e-07	3.0305e-07	0.1793	0.3195	0.571	0.9241	3.8632e-05	5.1107e-05	0.0006	0.001	0.1776	0.5126	0.5798	0.8358	3.0924e-07	3.0305e-07		1.5474	1.665	1.4298	0.846	1.0189	0.6732	1.342	1.0515		100	100	100	100
	1945			oleoylcholine	LC/MS pos late	53260		HMDB0240596	59040790					0.48	0.6	0.77	0.95	0.54		1.2782e-07	1.3583e-07	0.3506	0.4195	0.5478	0.9204	2.0132e-05	2.9561e-05	0.0004	0.0007	0.2787	0.5956	0.8131	0.918	1.2782e-07	1.3583e-07		1.5357	1.5748	1.4966	0.8365	0.9474	0.7257	1.2611	1.1111		100	100	100	98
	1946			palmitoloelycholine	LC/MS pos late	53257		HMDB0013208						0.43	0.74	0.48	0.83	0.6		6.528e-06	4.9003e-06	0.1407	0.2829	0.9057	0.9371	0.0008	0.0007	0.0013	0.0018	0.2593	0.5752	0.3358	0.7227	6.528e-06	4.9003e-06		1.3612	1.4911	1.2313	0.8209	1.1089	0.533	1.3	0.8822		98	100	95	55
	1948			dihomo-linolenoyl-choline	LC/MS pos late	53262		HMDB0240646						0.22	0.34	0.49	0.76	0.29		3.1e-14	1.65e-13	0.095	0.2324	0.7353	0.9355	1.7687e-09	9.3319e-09	1.3823e-08	1.2002e-07	0.1552	0.5072	0.3423	0.7227	3.1e-14	1.65e-13		2.0195	2.2953	1.7438	0.5825	0.7837	0.3814	1.5395	1.0626		100	100	100	85
	1949			linoleoylcholine*	LC/MS pos late	57463		HMDB0013213	53481656					0.45	0.55	0.68	0.84	0.5		6.7456e-08	7.4235e-08	0.2084	0.3489	0.7231	0.9355	2.5797e-05	3.6207e-05	0.0002	0.0003	0.2543	0.5744	0.5205	0.809	6.7456e-08	7.4235e-08		1.6751	1.8205	1.5296	0.8448	1.0075	0.6821	1.414	1.1059		100	100	100	100
	1951			stearoylcholine*	LC/MS pos late	57464		HMDB0240648	90111					0.36	0.43	0.69	0.82	0.4		5.6733e-11	1.1692e-10	0.2027	0.341	0.6771	0.9355	2.2676e-07	5.8133e-07	2.4447e-06	8.1264e-06	0.2322	0.552	0.5417	0.809	5.6733e-11	1.1692e-10		1.8062	1.9835	1.6289	0.7178	0.8489	0.5867	1.4162	1.1078		100	100	100	98
	1952			docosahexaenoylcholine	LC/MS pos late	53263		HMDB0240647						0.34	0.36	0.74	0.77	0.35		4.3398e-11	9.2234e-11	0.0988	0.2349	0.9661	0.9403	7.1553e-07	1.5994e-06	5.6112e-07	2.4917e-06	0.2531	0.574	0.2293	0.641	4.3398e-11	9.2234e-11		1.9829	2.2433	1.7226	0.6945	0.7975	0.5914	1.5204	1.157		100	100	100	93
	1953			arachidonoylcholine	LC/MS pos late	53261		HMDB0240583	122198216					0.29	0.35	0.66	0.78	0.32		1.5737e-11	3.8224e-11	0.0399	0.1615	0.3838	0.9204	2.4942e-08	9.2766e-08	3.8733e-06	1.2049e-05	0.0393	0.3247	0.3932	0.7587	1.5737e-11	3.8224e-11		1.8834	2.1156	1.6512	0.6076	0.7317	0.4834	1.4237	1.0673		100	100	100	100
	1954			eicosapentaenoylcholine	LC/MS pos late	53258								0.35	0.8	0.37	0.84	0.6		4.6475e-10	7.8236e-10	0.3435	0.4162	0.6106	0.9307	1.1727e-05	1.8413e-05	6.9144e-07	2.9575e-06	0.7555	0.8052	0.3037	0.7107	4.6475e-10	7.8236e-10		1.393	1.5112	1.2748	0.8297	1.2127	0.4466	1.362	0.8607		100	100	100	28
	1960		Fatty Acid, Monohydroxy	2-hydroxyheptanoate*	LC/MS polar	61827			2750949					0.73	0.7	1.1	1.05	0.72		0.0001	7.3012e-05	0.372	0.4342	0.9269	0.9403	0.0044	0.0032	0.0064	0.0071	0.5705	0.7453	0.486	0.7946	0.0001	7.3012e-05		1.2603	1.2282	1.2923	0.9012	0.8599	0.9425	1.044	1.1174		100	100	100	100
	1961			2-hydroxyoctanoate	LC/MS neg	22036		HMDB0002264	5312860;6995013;94180					0.39	0.35	0.88	0.81	0.37		1.835e-12	5.672e-12	0.2346	0.3656	0.81	0.9355	1.6018e-07	4.3736e-07	3.8691e-08	2.9615e-07	0.5008	0.72	0.312	0.7139	1.835e-12	5.672e-12		1.482	1.6356	1.3284	0.5449	0.5783	0.5116	1.1069	0.92		100	100	100	65
	1963			2-hydroxydecanoate	LC/MS neg	42489		HMDB0094656	21488					0.3	0.33	0.97	1.07	0.32		1.6688e-11	3.9684e-11	0.9378	0.6584	0.6976	0.9355	1.0926e-07	3.1984e-07	1.0356e-06	4.0335e-06	0.7414	0.8021	0.8261	0.9199	1.6688e-11	3.9684e-11		2.158	2.0847	2.2314	0.6843	0.6949	0.6737	1.3898	1.4525		100	100	100	100
	1967			2-hydroxylaurate	LC/MS neg	52916			97783					0.71	0.86	0.96	1.15	0.78		0.0014	0.0007	0.5899	0.5281	0.1917	0.9204	0.0016	0.0013	0.161	0.0965	0.5847	0.7538	0.1927	0.6249	0.0014	0.0007		1.1565	1.0735	1.2395	0.9016	0.9223	0.8809	0.9979	1.0602		100	100	100	100
	1969			2-hydroxypalmitate	LC/MS neg	35675		HMDB0031057	12575964;92836;11065598					1.06	1.08	0.96	0.98	1.07		0.6271	0.1573	0.6718	0.5646	0.8285	0.9355	0.8489	0.2724	0.6195	0.2783	0.6508	0.779	0.8835	0.9371	0.6271	0.1573		1.0822	1.0906	1.0739	1.16	1.1832	1.1368	1.1369	1.1054		100	100	100	100
	1972			2-hydroxystearate	LC/MS neg	17945	C03045 C03042	HMDB0062549	69417;439885;439887					0.71	0.88	0.82	1.02	0.79		0.0596	0.0203	0.3563	0.4245	0.6212	0.9309	0.0927	0.0437	0.3199	0.1662	0.3171	0.6275	0.7609	0.8972	0.0596	0.0203		1.2538	1.2418	1.2657	0.9939	1.0896	0.8981	1.1657	1.0819		100	100	100	100
	1974			2-hydroxyarachidate*	LC/MS neg	61700			5225199					0.6	0.68	0.99	1.12	0.64		0.0308	0.0113	0.8846	0.6422	0.7809	0.9355	0.1781	0.0753	0.0835	0.0582	0.7647	0.8061	0.9251	0.9379	0.0308	0.0113		1.2413	1.1713	1.3112	0.7947	0.8003	0.7892	0.9858	1.0502		78	85	70	73
	1977			2-hydroxynervonate*	LC/MS neg	61698			5312783					1.72	1.22	1.46	1.03	1.47		0.4205	0.1103	0.9792	0.6621	0.8919	0.9363	0.5054	0.1792	0.6352	0.2836	0.9088	0.8483	0.9381	0.9379	0.4205	0.1103		0.5864	0.5767	0.5961	0.8636	0.7021	1.0251	0.6394	0.8106		60	60	60	60
	1980			3-hydroxyhexanoate	LC/MS polar	53230		HMDB0061652 HMDB0010718	151492					1.38	1.27	1.07	0.98	1.32		0.049	0.017	0.969	0.6609	0.9565	0.9403	0.1502	0.0659	0.1728	0.1024	0.9474	0.8539	0.9912	0.9379	0.049	0.017		1.1195	1.1304	1.1085	1.4814	1.4309	1.5319	1.2807	1.3202		100	100	100	100
	1981			3-hydroxyoctanoate	LC/MS neg	22001	C20793	HMDB0001954	26613					1.01	0.89	1.22	1.08	0.95		0.5349	0.1374	0.8576	0.6352	0.6425	0.9355	0.4435	0.1612	0.9117	0.3735	0.8403	0.825	0.6491	0.8569	0.5349	0.1374		1.4192	1.365	1.4734	1.3542	1.22	1.4885	1.2925	1.4809		100	100	100	100
	1983			3-hydroxydecanoate	LC/MS neg	22053		HMDB0002203	26612					1.25	1.07	1.17	1	1.16		0.0428	0.0151	0.9906	0.6655	0.3498	0.9204	0.0371	0.0202	0.431	0.2098	0.5132	0.7231	0.5026	0.801	0.0428	0.0151		1.0346	1.0357	1.0336	1.2047	1.1129	1.2966	1.0743	1.1651		100	100	100	100
	1985			3-hydroxysebacate	LC/MS polar	31943		HMDB0000350	3017884					5.85	3.13	2.22	1.19	4.61		1.2828e-05	9.1643e-06	0.9014	0.648	0.4533	0.9204	0.0003	0.0003	0.0071	0.0076	0.6574	0.779	0.5365	0.809	1.2828e-05	9.1643e-06		1.1323	1.0353	1.2293	5.2146	3.2393	7.1899	2.1373	4.2096		98	100	95	100
	1986			3-hydroxylaurate	LC/MS neg	32457		HMDB0000387	94216					1.7	1.15	1.1	0.74	1.38		0.0025	0.0011	0.509	0.4993	0.2078	0.9204	0.0027	0.0021	0.1942	0.112	0.669	0.7824	0.1755	0.5989	0.0025	0.0011		0.8676	0.9956	0.7396	1.2008	1.1444	1.2571	1.07	0.9983		100	100	100	100
	1987			3-hydroxymyristate	LC/MS neg	21158		HMDB0061656	16064					1.39	1.05	1.08	0.82	1.2		0.0236	0.0089	0.4451	0.4687	0.2348	0.9204	0.0153	0.0095	0.4337	0.2102	0.762	0.8061	0.1687	0.5867	0.0236	0.0089		1.029	1.1314	0.9266	1.2352	1.1868	1.2835	1.1591	1.105		100	100	100	100
	1990			3-hydroxystearate	LC/MS neg	52938		HMDB10737	5282907					0.77	0.82	1.19	1.28	0.79		0.0389	0.0139	0.0407	0.1634	0.8585	0.9355	0.1779	0.0753	0.1109	0.0732	0.1141	0.4658	0.1825	0.6065	0.0389	0.0139		1.1943	1.0489	1.3397	0.947	0.8649	1.0292	0.9569	1.1844		98	95	100	83
	1996			5-hydroxyhexanoate	LC/MS neg	31938		HMDB0000525 HMDB0000409	170748					1.21	1.33	0.78	0.86	1.27		0.2879	0.0817	0.2184	0.3565	0.966	0.9403	0.4338	0.1592	0.4698	0.2233	0.3995	0.66	0.3669	0.7396	0.2879	0.0817		0.7054	0.7591	0.6518	0.8976	1.0059	0.7893	0.8825	0.7206		58	70	45	58
	2002			8-hydroxyoctanoate	LC/MS neg	21239		HMDB0061914	69820					0.94	1.09	0.93	1.07	1.01		0.1978	0.0594	0.662	0.5595	0.668	0.9355	0.2251	0.0925	0.541	0.2511	0.9954	0.8539	0.5405	0.809	0.1978	0.0594		1.1014	1.0634	1.1395	1.1107	1.1539	1.0675	1.1086	1.1035		100	100	100	95
	2011			16-hydroxypalmitate	LC/MS neg	39609	C18218	HMDB0006294	10466					1.59	1.32	0.87	0.72	1.43		0.0008	0.0004	0.0246	0.1308	0.386	0.9204	0.0029	0.0022	0.0686	0.0492	0.3181	0.6275	0.0282	0.3342	0.0008	0.0004		0.9582	1.1127	0.8037	1.3727	1.4648	1.2806	1.2887	1.0421		100	100	100	100
	2015			13-HODE + 9-HODE	LC/MS neg	37752	C14767 C14762	HMDB0004667 HMDB0004670	5312830;1424;5282947;5282944;5282945					2.23	1.86	0.93	0.78	2.02		1.639e-07	1.7044e-07	0.2354	0.3662	0.2282	0.9204	4.5722e-06	7.9186e-06	0.0019	0.0025	0.9895	0.8539	0.0923	0.5178	1.639e-07	1.7044e-07		0.7365	0.8294	0.6435	1.4908	1.5465	1.4351	1.188	1.0393		95	100	90	100
	2030			hydroxy-undecanedioate (OH-C11:0-DC)*	LC/MS neg	63684								0.78	1.19	0.69	1.05	0.98		0.0181	0.007	0.7681	0.6026	0.4821	0.9204	0.0303	0.0171	0.2307	0.1287	0.4806	0.7097	0.7724	0.9049	0.0181	0.007		1.2059	1.1743	1.2375	1.1816	1.396	0.9672	1.2852	1.1024		100	100	100	93
	2034		Fatty Acid, Dihydroxy	2S,3R-dihydroxybutyrate	LC/MS polar	62950		HMDB0002453	10964471					3.5	3.95	1.71	1.94	3.65		2e-15	1.3e-14	9.7163e-06	0.001	0.5358	0.9204	4.6017e-09	2.1979e-08	1.0104e-10	2.4489e-09	0.0047	0.1607	0.0003	0.0252	2e-15	1.3e-14		0.7073	0.4817	0.9328	2.583	1.9038	3.2623	1.1928	2.0976		100	100	100	100
	2035			2R,3R-dihydroxybutyrate	LC/MS polar	63109		HMDB0000498	13120901					1.2	1.55	1.29	1.67	1.33		0.0299	0.011	0.0065	0.0688	0.7883	0.9355	0.0832	0.0401	0.1733	0.1025	0.0331	0.3059	0.0776	0.4835	0.0299	0.011		1.1565	0.8664	1.4467	1.537	1.3447	1.7294	1.1056	1.588		100	100	100	100
	2038			3,4-dihydroxybutyrate	LC/MS polar	62952		HMDB0000337	150929					2.27	2.29	1.07	1.08	2.28		1.2278e-08	1.5521e-08	0.3812	0.4361	0.656	0.9355	6.8699e-06	1.1294e-05	7.1994e-05	0.0001	0.3507	0.635	0.7599	0.8972	1.2278e-08	1.5521e-08		0.8434	0.811	0.8759	1.9228	1.8539	1.9918	1.3324	1.4339		100	100	100	100
	2067		Docosanoid	14-HDoHE/17-HDoHE	LC/MS neg	53034		HMDB0010213 HMDB0060044	11566378;6439179					8.66	2.89	1.22	0.41	4.56		5.9742e-07	5.6432e-07	0.6457	0.553	0.3624	0.9204	2.3844e-05	3.4239e-05	0.002	0.0026	0.7486	0.8047	0.333	0.7227	5.9742e-07	5.6432e-07		0.559	0.7946	0.3234	2.5504	2.2995	2.8013	1.5471	1.5624		53	55	50	90
	2136		Eicosanoid	5-HETE	LC/MS neg	37372	C04805	HMDB0011134	5280733					1.2	1.08	1.07	0.96	1.14		0.396	0.105	0.6261	0.5438	0.8413	0.9355	0.6458	0.2192	0.4582	0.2195	0.627	0.7743	0.8391	0.9199	0.396	0.105		0.8126	0.8278	0.7973	0.9268	0.8976	0.9561	0.8627	0.8767		40	35	45	53
	2142			12-HETE	LC/MS neg	37536	C14777	HMDB0006111	5283155					5.92	3.54	0.96	0.57	4.41		6.4645e-06	4.8634e-06	0.8087	0.6194	0.703	0.9355	0.0004	0.0004	0.0023	0.003	0.9216	0.8507	0.6594	0.8627	6.4645e-06	4.8634e-06		1.2472	1.5842	0.9101	5.5013	5.6126	5.39	3.5984	3.1501		98	100	95	100
	2149			12-HHTrE	LC/MS neg	57393	C20388	HMDB0012535	5283141					1.95	1.62	0.57	0.47	1.73		0.0176	0.0068	0.3091	0.3989	0.9126	0.9393	0.0769	0.0376	0.1056	0.0702	0.5201	0.7279	0.4251	0.7798	0.0176	0.0068		0.9503	1.289	0.6117	1.6401	2.085	1.1953	1.687	0.9035		55	60	50	78
	2160		Endocannabinoid	oleoyl ethanolamide	LC/MS pos late	38102		HMDB0002088	5283454					2.43	1.86	1.03	0.79	2.11		9.6744e-11	1.9127e-10	0.4391	0.4669	0.1564	0.9204	1.6297e-08	6.4305e-08	5.1025e-05	0.0001	0.6452	0.7788	0.1224	0.5597	9.6744e-11	1.9127e-10		0.7303	0.818	0.6425	1.5414	1.5187	1.5641	1.1683	1.1033		95	95	95	100
	2163			palmitoyl ethanolamide	LC/MS pos late	38165	C16512	HMDB0002100	4671					1.42	1.19	1.06	0.89	1.3		5.8963e-05	3.8118e-05	0.6462	0.553	0.1384	0.9204	0.0001	0.0001	0.0549	0.0411	0.4658	0.7076	0.1702	0.5879	5.8963e-05	3.8118e-05		0.9215	0.9744	0.8687	1.1964	1.1614	1.2313	1.0679	1.05		100	100	100	100
	2164			stearoyl ethanolamide	LC/MS pos late	38625		HMDB0013078	27902					1.47	1.02	1.23	0.85	1.23		0.0076	0.0031	0.925	0.6556	0.0158	0.7721	0.0004	0.0004	0.8457	0.3547	0.074	0.398	0.0974	0.5246	0.0076	0.0031		0.9542	1.0317	0.8768	1.1698	1.0505	1.2891	1.0411	1.0829		100	100	100	100
	2173			N-oleoyltaurine	LC/MS neg	39732			6437033					1.23	1.56	0.72	0.92	1.4		0.2218	0.0656	0.5522	0.5127	0.8954	0.9363	0.4391	0.1604	0.3379	0.1737	0.6077	0.7639	0.7431	0.8898	0.2218	0.0656		0.8782	0.9168	0.8397	1.2278	1.4261	1.0294	1.1715	0.9345		90	90	90	80
	2174			N-stearoyltaurine	LC/MS neg	39730			168274					0.76	1	0.84	1.1	0.87		0.2742	0.0784	0.4359	0.4659	0.2569	0.9204	0.1168	0.0535	0.977	0.392	0.1774	0.5126	0.8003	0.912	0.2742	0.0784		0.924	0.8812	0.9668	0.8059	0.8775	0.7343	0.8794	0.8505		55	60	50	35
	2175			N-palmitoyltaurine	LC/MS neg	39835			14504290					0.92	1.05	0.87	0.99	0.98		0.9766	0.2249	0.4256	0.4603	0.9752	0.9403	0.999	0.3064	0.9659	0.3887	0.558	0.7396	0.5878	0.8358	0.9766	0.2249		0.8215	0.8238	0.8192	0.8081	0.8623	0.7539	0.843	0.7865		45	50	40	35
	2180			azelaoyltaurine	LC/MS neg	63226								0.55	0.18	1.05	0.35	0.28		0.0024	0.0011	0.021	0.1232	0.0211	0.8209	0.5812	0.2005	0.0002	0.0004	0.9994	0.8539	0.0013	0.0656	0.0024	0.0011		1.2561	1.857	0.6553	0.3515	0.3432	0.3599	1.1001	0.5076		43	60	25	30
	2183			linoleoyl ethanolamide	LC/MS neg	52608		HMDB0012252	5283446					2.37	2.57	0.99	1.07	2.47		1.4204e-08	1.7627e-08	0.5049	0.4991	0.8162	0.9355	4.5515e-05	5.8263e-05	1.3404e-05	3.5122e-05	0.7583	0.8052	0.525	0.809	1.4204e-08	1.7627e-08		0.7712	0.7443	0.798	1.9037	1.9163	1.8911	1.3303	1.3445		95	90	100	98
	2197			N-oleoylserine	LC/MS neg	57664			44190514					0.91	1.26	0.82	1.13	1.07		0.9741	0.2244	0.8297	0.6258	0.1471	0.9204	0.3144	0.1227	0.293	0.1549	0.2383	0.5561	0.3799	0.7485	0.9741	0.2244		1.097	1.0292	1.1648	1.1763	1.2923	1.0604	1.1607	1.1126		100	100	100	100
	2198			N-stearoylserine*	LC/MS neg	61822								0.52	0.51	0.82	0.79	0.51		1.4313e-06	1.229e-06	0.0998	0.2355	0.758	0.9355	0.0008	0.0007	0.0002	0.0003	0.3404	0.6334	0.1665	0.5867	1.4313e-06	1.229e-06		1.206	1.3473	1.0646	0.6197	0.6811	0.5583	1.0142	0.8114		95	100	90	38
	2199			N-palmitoylserine	LC/MS neg	57659			6453686					0.7	1.08	0.76	1.16	0.87		0.0703	0.0237	0.8305	0.6258	0.1363	0.9204	0.0207	0.0123	0.8161	0.3455	0.3643	0.6402	0.2276	0.641	0.0703	0.0237		0.8816	0.8155	0.9477	0.7707	0.878	0.6635	0.8468	0.8056		68	50	85	25
	2202		Inositol Metabolism	myo-inositol	LC/MS polar	1124	C00137	HMDB0000211	892					2.36	2.32	1.39	1.37	2.34		5.6119e-05	3.6608e-05	0.154	0.2958	0.8958	0.9363	0.0045	0.0033	0.0026	0.0033	0.3578	0.6401	0.2701	0.6786	5.6119e-05	3.6608e-05		0.8731	0.7383	1.0079	2.0441	1.7133	2.3749	1.2258	1.6914		100	100	100	100
	2203			chiro-inositol	LC/MS polar	37112	C19891	HMDB0240209						0.38	3.45	1.23	11.22	0.63		0.2569	0.074	0.0946	0.232	0.0529	0.9204	0.031	0.0174	0.5617	0.2583	0.847	0.8284	0.0116	0.2421	0.2569	0.074		2.9485	0.4826	5.4145	1.8538	1.6632	2.0444	1.0729	3.7294		70	70	70	53
	2233		Phospholipid Metabolism	choline	LC/MS pos early	15506	C00114	HMDB0000097	305					1.11	1.21	0.99	1.08	1.16		0.0316	0.0115	0.8403	0.6308	0.2944	0.9204	0.4249	0.1569	0.0245	0.0214	0.5479	0.7338	0.3765	0.7471	0.0316	0.0115		0.9592	0.9238	0.9946	1.1125	1.1189	1.1062	1.0213	1.0504		100	100	100	100
	2234			choline phosphate	LC/MS pos early	34396	C00588	HMDB0001565	1014					0.52	0.66	1.02	1.28	0.58		2.4247e-05	1.6566e-05	0.5836	0.526	0.2586	0.9204	0.0002	0.0002	0.02	0.0178	0.6789	0.7837	0.2362	0.6459	2.4247e-05	1.6566e-05		1.2967	1.1386	1.4547	0.7569	0.7504	0.7633	0.9445	1.109		98	95	100	90
	2237			glycerophosphorylcholine (GPC)	LC/MS pos early	15990	C00670	HMDB0000086	71920					0.45	0.47	0.81	0.85	0.46		1.033e-12	3.442e-12	0.089	0.2278	0.9203	0.9403	3.9937e-08	1.3524e-07	7.2322e-08	4.9496e-07	0.2012	0.5264	0.2549	0.6571	1.033e-12	3.442e-12		1.4606	1.5795	1.3417	0.6773	0.7494	0.6053	1.1644	0.9735		100	100	100	100
	2239			phosphoethanolamine	LC/MS pos early	1600	C00346	HMDB0000224	1015					1.34	1.22	1.25	1.13	1.28		0.6547	0.1624	0.5331	0.5058	0.7218	0.9355	0.9485	0.2978	0.5702	0.2612	0.8498	0.8296	0.4889	0.7946	0.6547	0.1624		0.9528	0.8928	1.0128	1.2219	1.0868	1.3571	0.9898	1.185		90	85	95	80
	2241			glycerophosphoethanolamine	LC/MS pos early	37455	C01233	HMDB0000114	123874					0.67	0.64	0.9	0.86	0.66		3.1502e-07	3.0695e-07	0.1472	0.2905	0.648	0.9355	0.0005	0.0005	5.1981e-05	0.0001	0.4789	0.7097	0.178	0.6009	3.1502e-07	3.0695e-07		1.2792	1.3742	1.1841	0.8396	0.8819	0.7972	1.1281	0.9907		100	100	100	100
	2242			glycerophosphoserine*	LC/MS pos early	57404			3081457					1.96	1.55	1.35	1.06	1.76		1.4536e-08	1.7974e-08	0.0399	0.1615	0.3121	0.9204	1.5864e-06	3.1298e-06	0.0003	0.0005	0.031	0.3037	0.4502	0.789	1.4536e-08	1.7974e-08		0.8643	0.8385	0.89	1.5226	1.2965	1.7486	1.0675	1.3193		98	95	100	100
	2243			glycerophosphoinositol*	LC/MS neg	52307			167572					0.99	0.62	1.1	0.69	0.77		0.1183	0.0381	0.3114	0.3989	0.0132	0.7711	0.5001	0.178	0.0047	0.0055	0.2862	0.6012	0.014	0.2512	0.1183	0.0381		1.2599	1.4946	1.0251	0.9694	0.9239	1.0148	1.2093	1.02		95	95	95	90
	2244			trimethylamine N-oxide	LC/MS pos early	40406	C01104	HMDB0000925	1145					1.1	0.68	2.03	1.25	0.92		0.0832	0.0275	0.0738	0.213	0.2448	0.9204	0.6812	0.2295	0.0419	0.0333	0.0381	0.3191	0.6519	0.8574	0.0832	0.0275		1.4766	1.3107	1.6426	1.3527	0.8928	1.8126	1.1017	1.7276		100	100	100	100
	2263		Phosphatidylcholine (PC)	1-myristoyl-2-palmitoyl-GPC (14:0/16:0)	LC/MS pos late	19258		HMDB0007869	129657					0.86	0.78	0.82	0.75	0.82		0.0297	0.011	0.4264	0.4603	0.5583	0.9205	0.2533	0.1026	0.051	0.0389	0.8814	0.84	0.3296	0.7227	0.0297	0.011		1.2977	1.4872	1.1082	1.0586	1.1608	0.9564	1.324	1.0323		100	100	100	100
	2267			1-myristoyl-2-arachidonoyl-GPC (14:0/20:4)*	LC/MS pos late	53195		HMDB0007883	24778634					0.38	0.36	0.65	0.61	0.37		7.3054e-11	1.4965e-10	0.0176	0.1213	0.4815	0.9204	6.3486e-06	1.0514e-05	1.154e-07	7.021e-07	0.2279	0.5509	0.0297	0.3472	7.3054e-11	1.4965e-10		1.985	2.4632	1.5068	0.7293	0.8833	0.5753	1.6732	1.0411		100	100	100	100
	2279			1,2-dipalmitoyl-GPC (16:0/16:0)	LC/MS pos late	19130	D03585	HMDB0000564	452110					1.16	1.13	0.94	0.91	1.15		0.0467	0.0163	0.172	0.314	0.716	0.9355	0.0955	0.0447	0.245	0.1344	0.4758	0.7097	0.2214	0.6357	0.0467	0.0163		0.9475	0.991	0.904	1.0854	1.1194	1.0514	1.0552	0.9777		100	100	100	100
	2280			1-palmitoyl-2-palmitoleoyl-GPC (16:0/16:1)*	LC/MS pos late	52470		HMDB0007969	6443788					1.29	1.38	0.86	0.92	1.34		0.0046	0.002	0.384	0.4373	0.8562	0.9355	0.0313	0.0176	0.0565	0.0422	0.6251	0.7737	0.4569	0.789	0.0046	0.002		0.9129	0.9493	0.8765	1.2192	1.3117	1.1268	1.1305	1.0016		100	100	100	100
	2282			1-palmitoyl-2-stearoyl-GPC (16:0/18:0)	LC/MS pos late	52616	C03889	HMDB0007970	24778686					0.69	0.72	0.9	0.93	0.71		1.2454e-09	1.9162e-09	0.0676	0.2036	0.7295	0.9355	2.085e-06	3.9585e-06	1.3869e-05	3.5851e-05	0.1238	0.4801	0.29	0.6968	1.2454e-09	1.9162e-09		1.1898	1.232	1.1475	0.8413	0.8878	0.7947	1.0599	0.9711		100	100	100	100
	2284			1-palmitoyl-2-oleoyl-GPC (16:0/18:1)	LC/MS pos late	52461	C13875	HMDB0007972	6436017					1.24	1.18	1.03	0.98	1.21		8.5658e-07	7.8092e-07	0.9454	0.6592	0.4964	0.9204	5.4972e-05	6.8527e-05	0.0014	0.0019	0.5964	0.7557	0.665	0.8627	8.5658e-07	7.8092e-07		0.9111	0.9207	0.9016	1.1025	1.0881	1.1169	1.0044	1.0093		100	100	100	100
	2287			1-palmitoyl-2-linoleoyl-GPC (16:0/18:2)	LC/MS pos late	42446		HMDB0007973	5287971					1.16	1.04	1.03	0.93	1.1		0.0069	0.0029	0.4809	0.4873	0.1011	0.9204	0.0024	0.0019	0.4316	0.2098	0.5031	0.72	0.0981	0.5246	0.0069	0.0029		0.9796	1.0178	0.9415	1.0777	1.062	1.0934	1.0399	1.0174		100	100	100	100
	2294			1-palmitoyl-2-dihomo-linolenoyl-GPC (16:0/20:3n3 or 6)*	LC/MS pos late	52454								0.57	0.83	0.68	0.98	0.7		0.3328	0.0907	0.1724	0.314	0.4469	0.9204	0.2225	0.0916	0.8822	0.3647	0.134	0.4926	0.6658	0.8627	0.3328	0.0907		1.1525	1.1623	1.1428	0.8089	0.9627	0.655	1.0625	0.8989		55	60	50	78
	2298			1-palmitoyl-2-arachidonoyl-GPC (16:0/20:4n6)	LC/MS pos late	52462	C05208	HMDB0007982	10747814					0.9	0.91	0.9	0.91	0.9		0.0142	0.0056	0.0077	0.077	0.9334	0.9403	0.0706	0.035	0.0903	0.0617	0.0496	0.3446	0.0644	0.4618	0.0142	0.0056		1.0628	1.1137	1.0119	0.9612	1.0123	0.9101	1.063	0.961		100	100	100	100
	2304			1-palmitoyl-2-docosahexaenoyl-GPC (16:0/22:6)	LC/MS pos late	52610		HMDB0007991	6441886					0.94	0.78	1.04	0.86	0.85		0.0018	0.0008	0.2035	0.3417	0.0562	0.9204	0.3593	0.1368	0.0005	0.0007	0.6441	0.7788	0.0255	0.3196	0.0018	0.0008		1.0612	1.1417	0.9808	0.9016	0.8858	0.9174	1.0137	0.9491		100	100	100	100
	2311			1-palmitoleoyl-2-linolenoyl-GPC (16:1/18:3)*	LC/MS pos late	53180		HMDB0008008	52922452					0.55	0.38	0.98	0.68	0.45		1.7682e-06	1.492e-06	0.5118	0.4993	0.2007	0.9204	0.0074	0.0051	1.8168e-05	4.4973e-05	0.6564	0.779	0.172	0.5928	1.7682e-06	1.492e-06		1.2778	1.5178	1.0378	0.5741	0.5788	0.5694	1.0483	0.8036		93	95	90	65
	2323			1-stearoyl-2-oleoyl-GPC (18:0/18:1)	LC/MS pos late	52438		HMDB0008038	24778825					0.96	0.94	1.1	1.08	0.95		0.2247	0.0662	0.2908	0.3981	0.9559	0.9403	0.4112	0.1527	0.3684	0.1856	0.4311	0.6867	0.478	0.7946	0.2247	0.0662		1.0582	1.0167	1.0997	1.0058	0.9557	1.056	0.9862	1.0779		100	100	100	100
	2326			1-stearoyl-2-linoleoyl-GPC (18:0/18:2)*	LC/MS pos late	52452		HMDB0008039	6441487					0.86	0.78	1.04	0.94	0.82		7.5609e-07	6.9866e-07	0.6612	0.5595	0.1951	0.9204	0.005	0.0036	9.8529e-06	2.6783e-05	0.5415	0.733	0.2204	0.6357	7.5609e-07	6.9866e-07		1.0777	1.1138	1.0416	0.8822	0.8643	0.9002	0.989	0.9709		100	100	100	100
	2334			1-stearoyl-2-arachidonoyl-GPC (18:0/20:4)	LC/MS pos late	42450		HMDB0008048	16219824					0.79	0.77	0.94	0.92	0.78		3.942e-08	4.5287e-08	0.0578	0.1949	0.7287	0.9355	0.0001	0.0001	1.8772e-05	4.6075e-05	0.268	0.5843	0.1119	0.5384	3.942e-08	4.5287e-08		1.1463	1.1953	1.0972	0.8974	0.9236	0.8712	1.0595	0.9842		100	100	100	100
	2340			1-stearoyl-2-docosahexaenoyl-GPC (18:0/22:6)	LC/MS pos late	52611		HMDB0008057	24778876					0.91	0.68	1.13	0.84	0.78		0.0001	7.5869e-05	0.6102	0.5394	0.0337	0.892	0.1873	0.0787	3.621e-05	8.2281e-05	0.2467	0.5673	0.0624	0.461	0.0001	7.5869e-05		1.1398	1.2383	1.0412	0.8908	0.8361	0.9456	1.0372	0.9934		100	100	100	100
	2349			1-oleoyl-2-linoleoyl-GPC (18:1/18:2)*	LC/MS pos late	52453		HMDB0008105	24778939					0.71	0.73	0.93	0.96	0.72		3.9342e-11	8.4141e-11	0.1773	0.3179	0.7365	0.9355	2.2479e-07	5.7955e-07	1.5476e-06	5.5231e-06	0.2332	0.5524	0.4713	0.7946	3.9342e-11	8.4141e-11		1.1377	1.1632	1.1122	0.8169	0.8473	0.7865	1.0053	0.9493		100	100	100	100
	2359			1-oleoyl-2-docosahexaenoyl-GPC (18:1/22:6)*	LC/MS pos late	52697		HMDB0008123	24778955					0.63	0.54	1.03	0.88	0.58		6.59e-13	2.309e-12	0.3413	0.4155	0.1969	0.9204	1.7149e-06	3.3397e-06	7.7542e-10	1.2191e-08	0.8083	0.8153	0.1143	0.5387	6.59e-13	2.309e-12		1.3243	1.4114	1.2371	0.7732	0.7635	0.7829	1.0874	1.01		100	100	100	100
	2360			1,2-dilinoleoyl-GPC (18:2/18:2)	LC/MS pos late	52603		HMDB0008138	5288075					0.3	0.35	0.77	0.92	0.33		0	0	0.2688	0.386	0.953	0.9403	1.1898e-11	1.9282e-10	1.7196e-11	6.9543e-10	0.4094	0.6681	0.458	0.789	0	0		1.7146	1.7865	1.6426	0.5587	0.6299	0.4874	1.2082	1.065		100	100	100	100
	2361			1-linoleoyl-2-linolenoyl-GPC (18:2/18:3)*	LC/MS pos late	53176		HMDB0008141	52922731					0.35	0.32	0.82	0.74	0.33		1.7924e-11	4.2328e-11	0.5683	0.5195	0.0964	0.9204	3.6342e-05	4.8359e-05	2.3842e-09	2.8894e-08	0.4348	0.6899	0.1147	0.5387	1.7924e-11	4.2328e-11		2.0067	2.3006	1.7129	0.6643	0.7294	0.5993	1.515	1.1561		100	100	100	98
	2366			1-linoleoyl-2-arachidonoyl-GPC (18:2/20:4n6)*	LC/MS pos late	52710	C05208	HMDB0008147	24778979					0.23	0.31	0.63	0.87	0.27		0	0	0.0303	0.147	0.395	0.9204	5.6e-14	2.32e-12	1.1685e-11	5.6647e-10	0.0334	0.3063	0.3419	0.7227	0	0		1.5686	1.6788	1.4583	0.4283	0.5249	0.3317	1.1019	0.895		100	100	100	95
	2405		Phosphatidylethanolamine (PE)	1,2-dipalmitoyl-GPE (16:0/16:0)*	LC/MS pos late	57341		HMDB0008923	445468					2.59	2.35	0.82	0.75	2.45		3.5177e-10	6.0721e-10	0.0906	0.2296	0.7343	0.9355	9.3647e-07	1.9994e-06	6.224e-06	1.8473e-05	0.3346	0.6299	0.1504	0.5836	3.5177e-10	6.0721e-10		0.6766	0.7738	0.5793	1.6575	1.817	1.4979	1.2954	1.0386		68	80	55	95
	2409			1-palmitoyl-2-oleoyl-GPE (16:0/18:1)	LC/MS pos late	19263		HMDB0005320	5283496					3.11	2.78	1.14	1.02	2.95		4e-15	2.4e-14	0.3682	0.4312	0.9056	0.9371	8.0788e-10	5.0216e-09	1.6744e-09	2.2079e-08	0.4711	0.7097	0.5798	0.8358	4e-15	2.4e-14		0.6849	0.6786	0.6911	2.02	1.889	2.1511	1.2838	1.4211		100	100	100	100
	2411			1-palmitoyl-2-linoleoyl-GPE (16:0/18:2)	LC/MS pos late	42449		HMDB0005322	9546747					3.96	3.11	1.21	0.95	3.52		0	4e-15	0.4747	0.4849	0.3179	0.9204	1.0502e-11	1.7649e-10	5.1675e-09	5.1226e-08	0.2267	0.5502	0.8398	0.9199	0	4e-15		0.643	0.6592	0.6269	2.2653	2.0505	2.4801	1.3548	1.5535		100	100	100	100
	2417			1-palmitoyl-2-arachidonoyl-GPE (16:0/20:4)*	LC/MS pos late	52464	C05210	HMDB0005323	9546800					2.94	2.68	1.02	0.93	2.81		1e-15	8e-15	0.9541	0.6609	0.8371	0.9355	2.3196e-10	1.9491e-09	8.2625e-10	1.2373e-08	0.8524	0.8296	0.9166	0.9379	1e-15	8e-15		0.6165	0.6387	0.5942	1.7317	1.7141	1.7494	1.1764	1.1718		100	100	100	100
	2419			1-palmitoyl-2-docosahexaenoyl-GPE (16:0/22:6)*	LC/MS pos late	52465		HMDB0008946	9546799					2.68	1.88	1.11	0.78	2.23		5.2625e-10	8.687e-10	0.5238	0.5021	0.0924	0.9204	2.3e-08	8.625e-08	0.0003	0.0004	0.4543	0.6995	0.1015	0.5332	5.2625e-10	8.687e-10		0.7893	0.888	0.6906	1.7609	1.6678	1.854	1.2779	1.2723		100	100	100	100
	2426			1-stearoyl-2-oleoyl-GPE (18:0/18:1)	LC/MS pos late	42448		HMDB0008993	9546742					1.89	1.43	1.23	0.93	1.65		0.0001	7.6725e-05	0.5255	0.5022	0.6592	0.9355	0.0022	0.0017	0.013	0.0126	0.4472	0.6981	0.8906	0.9379	0.0001	7.6725e-05		0.9353	0.9695	0.9011	1.5427	1.3819	1.7035	1.1757	1.3023		100	100	100	100
	2430			1-stearoyl-2-linoleoyl-GPE (18:0/18:2)*	LC/MS pos late	52446		HMDB0008994	9546749					1.99	1.6	1.19	0.96	1.79		1.64e-06	1.3908e-06	0.4784	0.4865	0.384	0.9204	5.0985e-05	6.4263e-05	0.0031	0.0038	0.265	0.5808	0.9084	0.9379	1.64e-06	1.3908e-06		0.8952	0.9154	0.8749	1.601	1.4623	1.7398	1.1889	1.3073		100	100	100	100
	2439			1-stearoyl-2-arachidonoyl-GPE (18:0/20:4)	LC/MS pos late	52447	C05210	HMDB0009003	5289133					1.94	1.63	1.05	0.88	1.77		4.4802e-10	7.6174e-10	0.6808	0.5673	0.4737	0.9204	3.7122e-07	9.056e-07	1.9972e-05	4.8209e-05	0.8287	0.8218	0.4255	0.7798	4.4802e-10	7.6174e-10		0.8037	0.8552	0.7523	1.4256	1.3927	1.4585	1.124	1.1054		100	100	100	100
	2443			1-stearoyl-2-docosahexaenoyl-GPE (18:0/22:6)*	LC/MS pos late	52466		HMDB0009012	9546798					2.1	1.46	1.06	0.74	1.73		1.1854e-05	8.5403e-06	0.3054	0.3989	0.1104	0.9204	2.8141e-05	3.893e-05	0.0329	0.0276	0.6811	0.7837	0.0651	0.4618	1.1854e-05	8.5403e-06		0.8933	1.0295	0.757	1.5494	1.5054	1.5933	1.2674	1.1752		100	100	100	100
	2445			1-oleoyl-2-linoleoyl-GPE (18:1/18:2)*	LC/MS pos late	52687		HMDB0005349	9546753					1.71	1.64	1.19	1.14	1.68		0.0004	0.0002	0.246	0.3755	0.9083	0.9373	0.0089	0.0059	0.0138	0.0132	0.3665	0.642	0.4586	0.789	0.0004	0.0002		0.856	0.8012	0.9109	1.4362	1.3115	1.5609	1.0563	1.2359		100	100	100	100
	2448			1-oleoyl-2-arachidonoyl-GPE (18:1/20:4)*	LC/MS pos late	55041		HMDB0009069	348281223					2.05	2.07	1.04	1.04	2.06		6.7505e-09	9.002e-09	0.6142	0.5401	0.9284	0.9403	1.232e-05	1.9277e-05	1.9889e-05	4.8207e-05	0.6745	0.7828	0.7694	0.9035	6.7505e-09	9.002e-09		0.7329	0.7174	0.7484	1.5087	1.4822	1.5352	1.0998	1.1418		100	100	100	100
	2452			1-oleoyl-2-docosahexaenoyl-GPE (18:1/22:6)*	LC/MS pos late	53209		HMDB0009078	52922113					1.92	1.51	1.1	0.86	1.7		0.0002	9.068e-05	0.6751	0.5654	0.099	0.9204	0.0001	0.0002	0.1055	0.0702	0.3797	0.6551	0.1434	0.5789	0.0002	9.068e-05		0.8749	0.939	0.8107	1.4842	1.4152	1.5533	1.1771	1.182		98	100	95	98
	2453			1,2-dilinoleoyl-GPE (18:2/18:2)*	LC/MS pos late	53174		HMDB0009093	9546812					0.85	0.73	1.2	1.02	0.79		0.5922	0.15	0.3672	0.4307	0.3905	0.9204	0.3248	0.1261	0.8185	0.346	0.2144	0.5379	0.9756	0.9379	0.5922	0.15		1.1076	1.0946	1.1206	0.8746	0.7958	0.9534	0.9452	1.037		58	60	55	70
	2506		Phosphatidylserine (PS)	1-stearoyl-2-oleoyl-GPS (18:0/18:1)	LC/MS pos late	19265		HMDB0010163	9547087					1.43	1.85	0.97	1.25	1.62		4.8166e-05	3.1927e-05	0.4959	0.4943	0.3596	0.9204	0.019	0.0115	0.0004	0.0007	0.8671	0.8366	0.2597	0.6643	4.8166e-05	3.1927e-05		0.8637	0.7681	0.9592	1.3981	1.4207	1.3754	1.0944	1.1673		100	100	100	100
	2535		Phosphatidylinositol (PI)	1-palmitoyl-2-oleoyl-GPI (16:0/18:1)*	LC/MS pos late	52669		HMDB0009783	71296232					0.98	0.82	1.03	0.85	0.89		0.0818	0.0271	0.896	0.6462	0.2425	0.9204	0.6799	0.2292	0.0409	0.0329	0.4615	0.7042	0.3575	0.7325	0.0818	0.0271		1.2144	1.3098	1.119	1.0864	1.071	1.1017	1.1904	1.1104		100	100	100	100
	2537			1-palmitoyl-2-linoleoyl-GPI (16:0/18:2)	LC/MS polar	52450		HMDB0009784	46891795					1.29	0.85	1.2	0.79	1.04		0.9304	0.2171	0.8895	0.6429	0.015	0.7721	0.0936	0.044	0.0724	0.0516	0.1008	0.4411	0.067	0.4618	0.9304	0.2171		1.0795	1.2075	0.9516	1.1228	1.0226	1.223	1.115	1.0873		100	100	100	100
	2540			1-palmitoyl-2-arachidonoyl-GPI (16:0/20:4)*	LC/MS polar	52467		HMDB0009789						0.8	0.64	1.02	0.81	0.71		7.1065e-05	4.551e-05	0.3858	0.4389	0.1073	0.9204	0.0727	0.0358	9.4067e-05	0.0002	0.5938	0.7557	0.0809	0.4948	7.1065e-05	4.551e-05		1.3434	1.4859	1.2008	0.9543	0.9436	0.9651	1.2148	1.083		100	100	100	100
	2543			1-stearoyl-2-oleoyl-GPI (18:0/18:1)*	LC/MS pos late	52726		HMDB0240667						0.76	0.59	1.18	0.91	0.67		9.9587e-05	6.1522e-05	0.5552	0.5127	0.1481	0.9204	0.0651	0.0327	0.0002	0.0003	0.1505	0.5072	0.541	0.809	9.9587e-05	6.1522e-05		1.3448	1.4086	1.2811	0.8998	0.8274	0.9722	1.118	1.1266		100	100	100	100
	2544			1-stearoyl-2-linoleoyl-GPI (18:0/18:2)	LC/MS pos late	52468		HMDB0009809						1.31	0.85	1.2	0.78	1.05		0.9425	0.2191	0.8853	0.6422	0.0047	0.4811	0.0483	0.0253	0.0382	0.0312	0.0541	0.3567	0.0339	0.3646	0.9425	0.2191		1.0531	1.1826	0.9236	1.1051	1.0034	1.2068	1.093	1.0652		100	100	100	100
	2557			1-stearoyl-2-arachidonoyl-GPI (18:0/20:4)	LC/MS pos late	52449		HMDB0009815						0.76	0.6	1.06	0.84	0.67		9.071e-09	1.1684e-08	0.4626	0.479	0.0385	0.9204	0.0029	0.0022	4.9592e-08	3.5181e-07	0.3364	0.6299	0.0478	0.4258	9.071e-09	1.1684e-08		1.178	1.2819	1.0741	0.7932	0.7706	0.8157	1.0263	0.9449		100	100	100	100
	2587		Lysophospholipid	1-oleoyl-GPA (18:1)	LC/MS polar	36812			5497152					3.06	2.11	0.93	0.64	2.48		0.0008	0.0004	0.4144	0.4543	0.3794	0.9204	0.0027	0.0021	0.0685	0.0492	0.9643	0.8539	0.2318	0.6426	0.0008	0.0004		0.7819	0.9542	0.6096	1.9386	2.0091	1.8682	1.4816	1.2389		75	85	65	83
	2588			1-linoleoyl-GPA (18:2)*	LC/MS polar	52690		HMDB0007856						1.32	1.1	0.79	0.66	1.19		0.6096	0.1537	0.0213	0.1232	0.6416	0.9355	0.4904	0.1756	0.9745	0.3912	0.1869	0.5126	0.0499	0.4285	0.6096	0.1537		1.0398	1.2557	0.8238	1.2322	1.3781	1.0863	1.3169	0.9551		100	100	100	90
	2593			1-arachidonoyl-GPA (20:4)	LC/MS pos late	46325		HMDB0062312	42607498					2.1	1.68	1	0.8	1.87		0.0735	0.0246	0.6347	0.5478	0.4897	0.9204	0.08	0.039	0.4305	0.2097	0.8784	0.8385	0.4101	0.7688	0.0735	0.0246		1.0028	1.1167	0.8888	1.8734	1.8772	1.8695	1.497	1.3792		100	100	100	100
	2601			1-palmitoyl-GPC (16:0)	LC/MS pos late	33955	C04102	HMDB0010382	86554					0.49	0.59	0.77	0.93	0.54		4.1e-14	2.1e-13	0.0224	0.1232	0.2031	0.9204	1.1681e-10	1.06e-09	2.6933e-07	1.3391e-06	0.0126	0.228	0.4612	0.789	4.1e-14	2.1e-13		1.2935	1.3409	1.2461	0.7018	0.7926	0.6111	1.0667	0.9286		100	100	100	100
	2602			2-palmitoyl-GPC (16:0)*	LC/MS pos late	35253		HMDB0061702	15061532					0.33	0.44	0.68	0.89	0.39		7e-15	4.2e-14	0.0334	0.1492	0.2958	0.9204	6.8078e-11	6.7154e-10	4.1675e-08	3.1081e-07	0.0257	0.2783	0.4336	0.7799	7e-15	4.2e-14		1.5059	1.5902	1.4215	0.5831	0.6923	0.4739	1.1412	0.9477		100	100	100	100
	2603			1-palmitoleoyl-GPC (16:1)*	LC/MS pos late	33230		HMDB0010383	24779461					0.36	0.5	0.62	0.86	0.43		1.1522e-11	2.8186e-11	0.0199	0.1232	0.2338	0.9204	7.6204e-09	3.3571e-08	7.7362e-06	2.206e-05	0.0135	0.228	0.4076	0.765	1.1522e-11	2.8186e-11		1.4906	1.6055	1.3756	0.6473	0.7989	0.4958	1.2022	0.9357		100	100	100	100
	2604			2-palmitoleoyl-GPC (16:1)*	LC/MS pos late	35819		HMDB10383	122164832					0.33	0.49	0.62	0.9	0.41		1.9047e-11	4.4668e-11	0.1594	0.3021	0.5192	0.9204	5.5919e-08	1.7869e-07	2.3207e-06	7.7587e-06	0.1476	0.5072	0.586	0.8358	1.9047e-11	4.4668e-11		1.3088	1.3763	1.2413	0.5418	0.6697	0.4139	1.023	0.8276		100	100	100	78
	2612			1-stearoyl-GPC (18:0)	LC/MS pos late	33961		HMDB0010384	497300					0.34	0.4	0.77	0.89	0.37		0	0	0.0321	0.1492	0.4163	0.9204	1.24e-13	4.496e-12	2.0323e-11	6.9543e-10	0.0371	0.3179	0.3371	0.7227	0	0		1.4657	1.5514	1.38	0.545	0.6147	0.4752	1.0831	0.9276		100	100	100	100
	2614			1-oleoyl-GPC (18:1)	LC/MS pos late	48258	C03916	HMDB0002815	16081932					0.49	0.61	0.79	0.98	0.55		1.9977e-11	4.6529e-11	0.0548	0.1926	0.1514	0.9204	5.233e-09	2.4734e-08	2.1022e-05	5.0534e-05	0.0187	0.2383	0.7241	0.8827	1.9977e-11	4.6529e-11		1.2983	1.3128	1.2838	0.7147	0.7965	0.6328	1.0547	0.9583		100	100	100	100
	2617			1-linoleoyl-GPC (18:2)	LC/MS pos late	34419	C04100	HMDB0010386	11988421					0.51	0.58	0.81	0.93	0.54		1.6412e-11	3.9303e-11	0.0525	0.1905	0.2723	0.9204	1.2896e-08	5.2246e-08	7.4475e-06	2.1447e-05	0.0327	0.3059	0.5429	0.8099	1.6412e-11	3.9303e-11		1.2963	1.3404	1.2522	0.706	0.7793	0.6327	1.0598	0.9424		100	100	100	100
	2619			1-linolenoyl-GPC (18:3)*	LC/MS pos late	45951	C04100	HMDB0010388						0.54	0.55	0.83	0.84	0.54		3.7767e-08	4.3535e-08	0.2682	0.386	0.5693	0.9241	0.0002	0.0002	1.0066e-05	2.711e-05	0.7017	0.7881	0.2367	0.6459	3.7767e-08	4.3535e-08		1.5491	1.6813	1.4168	0.8419	0.9214	0.7623	1.3014	1.0896		100	100	100	95
	2636			1-arachidonoyl-GPC (20:4n6)*	LC/MS pos late	33228	C05208	HMDB0010395	24779476					0.44	0.56	0.68	0.87	0.5		6.084e-12	1.5915e-11	0.0011	0.0248	0.122	0.9204	1.6258e-09	8.6792e-09	1.3928e-05	3.5851e-05	0.0008	0.0572	0.1998	0.6323	6.084e-12	1.5915e-11		1.39	1.4901	1.2898	0.6957	0.8275	0.5639	1.1588	0.9269		100	100	100	100
	2650			1-lignoceroyl-GPC (24:0)	LC/MS pos late	49617		HMDB0010405	24779481					0.27	0.42	0.69	1.07	0.35		0	0	0.1975	0.3353	0.0849	0.9204	7e-15	4.24e-13	3.4191e-10	6.4159e-09	0.0344	0.3088	0.7534	0.894	0	0		1.293	1.2507	1.3354	0.4485	0.5307	0.3663	0.8907	0.8508		100	100	100	30
	2658			1-cerotoyl-GPC (26:0)*	LC/MS pos late	61505		HMDB29205						0.68	1.09	0.56	0.9	0.89		0.0254	0.0095	0.1077	0.2445	0.4653	0.9204	0.0363	0.0199	0.2776	0.1483	0.099	0.4372	0.5292	0.809	0.0254	0.0095		0.9424	0.9901	0.8947	0.8403	1.0745	0.6061	1.0323	0.7504		75	75	75	45
	2663			1-palmitoyl-GPE (16:0)	LC/MS pos late	35631		HMDB0011503	9547069					0.95	0.93	0.88	0.86	0.94		0.1886	0.0571	0.1137	0.2512	0.6494	0.9355	0.5402	0.1886	0.2112	0.1195	0.4212	0.6783	0.15	0.5836	0.1886	0.0571		1.1604	1.2494	1.0715	1.0904	1.1602	1.0206	1.2048	1.046		100	100	100	100
	2670			1-stearoyl-GPE (18:0)	LC/MS pos late	42398		HMDB0011130	9547068					0.89	0.81	0.92	0.84	0.85		0.0101	0.0041	0.1169	0.2525	0.3462	0.9204	0.2355	0.0965	0.0133	0.0128	0.6531	0.779	0.0772	0.4831	0.0101	0.0041		1.2016	1.308	1.0952	1.0195	1.0633	0.9758	1.1856	1.0355		100	100	100	100
	2671			2-stearoyl-GPE (18:0)*	LC/MS neg	41220		HMDB0011129	90658453;53480667					0.94	1.01	0.86	0.93	0.98		0.5289	0.1361	0.2679	0.386	0.9736	0.9403	0.6728	0.227	0.6391	0.2847	0.4462	0.6974	0.4189	0.7773	0.5289	0.1361		1.2401	1.2884	1.1918	1.2133	1.303	1.1236	1.2957	1.1577		100	100	100	100
	2672			1-oleoyl-GPE (18:1)	LC/MS pos late	35628		HMDB0011506	9547071					0.63	0.75	0.88	1.05	0.69		0.0002	0.0001	0.4425	0.4687	0.475	0.9204	0.0015	0.0013	0.0261	0.0225	0.2954	0.6094	0.9696	0.9379	0.0002	0.0001		1.2907	1.2622	1.3193	0.8859	0.9413	0.8305	1.1017	1.0749		100	100	100	100
	2674			1-linoleoyl-GPE (18:2)*	LC/MS pos late	36600		HMDB0011507	52925130					0.71	0.73	0.93	0.95	0.72		0.0006	0.0003	0.3162	0.3989	0.9698	0.9403	0.0125	0.008	0.0144	0.0136	0.4614	0.7042	0.4944	0.7958	0.0006	0.0003		1.2761	1.308	1.2442	0.9212	0.9557	0.8867	1.1319	1.0655		100	100	100	100
	2687			1-arachidonoyl-GPE (20:4n6)*	LC/MS pos late	35186		HMDB0011517	42607465					0.94	1.08	0.8	0.92	1.01		0.5237	0.1349	0.0318	0.1492	0.5061	0.9204	0.3577	0.1365	0.9845	0.3928	0.047	0.3395	0.286	0.6923	0.5237	0.1349		1.0909	1.1351	1.0468	1.1054	1.2259	0.9848	1.1805	1.0158		100	100	100	100
	2703			1-stearoyl-GPS (18:0)*	LC/MS neg	45966		HMDB0061698	74819135					1.52	1.84	0.84	1.02	1.68		0.1459	0.0457	0.9534	0.6609	0.746	0.9355	0.421	0.156	0.2084	0.1186	0.851	0.8296	0.7869	0.9085	0.1459	0.0457		0.6458	0.6408	0.6508	1.0826	1.1783	0.9868	0.9096	0.8188		45	40	50	63
	2709			1-palmitoyl-GPG (16:0)*	LC/MS neg	45970		HMDB0240601	3300276					0.79	1.19	0.81	1.21	0.97		0.4004	0.106	0.9112	0.651	0.064	0.9204	0.0577	0.0295	0.4669	0.2222	0.1631	0.5088	0.2151	0.6344	0.4004	0.106		1.0877	0.9829	1.1926	1.0587	1.1725	0.9449	1.0777	1.0688		93	90	95	88
	2712			1-stearoyl-GPG (18:0)	LC/MS neg	34437								0.75	1.14	0.82	1.24	0.92		0.7108	0.1744	0.6544	0.5571	0.1992	0.9204	0.2421	0.0988	0.5159	0.2409	0.5516	0.7358	0.2211	0.6357	0.7108	0.1744		0.8524	0.7611	0.9438	0.7875	0.8658	0.7092	0.8134	0.8265		45	30	60	45
	2716			1-linoleoyl-GPG (18:2)*	LC/MS neg	54885		HMDB0240600						1.21	1.44	1	1.19	1.31		0.1261	0.0401	0.3947	0.4439	0.65	0.9355	0.4428	0.1611	0.1609	0.0965	0.7778	0.8064	0.3566	0.7325	0.1261	0.0401		0.9439	0.8605	1.0273	1.2374	1.2362	1.2385	1.0484	1.1329		93	90	95	88
	2718			1-palmitoyl-GPI (16:0)	LC/MS neg	35305		HMDB0061695	71296207					0.79	0.77	0.75	0.74	0.78		0.0073	0.003	0.1891	0.3272	0.4087	0.9204	0.1772	0.0752	0.0132	0.0128	0.7277	0.7954	0.1316	0.5763	0.0073	0.003		1.3992	1.6066	1.1917	1.0891	1.2425	0.9357	1.4246	1.0637		100	100	100	100
	2722			1-stearoyl-GPI (18:0)	LC/MS pos late	19324		HMDB0240261	71581135;42607495					0.68	0.49	0.89	0.65	0.57		4.7698e-07	4.5689e-07	0.3798	0.4361	0.0369	0.9204	0.0192	0.0116	7.4705e-07	3.1721e-06	0.3832	0.6589	0.0367	0.3766	4.7698e-07	4.5689e-07		1.4037	1.7038	1.1036	0.796	0.8416	0.7504	1.2727	0.927		100	100	100	85
	2724			1-oleoyl-GPI (18:1)	LC/MS neg	36602		HMDB0061693	86289645					0.77	0.77	1.02	1.02	0.77		0.0103	0.0042	0.9709	0.6609	0.8706	0.9355	0.0852	0.0409	0.0519	0.0394	0.8879	0.8423	0.9288	0.9379	0.0103	0.0042		1.3541	1.3391	1.3692	1.0389	1.0293	1.0485	1.1842	1.2088		100	100	100	100
	2726			1-linoleoyl-GPI (18:2)*	LC/MS neg	36594		HMDB0240597	11124828					1.57	1.31	0.94	0.79	1.43		0.0104	0.0042	0.1742	0.3156	0.2095	0.9204	0.0074	0.0051	0.3383	0.1737	0.9405	0.8539	0.0661	0.4618	0.0104	0.0042		0.9661	1.0796	0.8526	1.3778	1.4171	1.3385	1.2484	1.0956		100	100	100	100
	2732			1-arachidonoyl-GPI (20:4)*	LC/MS neg	34214		HMDB0061690	121596217					1.02	1.04	0.82	0.84	1.03		0.9086	0.2131	0.0866	0.2242	0.8498	0.9355	0.8297	0.2674	0.958	0.387	0.2778	0.5954	0.1773	0.6009	0.9086	0.2131		1.0989	1.1938	1.004	1.1292	1.2393	1.0192	1.2165	1.0116		100	100	100	100
	2801		Plasmalogen	1-(1-enyl-palmitoyl)-2-oleoyl-GPE (P-16:0/18:1)*	LC/MS pos late	52477		HMDB0011342	52925128					0.64	0.87	0.74	1.02	0.75		0.0001	6.8693e-05	0.1201	0.2565	0.1652	0.9204	0.0002	0.0002	0.0625	0.0458	0.0388	0.323	0.9043	0.9379	0.0001	6.8693e-05		1.2556	1.245	1.2662	0.9456	1.0853	0.8059	1.1651	1.0361		100	100	100	100
	2802			1-(1-enyl-palmitoyl)-2-linoleoyl-GPE (P-16:0/18:2)*	LC/MS pos late	52677		HMDB0011343	52925127					0.2	0.41	0.42	0.88	0.31		0	1e-15	0.0117	0.0982	0.1583	0.9204	1.068e-12	2.5512e-11	7.1287e-09	6.6885e-08	0.0059	0.175	0.4149	0.7728	0	1e-15		1.6517	1.7617	1.5418	0.5194	0.7305	0.3083	1.2461	0.925		100	100	100	85
	2803			1-(1-enyl-palmitoyl)-2-palmitoyl-GPC (P-16:0/16:0)*	LC/MS pos late	52716		HMDB0011206	11146967					0.81	0.79	0.98	0.95	0.8		0.0004	0.0002	0.5154	0.4993	0.8132	0.9355	0.0161	0.0099	0.0065	0.0072	0.7693	0.8061	0.5308	0.809	0.0004	0.0002		1.0798	1.1099	1.0497	0.8626	0.872	0.8531	0.991	0.9514		100	100	100	100
	2804			1-(1-enyl-palmitoyl)-2-palmitoleoyl-GPC (P-16:0/16:1)*	LC/MS pos late	52713		HMDB0011207	52923882					0.69	0.78	0.85	0.95	0.74		0.0001	8.6017e-05	0.252	0.379	0.6959	0.9355	0.0026	0.002	0.0127	0.0124	0.2776	0.5954	0.5917	0.8358	0.0001	8.6017e-05		1.1973	1.2271	1.1674	0.8813	0.955	0.8076	1.0911	0.9875		100	100	100	100
	2805			1-(1-enyl-palmitoyl)-2-arachidonoyl-GPE (P-16:0/20:4)*	LC/MS pos late	52673		HMDB0011352	52925126					0.39	0.54	0.61	0.84	0.47		7.4e-14	3.58e-13	0.0012	0.026	0.1885	0.9204	1.5532e-10	1.3819e-09	4.5046e-07	2.0866e-06	0.0014	0.0816	0.1554	0.5864	7.4e-14	3.58e-13		1.4475	1.5696	1.3254	0.6795	0.8431	0.5159	1.2064	0.9207		100	100	100	100
	2807			1-(1-enyl-palmitoyl)-2-oleoyl-GPC (P-16:0/18:1)*	LC/MS pos late	52478		HMDB0007996	34779384					0.66	0.61	0.92	0.85	0.63		4.9195e-08	5.5763e-08	0.0691	0.2055	0.8531	0.9355	8.5373e-05	9.9462e-05	3.2987e-05	7.5847e-05	0.2446	0.5646	0.1553	0.5864	4.9195e-08	5.5763e-08		1.2678	1.367	1.1686	0.8047	0.8368	0.7726	1.1019	0.9706		100	100	100	100
	2810			1-(1-enyl-stearoyl)-2-oleoyl-GPE (P-18:0/18:1)	LC/MS pos late	52614		HMDB0011375	42607457					0.53	0.71	0.76	1.02	0.62		8.2467e-08	8.9309e-08	0.0683	0.2044	0.1968	0.9204	2.2705e-06	4.2749e-06	0.0016	0.0021	0.0288	0.288	0.6998	0.8753	8.2467e-08	8.9309e-08		1.3132	1.301	1.3254	0.8123	0.9226	0.7021	1.1118	1.0138		100	100	100	100
	2811			1-(1-enyl-stearoyl)-2-linoleoyl-GPE (P-18:0/18:2)*	LC/MS pos late	52748		HMDB0011376						0.31	0.48	0.6	0.94	0.4		3e-15	2.2e-14	0.0215	0.1232	0.2138	0.9204	2.1635e-11	2.727e-10	4.5969e-08	3.3014e-07	0.0129	0.228	0.4413	0.7812	3e-15	2.2e-14		1.6085	1.6547	1.5622	0.6363	0.7946	0.4779	1.2246	1.0201		100	100	100	100
	2814			1-(1-enyl-palmitoyl)-2-arachidonoyl-GPC (P-16:0/20:4)*	LC/MS pos late	52689		HMDB0011220						0.47	0.53	0.82	0.92	0.5		1.55e-13	6.5e-13	0.0556	0.1928	0.3749	0.9204	9.9382e-10	5.9335e-09	2.087e-07	1.1138e-06	0.0484	0.3395	0.4594	0.789	1.55e-13	6.5e-13		1.3519	1.4063	1.2976	0.6738	0.741	0.6066	1.0736	0.9521		100	100	100	100
	2815			1-(1-enyl-palmitoyl)-2-linoleoyl-GPC (P-16:0/18:2)*	LC/MS pos late	52682		HMDB0011211	24779386					0.41	0.43	0.82	0.86	0.42		1e-15	1.1e-14	0.0799	0.2172	0.8555	0.9355	3.2979e-10	2.3022e-09	1.0144e-09	1.4393e-08	0.1704	0.5101	0.2638	0.6724	1e-15	1.1e-14		1.5323	1.6468	1.4179	0.6464	0.7115	0.5812	1.1791	0.9996		100	100	100	100
	2819			1-(1-enyl-stearoyl)-2-arachidonoyl-GPE (P-18:0/20:4)*	LC/MS pos late	52475		HMDB0005779	9547058					0.31	0.46	0.59	0.86	0.39		2e-15	1.4e-14	0.0008	0.0222	0.1015	0.9204	4.285e-12	8.4539e-11	1.0773e-07	6.6666e-07	0.0005	0.0496	0.2011	0.6323	2e-15	1.4e-14		1.4876	1.5966	1.3786	0.5865	0.7391	0.4339	1.1679	0.9062		100	100	100	100
	2834		Lysoplasmalogen	1-(1-enyl-palmitoyl)-GPC (P-16:0)*	LC/MS pos late	52474		HMDB0010407	10917802					0.17	0.26	0.58	0.89	0.22		0	0	0.0105	0.092	0.1334	0.9204	0	1.1e-14	5.77e-13	5.5915e-11	0.0045	0.158	0.4361	0.7799	0	0		1.7823	1.8895	1.675	0.3898	0.4921	0.2875	1.1908	0.9813		100	100	100	95
	2835			1-(1-enyl-palmitoyl)-GPE (P-16:0)*	LC/MS pos late	39270		HMDB0011152						0.46	0.58	0.65	0.83	0.52		1.1332e-10	2.2274e-10	0.0037	0.0518	0.3752	0.9204	9.004e-08	2.6879e-07	1.3676e-05	3.5516e-05	0.0075	0.1964	0.1413	0.5789	1.1332e-10	2.2274e-10		1.4248	1.5613	1.2883	0.7475	0.9086	0.5863	1.235	0.9373		100	100	100	100
	2837			1-(1-enyl-oleoyl)-GPE (P-18:1)*	LC/MS pos late	44621								0.39	0.53	0.6	0.82	0.47		1.597e-11	3.8515e-11	0.0014	0.028	0.2404	0.9204	1.0026e-08	4.2123e-08	9.0301e-06	2.4778e-05	0.0021	0.0936	0.1352	0.5763	1.597e-11	3.8515e-11		1.4429	1.5854	1.3005	0.6762	0.8437	0.5087	1.2145	0.9046		100	100	100	100
	2839			1-(1-enyl-stearoyl)-GPE (P-18:0)*	LC/MS pos late	39271		HMDB0240598						0.37	0.46	0.7	0.87	0.42		4.98e-13	1.801e-12	0.027	0.1359	0.6252	0.9309	7.5663e-09	3.3571e-08	1.3992e-07	8.0588e-07	0.0559	0.3616	0.216	0.6344	4.98e-13	1.801e-12		1.7165	1.8317	1.6013	0.7181	0.8428	0.5935	1.3372	1.0974		100	100	100	100
	2842		Glycerolipid Metabolism	glycerol	LC/MS neg	15122	C00116	HMDB0000131	753					2.54	2.2	0.85	0.74	2.35		2.8777e-10	5.1777e-10	0.0334	0.1492	0.2309	0.9204	6.6562e-08	2.083e-07	5.4472e-05	0.0001	0.5001	0.72	0.0195	0.277	2.8777e-10	5.1777e-10		0.7539	0.8652	0.6426	1.7685	1.9074	1.6297	1.3863	1.1362		100	100	100	100
	2843			glycerol 3-phosphate	LC/MS pos early	43847	C0093	HMDB0000126	754					1.04	0.97	1.13	1.06	1.01		0.1498	0.0467	0.6752	0.5654	0.9799	0.9403	0.3153	0.1228	0.2986	0.1575	0.7534	0.8052	0.7806	0.9061	0.1498	0.0467		1.1301	1.0965	1.1637	1.1401	1.0686	1.2117	1.0825	1.1877		100	100	100	100
	2848			glycerophosphoglycerol	LC/MS polar	48857	C03274	HMDB0240316	54575349					1.54	1.45	1.35	1.28	1.5		0.0015	0.0007	0.027	0.1359	0.8568	0.9355	0.0308	0.0174	0.0163	0.0152	0.1465	0.5072	0.0889	0.5134	0.0015	0.0007		0.9252	0.8131	1.0373	1.389	1.182	1.596	0.9975	1.3167		98	95	100	100
	2849		Monoacylglycerol	1-myristoylglycerol (14:0)	LC/MS neg	35625	C01885	HMDB0011561	10957631					1.32	1.5	0.82	0.94	1.41		0.1866	0.0565	0.4889	0.4899	0.9259	0.9403	0.3165	0.1232	0.3836	0.1912	0.6715	0.7824	0.5787	0.8358	0.1866	0.0565		1.1203	1.1571	1.0834	1.5839	1.7409	1.4269	1.449	1.2552		100	100	100	100
	2851			1-pentadecanoylglycerol (15:0)	LC/MS neg	47898			190750					1.22	1.9	0.77	1.2	1.53		0.378	0.1012	0.9383	0.6584	0.3268	0.9204	0.9438	0.2968	0.1892	0.11	0.5222	0.7279	0.4539	0.789	0.378	0.1012		0.9698	0.8817	1.058	1.4799	1.6734	1.2863	1.2776	1.1722		88	85	90	78
	2852			1-palmitoylglycerol (16:0)	LC/MS neg	21127		HMDB0011564	14900					1.63	2.5	0.66	1.01	2.06		0.0002	9.6846e-05	0.5112	0.4993	0.4807	0.9204	0.024	0.0139	0.0014	0.002	0.3362	0.6299	0.9727	0.9379	0.0002	9.6846e-05		0.8998	0.8947	0.905	1.8558	2.2376	1.4739	1.5662	1.1894		100	100	100	100
	2853			1-palmitoleoylglycerol (16:1)*	LC/MS neg	52431		HMDB0011565						2.65	4.17	0.72	1.13	3.36		7.835e-07	7.2203e-07	0.5791	0.525	0.5229	0.9204	0.0012	0.0011	5.7771e-05	0.0001	0.3992	0.66	0.9524	0.9379	7.835e-07	7.2203e-07		0.8301	0.7804	0.8798	2.7924	3.2547	2.33	2.0176	1.6049		100	100	100	98
	2856			1-oleoylglycerol (18:1)	LC/MS neg	21184		HMDB0011567	5283468					4.84	8.6	0.65	1.16	6.58		3.53e-13	1.32e-12	0.9549	0.6609	0.4726	0.9204	2.1883e-07	5.7066e-07	2.965e-09	3.3169e-08	0.5836	0.7531	0.6395	0.8557	3.53e-13	1.32e-12		0.6574	0.6095	0.7052	4.3261	5.239	3.4131	2.9243	2.0592		100	100	100	100
	2857			1-linoleoylglycerol (18:2)	LC/MS neg	27447		HMDB0011568	5283469					2.81	3.08	1.07	1.18	2.93		5.7281e-06	4.3576e-06	0.8022	0.6182	0.7135	0.9355	0.0021	0.0016	0.0004	0.0006	0.9342	0.8539	0.6624	0.8627	5.7281e-06	4.3576e-06		0.9144	0.8406	0.9881	2.6821	2.5918	2.7725	1.7162	1.8803		100	100	100	100
	2858			1-linolenoylglycerol (18:3)	LC/MS neg	34393		HMDB0011569	53480978					2.72	3.37	0.94	1.16	3.02		7.3621e-05	4.7058e-05	0.8847	0.6422	0.8707	0.9355	0.0029	0.0022	0.0056	0.0063	0.99	0.8539	0.8277	0.9199	7.3621e-05	4.7058e-05		0.9183	0.8493	0.9872	2.7741	2.8593	2.6889	1.8543	1.8381		100	100	100	100
	2862			1-dihomo-linolenylglycerol (20:3)	LC/MS neg	48341		HMDB0011577						0.85	0.91	0.93	1	0.88		0.1449	0.0455	0.4474	0.4696	0.4238	0.9204	0.1115	0.0515	0.6377	0.2843	0.2711	0.589	0.9772	0.9379	0.1449	0.0455		1.2593	1.2605	1.2581	1.1073	1.1461	1.0685	1.2033	1.1633		100	100	100	100
	2863			1-arachidonylglycerol (20:4)	LC/MS neg	34397	C13857	HMDB11578	16019980;5282281					1.07	1.21	0.91	1.03	1.14		0.4742	0.1232	0.4369	0.4665	0.4968	0.9204	0.9795	0.3057	0.3246	0.168	0.3038	0.6176	0.9445	0.9379	0.4742	0.1232		1.1036	1.0868	1.1205	1.2532	1.3105	1.1958	1.1986	1.1582		100	100	100	100
	2864			1-eicosapentaenoylglycerol (20:5)*	LC/MS neg	53220		HMDB11580	53480988					0.86	1.53	0.55	0.98	1.2		0.0107	0.0043	0.5698	0.5199	0.9313	0.9403	0.0596	0.0303	0.0775	0.0546	0.6434	0.7788	0.733	0.8845	0.0107	0.0043		2.0244	2.0425	2.0063	2.4243	3.1321	1.7164	2.5873	1.8614		98	100	95	88
	2867			1-docosahexaenoylglycerol (22:6)	LC/MS neg	35153		HMDB0011587	53480995					1.14	1.54	0.63	0.85	1.35		0.6878	0.17	0.1834	0.3228	0.9443	0.9403	0.8144	0.2638	0.7387	0.319	0.321	0.6275	0.3711	0.7427	0.6878	0.17		1.329	1.4394	1.2185	1.7983	2.2099	1.3868	1.8246	1.3026		100	100	100	98
	2868			2-myristoylglycerol (14:0)	LC/MS neg	34383		HMDB0011530	137938					0.64	1.28	0.58	1.16	0.93		0.2694	0.0772	0.3075	0.3989	0.6533	0.9355	0.2724	0.1093	0.6412	0.2852	0.2992	0.6124	0.6847	0.8681	0.2694	0.0772		0.9322	0.8621	1.0023	0.8709	1.1001	0.6416	0.9811	0.8219		73	85	60	58
	2870			2-palmitoleoylglycerol (16:1)*	LC/MS neg	52432		HMDB0011534	53480960					2.38	2.97	0.82	1.03	2.67		1.9396e-07	1.9747e-07	0.9985	0.6685	0.3897	0.9204	0.001	0.0008	1.3158e-05	3.4635e-05	0.5417	0.733	0.5435	0.8099	1.9396e-07	1.9747e-07		0.71	0.7002	0.7199	1.8969	2.0805	1.7134	1.3903	1.2167		90	80	100	98
	2872			2-oleoylglycerol (18:1)	LC/MS neg	21232		HMDB0011537	5319879					3.78	6.04	0.69	1.1	4.85		7.582e-11	1.5439e-10	0.552	0.5127	0.4963	0.9204	6.0902e-06	1.0197e-05	1.2681e-07	7.5273e-07	0.3679	0.6426	0.9516	0.9379	7.582e-11	1.5439e-10		0.567	0.5397	0.5943	2.7525	3.2602	2.2448	1.9	1.4195		80	75	85	98
	2873			2-linoleoylglycerol (18:2)	LC/MS neg	32506		HMDB0011538	5365676					1.33	1.56	0.91	1.07	1.44		0.2117	0.0631	0.8329	0.6266	0.447	0.9204	0.7273	0.2412	0.1565	0.0965	0.4922	0.7179	0.6971	0.8739	0.2117	0.0631		1.1068	1.0714	1.1421	1.5909	1.6675	1.5143	1.3695	1.3282		100	100	100	98
	2874			2-arachidonoylglycerol (20:4)	LC/MS neg	19266	C13856	HMDB0004666	5282280					0.72	1.03	0.77	1.1	0.87		0.4162	0.1094	0.1303	0.2696	0.4263	0.9204	0.2564	0.1037	0.9901	0.3928	0.1037	0.4452	0.6074	0.8395	0.4162	0.1094		1.324	1.2616	1.3864	1.1496	1.2993	1	1.2804	1.1932		98	100	95	100
	2878			1-heptadecenoylglycerol (17:1)*	LC/MS neg	62449								2.97	4.61	0.86	1.34	3.67		3.0434e-10	5.4469e-10	0.459	0.4778	0.3053	0.9204	3.5818e-05	4.7801e-05	1.1587e-07	7.021e-07	0.8393	0.825	0.2129	0.6344	3.0434e-10	5.4469e-10		0.702	0.6005	0.8034	2.5779	2.7681	2.3878	1.6843	1.5956		78	60	95	95
	2890		Diacylglycerol	diacylglycerol (16:1/18:2 [2], 16:0/18:3 [1])*	LC/MS pos late	54966								1.43	1.17	1.07	0.87	1.29		0.0735	0.0246	0.8136	0.6194	0.5087	0.9204	0.0837	0.0403	0.4184	0.2049	0.7634	0.8061	0.5261	0.809	0.0735	0.0246		1.1064	1.1807	1.0321	1.4311	1.3823	1.4798	1.2815	1.2559		98	95	100	100
	2900			myristoyl-linoleoyl-glycerol (14:0/18:2) [2]*	LC/MS pos late	57408		HMDB0007016	14275352					0.79	0.67	0.75	0.64	0.71		0.0667	0.0225	0.1873	0.3272	0.436	0.9204	0.4486	0.1628	0.0655	0.0474	0.6998	0.7881	0.1392	0.577	0.0667	0.0225		0.8076	0.983	0.6322	0.5773	0.6581	0.4964	0.8205	0.5643		45	50	40	23
	2905			palmitoyl-oleoyl-glycerol (16:0/18:1) [1]*	LC/MS pos late	54943	C13861	HMDB0007102	5282283					2.14	2.3	0.96	1.04	2.22		4.2663e-06	3.3505e-06	0.9703	0.6609	0.9127	0.9393	0.001	0.0009	0.0006	0.0009	0.9592	0.8539	0.9173	0.9379	4.2663e-06	3.3505e-06		0.5091	0.4994	0.5188	1.1292	1.1495	1.1089	0.8245	0.8138		18	15	20	70
	2906			palmitoyl-oleoyl-glycerol (16:0/18:1) [2]*	LC/MS pos late	54942	C13861	HMDB0007102	5282283					2.92	2.8	1.05	1	2.86		1.2645e-08	1.5808e-08	0.6756	0.5654	0.8754	0.9355	1.5253e-05	2.3071e-05	3.4858e-05	7.9833e-05	0.6842	0.7837	0.8531	0.9243	1.2645e-08	1.5808e-08		0.5394	0.5386	0.5402	1.5432	1.5066	1.5799	1.0226	1.06		55	55	55	95
	2907			palmitoyl-linoleoyl-glycerol (16:0/18:2) [1]*	LC/MS pos late	52633		HMDB0007103	9543695					2.47	2.04	1.18	0.98	2.25		1.3294e-07	1.4083e-07	0.6268	0.5439	0.6059	0.9304	2.5853e-05	3.6207e-05	0.0003	0.0006	0.4789	0.7097	0.9832	0.9379	1.3294e-07	1.4083e-07		0.7945	0.8046	0.7845	1.7873	1.6404	1.9341	1.2225	1.3593		100	100	100	100
	2908			palmitoyl-linoleoyl-glycerol (16:0/18:2) [2]*	LC/MS pos late	52634		HMDB0007103	131801744					2.4	1.81	1.25	0.95	2.1		6.1908e-07	5.8154e-07	0.5939	0.5292	0.4331	0.9204	3.4103e-05	4.5647e-05	0.0015	0.002	0.3523	0.6364	0.8587	0.9274	6.1908e-07	5.8154e-07		0.7993	0.8212	0.7774	1.677	1.4879	1.866	1.1546	1.3217		100	100	100	100
	2912			palmitoleoyl-linoleoyl-glycerol (16:1/18:2) [1]*	LC/MS pos late	54967		HMDB0007132	9543699					2.08	1.72	1.17	0.96	1.9		0.0004	0.0002	0.6097	0.5394	0.8186	0.9355	0.007	0.0048	0.0167	0.0154	0.601	0.7601	0.8422	0.9208	0.0004	0.0002		0.8001	0.8148	0.7853	1.5192	1.4019	1.6364	1.1084	1.2109		78	70	85	98
	2914			palmitoyl-arachidonoyl-glycerol (16:0/20:4) [1]*	LC/MS pos late	54957		HMDB0007112	9543736					1.78	1.67	0.73	0.68	1.71		4.3628e-05	2.9033e-05	0.0145	0.1104	0.6157	0.9307	0.001	0.0009	0.0083	0.0087	0.1616	0.5072	0.0367	0.3766	4.3628e-05	2.9033e-05		0.8252	0.9812	0.6693	1.4141	1.6385	1.1897	1.3098	0.9295		95	95	95	100
	2915			palmitoyl-arachidonoyl-glycerol (16:0/20:4) [2]*	LC/MS pos late	54958		HMDB0007112	9543736					2.11	1.96	0.81	0.75	2.02		1.237e-06	1.0704e-06	0.0787	0.2172	0.6279	0.933	0.0001	0.0001	0.0011	0.0016	0.3625	0.6402	0.1128	0.5384	1.237e-06	1.0704e-06		0.7561	0.8649	0.6473	1.5295	1.6921	1.367	1.2785	1.0071		98	100	95	100
	2916			palmitoleoyl-arachidonoyl-glycerol (16:1/20:4) [2]*	LC/MS pos late	57406								1.4	0.96	1.22	0.84	1.16		0.5432	0.1392	0.457	0.4772	0.2573	0.9204	0.2192	0.0905	0.7086	0.3074	0.1857	0.5126	0.7815	0.9061	0.5432	0.1392		0.9589	1.0421	0.8757	1.1112	0.9992	1.2231	1.0207	1.0494		68	70	65	70
	2917			palmitoyl-docosahexaenoyl-glycerol (16:0/22:6) [1]*	LC/MS pos late	57373		HMDB0007121	9543827					1.91	1.42	0.76	0.57	1.6		0.0355	0.0128	0.0638	0.1992	0.1099	0.9204	0.0096	0.0063	0.7122	0.3087	0.8524	0.8296	0.0156	0.2548	0.0355	0.0128		0.826	1.0529	0.5992	1.3202	1.496	1.1444	1.2744	0.8718		73	85	60	83
	2921			stearoyl-linoleoyl-glycerol (18:0/18:2) [2]*	LC/MS pos late	54947								3.03	1.92	1.36	0.86	2.44		4.8596e-06	3.7902e-06	0.586	0.526	0.0699	0.9204	8.3736e-06	1.3379e-05	0.0323	0.0272	0.0957	0.433	0.3639	0.7369	4.8596e-06	3.7902e-06		0.6895	0.7403	0.6387	1.6801	1.4246	1.9355	1.0824	1.2871		83	85	80	98
	2924			oleoyl-oleoyl-glycerol (18:1/18:1) [1]*	LC/MS pos late	54945		HMDB0007218	9543716					1.6	1.6	1.05	1.05	1.6		0.0009	0.0004	0.3303	0.4076	0.8209	0.9355	0.0252	0.0145	0.0111	0.011	0.5962	0.7557	0.3961	0.7611	0.0009	0.0004		0.8813	0.8615	0.9012	1.4102	1.3742	1.4462	1.1178	1.1737		98	95	100	100
	2925			oleoyl-oleoyl-glycerol (18:1/18:1) [2]*	LC/MS pos late	54946		HMDB0007218	9543716					1.4	1.43	1.01	1.03	1.41		0.006	0.0025	0.4273	0.4603	0.6952	0.9355	0.0893	0.0425	0.0256	0.0222	0.7754	0.8064	0.4022	0.765	0.006	0.0025		0.9537	0.9377	0.9697	1.3471	1.3374	1.3568	1.1376	1.1633		100	100	100	100
	2927			oleoyl-linoleoyl-glycerol (18:1/18:2) [1]	LC/MS pos late	46798		HMDB0007219	14275396					1.63	1.32	1.24	1	1.47		0.0007	0.0003	0.3635	0.4282	0.4818	0.9204	0.0036	0.0027	0.0483	0.0372	0.2553	0.5744	0.8839	0.9371	0.0007	0.0003		0.8958	0.896	0.8956	1.3211	1.179	1.4632	1.0375	1.1794		100	100	100	100
	2928			oleoyl-linoleoyl-glycerol (18:1/18:2) [2]	LC/MS pos late	46799		HMDB0007219	71433693					1.67	1.3	1.27	0.99	1.49		0.0011	0.0006	0.4169	0.4554	0.4663	0.9204	0.0048	0.0034	0.0649	0.0471	0.277	0.5954	0.9527	0.9379	0.0011	0.0006		0.9373	0.944	0.9306	1.3936	1.2288	1.5584	1.0864	1.2445		100	100	100	100
	2932			linoleoyl-linoleoyl-glycerol (18:2/18:2) [1]*	LC/MS pos late	54968		HMDB0007248	9543729					1.85	1.17	1.56	0.99	1.5		0.0399	0.0141	0.4378	0.4668	0.2804	0.9204	0.0275	0.0156	0.4801	0.2276	0.1907	0.5148	0.8286	0.9199	0.0399	0.0141		1.0556	1.0635	1.0477	1.5881	1.239	1.9371	1.1512	1.4924		100	100	100	100
	2933			linoleoyl-linoleoyl-glycerol (18:2/18:2) [2]*	LC/MS pos late	54969		HMDB0007248	9543729					1.68	1.11	1.55	1.02	1.4		0.084	0.0277	0.409	0.4526	0.3561	0.9204	0.062	0.0314	0.5626	0.2585	0.2175	0.5424	0.9449	0.9379	0.084	0.0277		1.1122	1.1	1.1243	1.552	1.2169	1.8871	1.1585	1.5057		100	100	100	100
	2934			linoleoyl-linolenoyl-glycerol (18:2/18:3) [1]*	LC/MS pos late	54963		HMDB0007249	14275409					1.46	0.79	1.69	0.92	1.11		0.5865	0.149	0.7893	0.6105	0.1399	0.9204	0.1536	0.0671	0.5057	0.2371	0.2171	0.5424	0.3896	0.7579	0.5865	0.149		1.4272	1.4905	1.364	1.5893	1.1831	1.9954	1.3368	1.6797		95	95	95	93
	2935			linoleoyl-linolenoyl-glycerol (18:2/18:3) [2]*	LC/MS pos late	54964		HMDB0007250	9543737					1.36	0.78	2.18	1.25	1.1		0.9092	0.2131	0.0359	0.1536	0.2252	0.9204	0.3473	0.1333	0.4356	0.2106	0.0201	0.2454	0.5205	0.809	0.9092	0.2131		1.1028	0.9786	1.227	1.2177	0.765	1.6705	0.8718	1.4487		73	75	70	65
	2938			stearoyl-arachidonoyl-glycerol (18:0/20:4) [1]*	LC/MS pos late	57450	C00165	HMDB0007170	6438587					1.02	0.81	0.96	0.76	0.9		0.4055	0.1071	0.1688	0.3109	0.391	0.9204	0.9853	0.3064	0.2332	0.1295	0.7107	0.7932	0.1154	0.5387	0.4055	0.1071		1.1712	1.3281	1.0143	1.0552	1.0748	1.0356	1.2015	1.0249		98	100	95	95
	2939			stearoyl-arachidonoyl-glycerol (18:0/20:4) [2]*	LC/MS pos late	57449		HMDB0007170	6438587					1.05	0.67	0.92	0.59	0.81		0.2198	0.0651	0.0598	0.1952	0.1023	0.9204	0.7692	0.2522	0.0444	0.0346	0.8562	0.8318	0.0138	0.2512	0.2198	0.0651		1.0175	1.2834	0.7516	0.8282	0.8647	0.7916	1.0741	0.7716		73	85	60	58
	2940			oleoyl-arachidonoyl-glycerol (18:1/20:4) [1]*	LC/MS pos late	54960		HMDB0007228	9543786					1.71	1.46	1	0.86	1.57		8.9038e-05	5.5966e-05	0.5052	0.4991	0.501	0.9204	0.0011	0.0009	0.0166	0.0154	0.9962	0.8539	0.3443	0.7247	8.9038e-05	5.5966e-05		0.9095	0.9804	0.8387	1.4304	1.4293	1.4315	1.2048	1.1351		100	100	100	100
	2941			oleoyl-arachidonoyl-glycerol (18:1/20:4) [2]*	LC/MS pos late	54961		HMDB0007228	9543786					1.67	1.56	1	0.93	1.61		6.2586e-05	4.0384e-05	0.6247	0.543	0.6257	0.9309	0.0013	0.0011	0.0098	0.0099	0.9992	0.8539	0.49	0.7946	6.2586e-05	4.0384e-05		0.9338	0.9678	0.8997	1.5048	1.507	1.5027	1.2374	1.2012		100	100	100	100
	2942			linoleoyl-arachidonoyl-glycerol (18:2/20:4) [1]*	LC/MS pos late	54955		HMDB0007257	9543796					1.97	1.37	1.15	0.8	1.64		0.0001	8.4435e-05	0.5836	0.526	0.2314	0.9204	0.0004	0.0004	0.051	0.0389	0.6442	0.7788	0.218	0.6347	0.0001	8.4435e-05		0.8837	0.9825	0.7849	1.4464	1.3472	1.5456	1.1648	1.1652		100	100	100	100
	2943			linoleoyl-arachidonoyl-glycerol (18:2/20:4) [2]*	LC/MS pos late	54956		HMDB0007257	9543796					2.1	1.51	1.18	0.85	1.78		4.1527e-05	2.7798e-05	0.7492	0.5974	0.2138	0.9204	0.0002	0.0002	0.0315	0.0266	0.5115	0.7231	0.2691	0.6783	4.1527e-05	2.7798e-05		0.9143	0.99	0.8385	1.6259	1.4918	1.76	1.2409	1.2993		100	100	100	100
	3001		Sphingolipid Synthesis	sphinganine	LC/MS pos late	17769	C00836	HMDB0000269	3126					1.85	1.29	1.14	0.8	1.54		0.0004	0.0002	0.5582	0.514	0.1502	0.9204	0.0005	0.0005	0.1165	0.0756	0.5424	0.733	0.1529	0.5837	0.0004	0.0002		0.8858	0.986	0.7856	1.3654	1.2759	1.4549	1.131	1.1202		95	100	90	93
	3002			sphinganine-1-phosphate	LC/MS pos late	52605		HMDB0001383	520					0.7	0.75	0.93	1	0.72		6.9107e-06	5.1648e-06	0.8738	0.6405	0.9618	0.9403	0.0009	0.0008	0.0011	0.0016	0.8838	0.8409	0.9375	0.9379	6.9107e-06	5.1648e-06		1.1277	1.1266	1.1287	0.8163	0.846	0.7865	0.9863	0.9576		100	100	100	98
	3003			sphingadienine	LC/MS pos late	57426			6449795					3.22	2.33	1.3	0.94	2.77		5.2022e-06	4.0205e-06	0.9345	0.6577	0.4541	0.9204	0.0001	0.0002	0.0044	0.0052	0.5567	0.7388	0.637	0.8555	5.2022e-06	4.0205e-06		0.6086	0.6259	0.5913	1.6828	1.4612	1.9044	1.0435	1.2479		53	60	45	75
	3010		Dihydroceramides	N-palmitoyl-sphinganine (d18:0/16:0)	LC/MS pos late	52604		HMDB11760	5283572					2.21	1.39	1.19	0.75	1.74		2.6937e-07	2.6705e-07	0.4733	0.4849	0.0543	0.9204	8.118e-07	1.7795e-06	0.0109	0.0108	0.3858	0.6589	0.0623	0.461	2.6937e-07	2.6705e-07		0.8502	0.9721	0.7284	1.4794	1.3487	1.6102	1.1604	1.1693		100	100	100	100
	3013			N-stearoyl-sphinganine (d18:0/18:0)*	LC/MS pos late	1759		HMDB0011761	5283573					3.74	2.21	1.26	0.75	2.86		2.3412e-08	2.8132e-08	0.4873	0.4898	0.176	0.9204	8.1582e-07	1.7797e-06	0.0009	0.0014	0.6381	0.7788	0.1486	0.5836	2.3412e-08	2.8132e-08		0.7286	0.8344	0.6229	2.0851	1.842	2.3283	1.3382	1.4756		95	100	90	100
	3022		Ceramides	N-palmitoyl-sphingosine (d18:1/16:0)	LC/MS pos late	44877		HMDB0004949	5283564					3.21	2.39	1.27	0.95	2.79		0	0	0.3008	0.3989	0.0629	0.9204	0	2.3e-14	1.8363e-11	6.9543e-10	0.0417	0.3315	0.5516	0.8177	0	0		0.7348	0.7547	0.715	2.0507	1.8041	2.2973	1.2794	1.5061		100	100	100	100
	3026			N-stearoyl-sphingosine (d18:1/18:0)*	LC/MS pos late	54979		HMDB0004950	5283565					3.28	2.12	1.17	0.76	2.62		2e-14	1.09e-13	0.3761	0.4347	0.056	0.9204	9.005e-12	1.6345e-10	1.0943e-06	4.1607e-06	0.4598	0.7042	0.0488	0.4285	2e-14	1.09e-13		0.7267	0.8268	0.6265	1.9044	1.7522	2.0565	1.2895	1.3415		100	100	100	100
	3032			N-palmitoyl-sphingadienine (d18:2/16:0)*	LC/MS pos late	57416		HMDB0240686						1.93	1.22	1.18	0.75	1.52		1.1382e-05	8.2703e-06	0.3436	0.4162	0.0072	0.6141	1.2094e-06	2.4609e-06	0.1745	0.103	0.205	0.5298	0.0104	0.2301	1.1382e-05	8.2703e-06		0.9027	1.0332	0.7722	1.3723	1.2562	1.4885	1.1447	1.1303		100	100	100	100
	3033			N-stearoyl-sphingadienine (d18:2/18:0)*	LC/MS pos late	57417		HMDB0240362	132282053					3.91	3.35	1.16	0.99	3.63		4.8e-14	2.42e-13	0.6122	0.5401	0.7503	0.9355	2.5285e-09	1.3038e-08	1.7431e-08	1.4912e-07	0.5597	0.7404	0.8937	0.9379	4.8e-14	2.42e-13		0.4338	0.4358	0.4318	1.574	1.4591	1.6888	0.9474	1.0603		43	35	50	93
	3034			N-behenoyl-sphingadienine (d18:2/22:0)*	LC/MS pos late	57372								1.12	0.92	1.02	0.83	1.01		0.8768	0.2075	0.1507	0.2938	0.3725	0.9204	0.459	0.1664	0.6016	0.2723	0.6959	0.7881	0.1009	0.5332	0.8768	0.2075		1.0844	1.1822	0.9866	1.0961	1.0861	1.1061	1.1341	1.0463		100	100	100	100
	3044			N-palmitoyl-heptadecasphingosine (d17:1/16:0)*	LC/MS pos late	57430		HMDB0240685						1.8	1.34	1.1	0.82	1.55		4.479e-06	3.5094e-06	0.5346	0.5059	0.1574	0.9204	2.3653e-05	3.4072e-05	0.0151	0.0142	0.5714	0.7457	0.151	0.5836	4.479e-06	3.5094e-06		0.8717	0.9572	0.7862	1.3505	1.2848	1.4163	1.121	1.1012		100	100	100	100
	3048			ceramide (d18:1/14:0, d16:1/16:0)*	LC/MS pos late	57432		HMDB0011773 HMDB0240681						1.15	0.82	0.99	0.71	0.95		0.7628	0.1853	0.0629	0.1992	0.141	0.9204	0.4047	0.1507	0.2093	0.1188	0.7781	0.8064	0.0195	0.277	0.7628	0.1853		1.1081	1.2998	0.9165	1.0581	1.0618	1.0545	1.1808	0.9855		100	100	100	100
	3049			ceramide (d18:1/17:0, d17:1/18:0)*	LC/MS pos late	57434		HMDB0240678 HMDB0240683						2.49	1.63	1.14	0.74	2		2.4483e-07	2.4414e-07	0.5881	0.5274	0.1276	0.9204	2.435e-06	4.4914e-06	0.0046	0.0053	0.4832	0.7097	0.1446	0.5823	2.4483e-07	2.4414e-07		0.6986	0.8008	0.5963	1.3954	1.3032	1.4875	1.052	1.0419		90	90	90	100
	3051			ceramide (d18:1/20:0, d16:1/22:0, d20:1/18:0)*	LC/MS pos late	57440		HMDB0240684 HMDB0004951 HMDB0240682						1.54	1.18	1.07	0.83	1.34		0.0016	0.0007	0.1949	0.3323	0.2085	0.9204	0.0019	0.0015	0.1591	0.0965	0.9779	0.8539	0.0724	0.4723	0.0016	0.0007		0.9519	1.0418	0.862	1.2797	1.2336	1.3257	1.1377	1.0939		100	100	100	100
	3052			ceramide (d16:1/24:1, d18:1/22:1)*	LC/MS pos late	57437								1.74	1.16	0.94	0.63	1.38		0.0005	0.0002	0.0028	0.0441	0.0366	0.9204	0.0001	0.0001	0.2798	0.1492	0.5012	0.72	0.0004	0.0326	0.0005	0.0002		0.8795	1.0809	0.6782	1.2152	1.2521	1.1782	1.1665	0.9282		100	100	100	100
	3053			ceramide (d18:2/24:1, d18:1/24:2)*	LC/MS pos late	57443		HMDB0240679 HMDB0240680						2.73	1.66	1.13	0.69	2.1		1.43e-13	6.15e-13	0.0421	0.1648	0.0037	0.4811	1.371e-12	3.1114e-11	6.3657e-05	0.0001	0.5131	0.7231	0.0006	0.0417	1.43e-13	6.15e-13		0.7749	0.918	0.6318	1.6249	1.526	1.7237	1.222	1.1778		100	100	100	100
	3058		Hexosylceramides (HCER)	glycosyl-N-palmitoyl-sphingosine (d18:1/16:0)	LC/MS pos late	53013								1.04	1.06	0.88	0.9	1.05		0.573	0.1458	0.0425	0.1658	0.9498	0.9403	0.7231	0.24	0.6576	0.2907	0.1368	0.4989	0.1613	0.5867	0.573	0.1458		0.9704	1.0212	0.9196	1.0224	1.0875	0.9572	1.0544	0.9384		100	100	100	100
	3059			glycosyl-N-stearoyl-sphingosine (d18:1/18:0)	LC/MS pos late	52234								0.82	0.72	0.84	0.74	0.76		0.0005	0.0003	0.004	0.0538	0.4117	0.9204	0.0516	0.0269	0.0024	0.003	0.1333	0.4925	0.0089	0.2208	0.0005	0.0003		1.2551	1.4402	1.07	0.9568	1.038	0.8757	1.2391	0.9729		100	100	100	100
	3061			glycosyl-N-behenoyl-sphingosine (d18:1/22:0)*	LC/MS pos late	57371								0.5	0.62	0.77	0.96	0.56		1.4443e-09	2.1828e-09	0.0846	0.2208	0.3892	0.9204	5.2956e-07	1.2197e-06	5.8748e-05	0.0001	0.0685	0.3906	0.5351	0.809	1.4443e-09	2.1828e-09		1.3343	1.3649	1.3037	0.7469	0.8429	0.6509	1.1039	0.9773		100	100	100	100
	3064			glycosyl-N-nervonoyl-sphingosine (d18:1/24:1)*	LC/MS pos late	57369		HMDB0010712 HMDB0004975	53480656;20057357					0.83	0.89	0.77	0.82	0.86		0.0367	0.0131	0.0054	0.0602	0.9511	0.9403	0.1259	0.0567	0.1483	0.0926	0.042	0.3315	0.0512	0.4285	0.0367	0.0131		1.1398	1.2515	1.028	0.9839	1.1149	0.853	1.1832	0.9405		100	100	100	100
	3065			glycosyl-N-(2-hydroxynervonoyl)-sphingosine (d18:1/24:1(2OH))*	LC/MS pos late	57444								1.32	0.77	0.8	0.47	0.95		0.3033	0.0851	0.0004	0.0151	0.1357	0.9204	0.7397	0.2445	0.0759	0.0537	0.128	0.4856	0.0004	0.0326	0.3033	0.0851		1.1693	1.5949	0.7436	1.1081	1.2316	0.9845	1.4133	0.8641		100	100	100	93
	3069			glycosyl-N-behenoyl-sphingadienine (d18:2/22:0)*	LC/MS pos late	57421								0.5	0.5	0.83	0.84	0.5		3.1584e-08	3.6656e-08	0.1078	0.2445	0.9309	0.9403	5.0808e-05	6.4218e-05	3.2418e-05	7.4834e-05	0.2795	0.5956	0.2292	0.641	3.1584e-08	3.6656e-08		1.4533	1.5829	1.3238	0.731	0.7991	0.6628	1.191	0.9933		100	100	100	98
	3070			glycosyl-N-tricosanoyl-sphingadienine (d18:2/23:0)*	LC/MS pos late	57445								0.35	0.3	0.81	0.68	0.32		1.172e-12	3.832e-12	0.0118	0.0982	0.3406	0.9204	9.4297e-07	1.9994e-06	3.2927e-09	3.614e-08	0.2552	0.5744	0.0145	0.2512	1.172e-12	3.832e-12		1.2511	1.485	1.0172	0.4044	0.448	0.3608	0.9665	0.689		98	100	95	50
	3079			glycosyl ceramide (d18:1/20:0, d16:1/22:0)*	LC/MS pos late	57595								0.45	0.51	0.75	0.85	0.48		1.1448e-11	2.8186e-11	0.0216	0.1232	0.7039	0.9355	8.7146e-08	2.6362e-07	7.9307e-07	3.319e-06	0.0575	0.3633	0.169	0.5867	1.1448e-11	2.8186e-11		1.4901	1.6096	1.3706	0.7152	0.8161	0.6144	1.2128	0.9925		100	100	100	100
	3081			glycosyl ceramide (d16:1/24:1, d18:1/22:1)*	LC/MS pos late	57457								0.84	0.86	0.64	0.65	0.85		0.1769	0.0537	0.0025	0.0404	0.8498	0.9355	0.2756	0.1104	0.4094	0.2015	0.0218	0.2571	0.0414	0.4026	0.1769	0.0537		1.1123	1.3449	0.8796	0.9501	1.162	0.7382	1.2535	0.8089		93	95	90	95
	3082			glycosyl ceramide (d18:1/23:1, d17:1/24:1)*	LC/MS pos late	57448								0.69	0.87	0.56	0.71	0.8		0.0458	0.016	0.0264	0.1352	0.5367	0.9204	0.322	0.1252	0.0647	0.0471	0.2489	0.5688	0.0449	0.4089	0.0458	0.016		0.9282	1.0859	0.7706	0.7418	0.9491	0.5345	1.0175	0.6526		70	90	50	43
	3083			glycosyl ceramide (d18:2/24:1, d18:1/24:2)*	LC/MS pos late	57453								0.92	0.88	0.78	0.74	0.89		0.1061	0.0345	0.003	0.0443	0.5352	0.9204	0.4762	0.172	0.1144	0.0747	0.0874	0.4217	0.0108	0.2349	0.1061	0.0345		1.1184	1.2846	0.9521	1.0003	1.1269	0.8737	1.2058	0.9129		100	100	100	100
	3088		Lactosylceramides (LCER)	lactosyl-N-palmitoyl-sphingosine (d18:1/16:0)	LC/MS pos late	53010		HMDB0006750	53477895					1.34	1.26	0.94	0.89	1.3		0.0003	0.0002	0.1193	0.2554	0.6943	0.9355	0.0041	0.003	0.0189	0.0171	0.4064	0.6657	0.1677	0.5867	0.0003	0.0002		0.89	0.9421	0.838	1.1554	1.1895	1.1213	1.0658	0.9797		100	100	100	100
	3091			lactosyl-N-behenoyl-sphingosine (d18:1/22:0)*	LC/MS pos late	57422		HMDB0011594	44260143					1.2	0.99	0.89	0.74	1.08		0.7942	0.1917	0.0155	0.1126	0.3267	0.9204	0.38	0.1431	0.6095	0.2747	0.296	0.6097	0.0167	0.2572	0.7942	0.1917		0.9749	1.1233	0.8266	1.0521	1.1145	0.9896	1.1189	0.9081		100	100	100	100
	3092			lactosyl-N-nervonoyl-sphingosine (d18:1/24:1)*	LC/MS pos late	57370		HMDB0004872						1.15	1.16	0.85	0.85	1.16		0.2163	0.0641	0.0771	0.2159	0.9038	0.9371	0.4286	0.1579	0.3364	0.1732	0.1801	0.5126	0.2412	0.6459	0.2163	0.0641		0.9454	1.0198	0.871	1.0921	1.1783	1.0059	1.0991	0.9385		100	100	100	100
	3099		Dihydrosphingomyelins	myristoyl dihydrosphingomyelin (d18:0/14:0)*	LC/MS pos late	57365		HMDB0012085	44260138					0.51	0.54	0.7	0.74	0.53		7.4901e-10	1.1737e-09	0.0033	0.0478	0.968	0.9403	4.4014e-06	7.6519e-06	3.528e-06	1.1215e-05	0.0377	0.3179	0.033	0.3631	7.4901e-10	1.1737e-09		1.4853	1.7074	1.2631	0.7874	0.9246	0.6502	1.316	0.9567		100	100	100	100
	3100			palmitoyl dihydrosphingomyelin (d18:0/16:0)*	LC/MS pos late	52434		HMDB0010168	9939965					1	0.86	0.95	0.83	0.92		0.1713	0.0524	0.0214	0.1232	0.1971	0.9204	0.9553	0.2996	0.0617	0.0453	0.4608	0.7042	0.0118	0.2421	0.1713	0.0524		1.0906	1.1945	0.9867	1.0069	1.0311	0.9827	1.1128	0.9847		100	100	100	100
	3101			behenoyl dihydrosphingomyelin (d18:0/22:0)*	LC/MS pos late	57331		HMDB0012091	44260132					0.53	0.49	1	0.92	0.51		2.0099e-07	2.0342e-07	0.4437	0.4687	0.7838	0.9355	0.0002	0.0003	6.2681e-05	0.0001	0.7275	0.7954	0.4621	0.7895	2.0099e-07	2.0342e-07		1.5499	1.6171	1.4826	0.7931	0.794	0.7922	1.2055	1.1374		100	100	100	100
	3102			sphingomyelin (d18:0/18:0, d19:0/17:0)*	LC/MS pos late	57473		HMDB0012087	44260130					1.16	0.96	0.94	0.78	1.04		0.9046	0.2126	0.1516	0.2938	0.5197	0.9204	0.7107	0.2368	0.5892	0.2682	0.5725	0.7464	0.1426	0.5789	0.9046	0.2126		1.1867	1.3354	1.0379	1.2392	1.2785	1.2	1.307	1.119		100	100	100	100
	3103			sphingomyelin (d18:0/20:0, d16:0/22:0)*	LC/MS pos late	57476		HMDB0012090						0.54	0.42	0.89	0.69	0.47		5.3104e-08	5.9795e-08	0.0666	0.2012	0.3953	0.9204	0.0005	0.0004	5.8247e-06	1.7376e-05	0.4789	0.7097	0.0585	0.4517	5.3104e-08	5.9795e-08		1.758	2.0765	1.4395	0.8212	0.8696	0.7729	1.4731	1.1062		100	100	100	100
	3104		Sphingomyelins	palmitoyl sphingomyelin (d18:1/16:0)	LC/MS pos late	37506		HMDB0010169	9939941					1.03	0.94	0.97	0.89	0.98		0.6926	0.171	0.0282	0.1389	0.1943	0.9204	0.5207	0.1835	0.2314	0.1287	0.5136	0.7231	0.0143	0.2512	0.6926	0.171		1.0266	1.0842	0.969	1.0108	1.0241	0.9975	1.0541	0.9833		100	100	100	100
	3105			hydroxypalmitoyl sphingomyelin (d18:1/16:0(OH))**	LC/MS pos late	62851								1.77	1.21	1.29	0.88	1.47		6.3989e-07	5.9778e-07	0.3945	0.4439	0.0014	0.3645	2.8776e-08	1.0616e-07	0.1378	0.0872	0.0042	0.1579	0.0864	0.5081	6.3989e-07	5.9778e-07		0.8954	0.9528	0.8379	1.314	1.1482	1.4797	1.0505	1.1588		100	100	100	100
	3106			stearoyl sphingomyelin (d18:1/18:0)	LC/MS pos late	19503	C00550	HMDB0001348	6453725					0.96	0.9	0.87	0.82	0.93		0.1188	0.0383	0.0051	0.0588	0.6634	0.9355	0.4224	0.1563	0.1584	0.0965	0.0872	0.4217	0.0213	0.2918	0.1188	0.0383		1.0924	1.2033	0.9816	1.0128	1.0832	0.9425	1.1432	0.962		100	100	100	100
	3107			behenoyl sphingomyelin (d18:1/22:0)*	LC/MS pos late	48492		HMDB0012103	44260125					0.7	0.66	0.97	0.91	0.68		7.2562e-10	1.1477e-09	0.2393	0.3699	0.5184	0.9204	2.2172e-05	3.2143e-05	6.2579e-07	2.7167e-06	0.7051	0.7891	0.1984	0.6323	7.2562e-10	1.1477e-09		1.1858	1.2412	1.1303	0.8037	0.8169	0.7905	1.0291	0.9604		100	100	100	100
	3108			tricosanoyl sphingomyelin (d18:1/23:0)*	LC/MS pos late	52436		HMDB0012105						0.63	0.52	0.91	0.75	0.56		9.512e-12	2.3784e-11	0.0089	0.0852	0.2326	0.9204	6.9344e-06	1.1359e-05	6.6197e-09	6.3128e-08	0.2975	0.6117	0.0074	0.2064	9.512e-12	2.3784e-11		1.3819	1.579	1.1848	0.7787	0.8168	0.7406	1.1979	0.9627		100	100	100	100
	3109			lignoceroyl sphingomyelin (d18:1/24:0)	LC/MS pos late	57330		HMDB0011697						0.63	0.52	1.07	0.88	0.57		3.417e-12	9.603e-12	0.6532	0.5567	0.2189	0.9204	4.0627e-06	7.0903e-06	2.9316e-09	3.3169e-08	0.5788	0.7484	0.2356	0.6459	3.417e-12	9.603e-12		1.3291	1.4125	1.2457	0.7547	0.728	0.7814	1.0703	1.0136		100	100	100	100
	3110			sphingomyelin (d18:2/18:1)*	LC/MS pos late	57474		HMDB0001348	52931155					0.82	0.74	0.84	0.75	0.78		0.0003	0.0001	0.0031	0.0454	0.5584	0.9205	0.0247	0.0143	0.0025	0.0032	0.0846	0.4212	0.0119	0.2421	0.0003	0.0001		1.167	1.3305	1.0034	0.9051	0.9856	0.8247	1.158	0.914		100	100	100	100
	3111			sphingomyelin (d18:2/23:1)*	LC/MS pos late	57482		HMDB0240668						1.11	0.86	0.76	0.59	0.95		0.675	0.1671	4.5409e-07	8.9994e-05	0.0568	0.9204	0.2879	0.1139	0.0999	0.0674	0.0133	0.228	1.2345e-06	0.0006	0.675	0.1671		1.1081	1.3904	0.8257	1.0554	1.1975	0.9134	1.294	0.8695		100	100	100	100
	3112			sphingomyelin (d18:2/24:2)*	LC/MS pos late	57479		HMDB0240644						1.13	0.93	0.85	0.69	1.01		0.6534	0.1623	4.0099e-05	0.0031	0.0794	0.9204	0.1192	0.0544	0.351	0.178	0.0717	0.3936	4.3151e-05	0.0056	0.6534	0.1623		1.0224	1.2066	0.8382	1.0348	1.1185	0.9511	1.1625	0.8946		100	100	100	100
	3113			sphingomyelin (d17:1/14:0, d16:1/15:0)*	LC/MS pos late	62152								0.33	0.36	0.57	0.62	0.35		8.5e-14	3.98e-13	0.0002	0.0094	0.474	0.9204	1.1168e-09	6.4968e-09	8.4801e-08	5.4812e-07	0.0016	0.0845	0.027	0.3262	8.5e-14	3.98e-13		1.9535	2.4104	1.4966	0.6769	0.8614	0.4923	1.6359	0.9945		100	100	100	98
	3114			sphingomyelin (d18:1/14:0, d16:1/16:0)*	LC/MS pos late	42463		HMDB0012097	11433862					0.67	0.68	0.82	0.83	0.67		9.0514e-09	1.1684e-08	0.002	0.0335	0.6787	0.9355	6.1571e-06	1.0271e-05	5.5409e-05	0.0001	0.0125	0.228	0.0524	0.4285	9.0514e-09	1.1684e-08		1.272	1.3925	1.1514	0.8575	0.9448	0.7703	1.1687	0.9608		100	100	100	100
	3115			sphingomyelin (d18:2/14:0, d18:1/14:1)*	LC/MS pos late	47154		HMDB0240637 HMDB0240612						0.45	0.42	0.62	0.57	0.43		1.47e-13	6.26e-13	3.6494e-06	0.0005	0.7254	0.9355	4.1356e-08	1.39e-07	4.9842e-09	5.0867e-08	0.0016	0.0845	0.0003	0.0252	1.47e-13	6.26e-13		1.6835	2.1461	1.221	0.7197	0.8912	0.5483	1.5187	0.8846		100	100	100	100
	3116			sphingomyelin (d17:1/16:0, d18:1/15:0, d16:1/17:0)*	LC/MS pos late	52433		HMDB0240608 HMDB0240617						0.82	0.82	0.82	0.82	0.82		0.0027	0.0012	0.0017	0.0307	0.8349	0.9355	0.0216	0.0128	0.0439	0.0345	0.0168	0.2316	0.0349	0.3728	0.0027	0.0012		1.159	1.2731	1.0449	0.9551	1.0502	0.8599	1.1617	0.9524		100	100	100	100
	3117			sphingomyelin (d17:2/16:0, d18:2/15:0)*	LC/MS pos late	57483		HMDB0240677						0.73	0.64	0.68	0.6	0.67		0.0002	0.0001	2.5651e-05	0.0021	0.7397	0.9355	0.0133	0.0084	0.0036	0.0043	0.0044	0.158	0.0011	0.0612	0.0002	0.0001		1.361	1.7037	1.0184	0.9146	1.0859	0.7433	1.3948	0.8808		100	100	100	100
	3118			sphingomyelin (d18:2/16:0, d18:1/16:1)*	LC/MS pos late	42459		HMDB0240613 HMDB0240638						1.09	0.96	0.93	0.82	1.02		0.9331	0.2175	0.0117	0.0982	0.3417	0.9204	0.5391	0.1885	0.4639	0.2212	0.2537	0.574	0.0145	0.2512	0.9331	0.2175		1.0088	1.1092	0.9083	1.0254	1.064	0.9869	1.0866	0.9476		100	100	100	100
	3119			sphingomyelin (d18:1/17:0, d17:1/18:0, d19:1/16:0)	LC/MS pos late	52615		HMDB0240609 HMDB0240622 HMDB0240620	46891763					0.83	0.79	0.87	0.83	0.81		0.0004	0.0002	0.0077	0.077	0.731	0.9355	0.019	0.0115	0.0051	0.0058	0.0951	0.433	0.0325	0.3631	0.0004	0.0002		1.1526	1.2584	1.0467	0.9289	0.9934	0.8644	1.1259	0.9556		100	100	100	100
	3120			sphingomyelin (d18:1/18:1, d18:2/18:0)	LC/MS pos late	37529		HMDB0012101	6443882					0.95	0.85	0.87	0.78	0.89		0.026	0.0097	0.0011	0.0246	0.4602	0.9204	0.2831	0.1124	0.0364	0.0301	0.0638	0.3805	0.0045	0.1565	0.026	0.0097		1.089	1.2255	0.9525	0.9705	1.0385	0.9025	1.132	0.9275		100	100	100	100
	3121			sphingomyelin (d18:1/19:0, d19:1/18:0)*	LC/MS pos late	57475								0.53	0.51	0.71	0.69	0.52		3.01e-13	1.19e-12	6.9719e-06	0.0008	0.9579	0.9403	2.0008e-08	7.6937e-08	2.7461e-08	2.2499e-07	0.0009	0.0642	0.0012	0.0636	3.01e-13	1.19e-12		1.4891	1.7665	1.2117	0.7756	0.9082	0.643	1.3373	0.9274		100	100	100	100
	3122			sphingomyelin (d18:1/20:0, d16:1/22:0)*	LC/MS pos late	48490		HMDB0012102	44260124					0.67	0.67	0.88	0.88	0.67		1.2579e-10	2.4304e-10	0.0156	0.1126	0.9218	0.9403	9.5461e-07	2.0147e-06	1.6634e-06	5.7942e-06	0.0728	0.3936	0.0971	0.5246	1.2579e-10	2.4304e-10		1.2195	1.2979	1.1412	0.8151	0.8693	0.7609	1.0836	0.951		100	100	100	100
	3123			sphingomyelin (d18:1/20:1, d18:2/20:0)*	LC/MS pos late	48491		HMDB0240610 HMDB0240632						0.68	0.62	0.83	0.76	0.65		4.3981e-11	9.2893e-11	0.0001	0.0058	0.7101	0.9355	1.8349e-06	3.5582e-06	2.1833e-07	1.134e-06	0.0104	0.228	0.0023	0.0965	4.3981e-11	9.2893e-11		1.2163	1.3802	1.0524	0.7871	0.8619	0.7123	1.121	0.8824		100	100	100	100
	3124			sphingomyelin (d18:1/20:2, d18:2/20:1, d16:1/22:2)*	LC/MS pos late	57481								1.2	0.89	0.9	0.67	1.01		0.7727	0.1873	0.001	0.0246	0.03	0.8581	0.0809	0.0393	0.1781	0.1046	0.3973	0.6596	0.0002	0.0145	0.7727	0.1873		1.0725	1.2878	0.8572	1.088	1.1481	1.0279	1.218	0.9425		100	100	100	98
	3125			sphingomyelin (d18:1/21:0, d17:1/22:0, d16:1/23:0)*	LC/MS pos late	52495		HMDB0240621 HMDB0240611 HMDB0240619						0.41	0.39	0.75	0.71	0.4		0	3e-15	0.0005	0.0176	0.8894	0.9363	2.9744e-10	2.1768e-09	1.2559e-10	2.9222e-09	0.0159	0.228	0.0094	0.2215	0	3e-15		1.7827	2.0847	1.4808	0.7158	0.8188	0.6128	1.4518	1.0468		100	100	100	100
	3126			sphingomyelin (d18:2/21:0, d16:2/23:0)*	LC/MS pos late	57480		HMDB0240676						0.62	0.54	0.67	0.59	0.57		4.7504e-10	7.9185e-10	2.5619e-07	8.8962e-05	0.5781	0.9241	1.3486e-05	2.0673e-05	6.1303e-07	2.6813e-06	0.0006	0.0496	3.5243e-05	0.0054	4.7504e-10	7.9185e-10		1.4419	1.8124	1.0713	0.819	0.9789	0.659	1.3957	0.8652		100	100	100	100
	3127			sphingomyelin (d18:1/22:1, d18:2/22:0, d16:1/24:1)*	LC/MS pos late	48493		HMDB0012104						0.71	0.66	0.86	0.8	0.68		4.18e-12	1.1556e-11	0.0001	0.0072	0.6464	0.9355	5.1779e-07	1.2031e-06	3.5099e-08	2.797e-07	0.0141	0.228	0.0022	0.0965	4.18e-12	1.1556e-11		1.2238	1.3582	1.0894	0.831	0.8937	0.7682	1.126	0.9288		100	100	100	100
	3128			sphingomyelin (d18:1/22:2, d18:2/22:1, d16:1/24:2)*	LC/MS pos late	57477		HMDB0240672 HMDB0240670 HMDB0240669						1.12	0.9	0.83	0.66	0.99		0.7995	0.1924	3.2745e-06	0.0005	0.0545	0.9204	0.1227	0.0556	0.2336	0.1296	0.033	0.3059	4.6568e-06	0.0016	0.7995	0.1924		1.0414	1.2522	0.8305	1.029	1.1267	0.9313	1.1895	0.8809		100	100	100	100
	3129			sphingomyelin (d18:2/23:0, d18:1/23:1, d17:1/24:1)*	LC/MS pos late	52435		HMDB0240634 HMDB0011696 HMDB0240614	134757653					0.64	0.53	0.8	0.66	0.57		3.382e-12	9.583e-12	1.0829e-05	0.001	0.2494	0.9204	3.2458e-06	5.8213e-06	3.702e-09	3.988e-08	0.0141	0.228	8.499e-05	0.0091	3.382e-12	9.583e-12		1.3601	1.6358	1.0844	0.781	0.8659	0.6962	1.2508	0.8903		100	100	100	100
	3130			sphingomyelin (d18:1/24:1, d18:2/24:0)*	LC/MS pos late	47153		HMDB0012107	44260126					1.02	0.88	0.98	0.84	0.94		0.0907	0.0297	0.0084	0.0821	0.0452	0.9204	0.82	0.2648	0.0097	0.0099	0.6382	0.7788	0.0013	0.0644	0.0907	0.0297		1.0417	1.1318	0.9515	0.9823	0.9932	0.9715	1.0625	0.9615		100	100	100	100
	3131			sphingomyelin (d18:2/24:1, d18:1/24:2)*	LC/MS pos late	52437		HMDB0240636 HMDB0240615	85336023					1.13	0.93	0.92	0.76	1.02		0.7177	0.1757	4.9809e-05	0.0033	0.019	0.8024	0.0547	0.0282	0.1545	0.0954	0.1819	0.5126	9.8955e-06	0.002	0.7177	0.1757		1.0075	1.1424	0.8727	1.0245	1.0647	0.9844	1.1035	0.9285		100	100	100	100
	3132			sphingomyelin (d18:1/25:0, d19:0/24:1, d20:1/23:0, d19:1/24:0)*	LC/MS pos late	57478		HMDB0240671 HMDB0240675 HMDB0240673 HMDB0240674						0.38	0.34	1	0.89	0.36		0	0	0.5741	0.5218	0.4714	0.9204	2.94e-10	2.1768e-09	3.272e-12	1.9072e-10	0.9106	0.8492	0.3652	0.7377	0	0		1.7234	1.8215	1.6252	0.6186	0.618	0.6192	1.2198	1.1222		100	100	100	100
	3135		Ceramide PEs	palmitoyl-sphingosine-phosphoethanolamine (d18:1/16:0)	LC/MS pos late	62984								1.24	1.18	0.99	0.95	1.21		0.0005	0.0003	0.4854	0.4897	0.5979	0.927	0.0045	0.0033	0.0326	0.0274	0.9039	0.8467	0.3869	0.7548	0.0005	0.0003		0.943	0.9691	0.9169	1.1375	1.1412	1.1337	1.0552	1.0253		100	100	100	100
	3160		Sphingosines	sphingosine	LC/MS pos late	17747	C00319	HMDB0000252	5280335					3.31	2.18	1.3	0.85	2.7		3.2747e-09	4.6206e-09	0.9359	0.658	0.3128	0.9204	5.9325e-07	1.3459e-06	0.0001	0.0003	0.4404	0.6942	0.5103	0.8038	3.2747e-09	4.6206e-09		0.8401	0.9058	0.7744	2.2683	1.976	2.5605	1.4409	1.6674		100	100	100	98
	3162			sphingosine 1-phosphate	LC/MS pos late	34445	C06124	HMDB0000277	5283560					0.83	0.85	0.93	0.95	0.84		0.0011	0.0006	0.4162	0.4552	0.9578	0.9403	0.0212	0.0126	0.0175	0.016	0.5904	0.7542	0.54	0.809	0.0011	0.0006		1.0696	1.0945	1.0448	0.8969	0.9292	0.8645	1.0118	0.9547		100	100	100	100
	3176		Mevalonate Metabolism	3-hydroxy-3-methylglutarate	LC/MS polar	531	C03761	HMDB0000355	1662;5459993					1.45	1.38	1.39	1.32	1.42		0.0194	0.0074	0.43	0.4616	0.9043	0.9371	0.113	0.0521	0.0801	0.0562	0.6356	0.7788	0.52	0.809	0.0194	0.0074		1.0115	0.871	1.1521	1.4346	1.1988	1.6704	1.0349	1.4113		100	100	100	100
	3193		Sterol	cholesterol	LC/MS pos late	63	C00187	HMDB0000067	6432564;11025495;5997					1.1	0.86	1	0.78	0.97		0.6361	0.1587	0.0975	0.2338	0.1526	0.9204	0.4949	0.1768	0.1786	0.1047	0.8696	0.8366	0.0302	0.3472	0.6361	0.1587		1.1159	1.2513	0.9805	1.0814	1.0797	1.0831	1.1655	1.0318		100	100	100	100
	3194			cholesterol sulfate	LC/MS polar	35324	C18043	HMDB00653	65076					0.9	0.64	1.65	1.17	0.78		0.0003	0.0002	0.0008	0.0222	0.0657	0.9204	0.178	0.0753	0.0001	0.0003	0.0003	0.0373	0.2552	0.6571	0.0003	0.0002		1.21	1.1128	1.3072	0.9438	0.7119	1.1757	0.9124	1.2415		100	100	100	100
	3207			7-alpha-hydroxy-3-oxo-4-cholestenoate (7-Hoca)	LC/MS neg	36776	C17337	HMDB0012458	3081085					0.87	0.88	1.11	1.12	0.88		0.0315	0.0115	0.1373	0.2771	0.8391	0.9355	0.0944	0.0443	0.1639	0.0978	0.3616	0.6402	0.2316	0.6426	0.0315	0.0115		1.141	1.0775	1.2044	0.9989	0.9478	1.0501	1.0126	1.1272		100	100	100	100
	3209			3beta,7alpha-dihydroxy-5-cholestenoate	LC/MS neg	36803	C17335	HMDB0012454	3081084					0.92	1.23	1.07	1.44	1.05		0.9537	0.221	0.2636	0.3852	0.4813	0.9204	0.5897	0.2032	0.6474	0.2868	0.768	0.8061	0.1986	0.6323	0.9537	0.221		0.8225	0.6754	0.9695	0.8625	0.8329	0.8921	0.7541	0.9308		78	75	80	80
	3210			3beta-hydroxy-5-cholestenoate	LC/MS neg	54805	C17333	HMDB0012453	165511					0.54	0.68	1.17	1.48	0.6		1.2995e-06	1.1215e-06	0.0196	0.1232	0.8107	0.9355	0.0002	0.0002	0.0007	0.001	0.1335	0.4925	0.0673	0.4618	1.2995e-06	1.1215e-06		1.2693	1.0241	1.5144	0.7572	0.6978	0.8166	0.861	1.1655		100	100	100	100
	3244		Pregnenolone Steroids	pregnenolone sulfate	LC/MS neg	38170	C18044	HMDB0000774	105074					0.87	0.95	1.81	1.97	0.89		0.0087	0.0036	0.0053	0.0599	0.7181	0.9355	0.0339	0.0188	0.1034	0.0694	0.0797	0.4153	0.0249	0.3156	0.0087	0.0036		1.525	1.0271	2.0229	1.3619	0.971	1.7528	0.9991	1.8878		100	100	100	83
	3249			17alpha-hydroxypregnanolone glucuronide	LC/MS neg	47403								2.17	2.74	2.38	3.01	2.31		0.1661	0.0512	0.0051	0.0588	0.3435	0.9204	0.754	0.2483	0.1005	0.0677	0.1761	0.5126	0.0082	0.2198	0.1661	0.0512		1.0126	0.5052	1.52	2.3386	1.3852	3.292	0.9452	2.406		80	65	95	60
	3254			21-hydroxypregnenolone disulfate	LC/MS neg	46115			134595					1.95	1.65	1.87	1.58	1.83		0.8954	0.211	0.0076	0.077	0.2892	0.9204	0.5103	0.1805	0.399	0.1972	0.0087	0.2106	0.2398	0.6459	0.8954	0.211		1.1058	0.858	1.3536	2.0236	1.4125	2.6346	1.1352	1.9941		100	100	100	93
	3260			pregnenediol sulfate (C21H34O5S)*	LC/MS neg	32619	C18044	HMDB0000774	105074					0.76	0.66	2.33	2.02	0.73		0.0002	0.0001	0.0014	0.028	0.7903	0.9355	0.0047	0.0034	0.0132	0.0128	0.0344	0.3088	0.0134	0.2512	0.0002	0.0001		1.589	1.0539	2.1241	1.1566	0.694	1.6193	0.874	1.8717		100	100	100	100
	3261			pregnenediol disulfate (C21H34O8S2)*	LC/MS neg	32562								5.16	2.86	3.04	1.69	4.31		3.5071e-06	2.78e-06	4.9317e-05	0.0033	0.1592	0.9204	2.037e-05	2.972e-05	0.0133	0.0128	0.0001	0.0222	0.045	0.4089	3.5071e-06	2.78e-06		0.932	0.694	1.17	4.0135	1.9854	6.0416	1.3397	3.6058		100	100	100	100
	3262			pregnenetriol sulfate*	LC/MS neg	62922			129671303					0.83	0.75	2.02	1.82	0.8		0.0002	9.1459e-05	0.0119	0.0986	0.9462	0.9403	0.0054	0.0038	0.0071	0.0076	0.0802	0.4154	0.0654	0.4618	0.0002	9.1459e-05		1.4028	0.9946	1.8111	1.1259	0.7455	1.5064	0.87	1.6587		100	100	100	95
	3263			pregnenetriol disulfate*	LC/MS neg	62921								5.04	3.22	2.18	1.4	4.28		0.0035	0.0015	0.0015	0.0289	0.1499	0.9204	0.0022	0.0018	0.2724	0.1462	0.0012	0.0812	0.1965	0.6318	0.0035	0.0015		0.9981	0.8333	1.1629	4.2702	2.6829	5.8574	1.7581	3.5102		100	100	100	100
	3271		Progestin Steroids	5alpha-pregnan-3beta-ol,20-one sulfate	LC/MS neg	37480								1.43	1.16	1.05	0.85	1.28		0.648	0.1612	0.7098	0.5803	0.2671	0.9204	0.2685	0.108	0.6422	0.2853	0.2949	0.6093	0.6001	0.8385	0.648	0.1612		0.6776	0.7315	0.6237	0.8678	0.8461	0.8894	0.7888	0.7565		28	25	30	25
	3272			5alpha-pregnan-3beta,20beta-diol monosulfate (1)	LC/MS neg	37196		HMDB0240580						3.68	1.13	1.6	0.49	1.96		0.2916	0.0824	0.9656	0.6609	0.386	0.9204	0.1755	0.0746	0.8934	0.3675	0.5597	0.7404	0.5195	0.809	0.2916	0.0824		1.3799	1.8547	0.9051	2.7081	2.0867	3.3295	1.9707	2.1173		95	95	95	73
	3275			5alpha-pregnan-3beta,20alpha-diol monosulfate (2)	LC/MS neg	37200								0.82	0.6	0.99	0.72	0.69		0.0152	0.0059	0.9645	0.6609	0.7396	0.9355	0.1324	0.0592	0.0498	0.0382	0.8386	0.825	0.7898	0.9104	0.0152	0.0059		1.6797	1.9486	1.4108	1.1578	1.1615	1.1541	1.5551	1.2824		100	100	100	73
	3281			5alpha-pregnan-3beta,20alpha-diol disulfate	LC/MS neg	37198		HMDB0094650	118703093					5.63	3.17	1.21	0.68	4.17		0.0006	0.0003	0.3903	0.441	0.3382	0.9204	0.002	0.0016	0.07	0.0502	0.2001	0.5251	0.9439	0.9379	0.0006	0.0003		0.9109	1.0827	0.7392	3.7952	3.4317	4.1588	2.2572	2.449		98	100	95	98
	3282			5alpha-pregnan-diol disulfate	LC/MS neg	46172		HMDB0240582 HMDB0240581	3082277;5127902					30.7	4.94	2.94	0.47	13.21		2.7356e-07	2.7042e-07	0.2561	0.3816	0.0438	0.9204	6.2464e-07	1.4101e-06	0.0131	0.0127	0.0268	0.2835	0.5237	0.809	2.7356e-07	2.7042e-07		0.2022	0.2746	0.1298	2.6707	1.3565	3.9849	0.8156	2.0573		18	20	15	73
	3284			pregnanediol-3-glucuronide	LC/MS neg	40708		HMDB0010318	123796					2.22	1.69	1.41	1.07	1.96		0.2717	0.0778	0.7545	0.5986	0.9971	0.9457	0.4346	0.1593	0.4376	0.2109	0.823	0.8189	0.827	0.9199	0.2717	0.0778		1.1436	1.1069	1.1803	2.2441	1.8655	2.6227	1.4862	1.9015		95	100	90	85
	3289			pregnanolone/allopregnanolone sulfate	LC/MS neg	48394	C05480	HMDB0240591 HMDB0062782	31402;129699967					2.12	0.92	1.19	0.52	1.33		0.4024	0.1064	0.6205	0.5417	0.4943	0.9204	0.2831	0.1124	0.9129	0.3735	0.8937	0.8456	0.4051	0.765	0.4024	0.1064		0.843	1.1087	0.5772	1.1231	1.025	1.2212	1.0669	0.8992		43	45	40	43
	3306		Corticosteroids	cortisol	LC/MS neg	1712	C00735	HMDB0000063	5754					0.79	0.94	0.92	1.1	0.86		0.0047	0.002	0.3687	0.4313	0.8992	0.9371	0.0522	0.0271	0.0346	0.0288	0.468	0.7087	0.5842	0.8358	0.0047	0.002		1.2079	1.1524	1.2635	1.0431	1.0886	0.9975	1.1205	1.1305		100	100	100	100
	3311			tetrahydrocortisol glucuronide	LC/MS neg	64411								1.74	2.23	1.82	2.34	1.89		0.4577	0.1193	0.0221	0.1232	0.934	0.9403	0.5592	0.1941	0.6404	0.285	0.1153	0.4658	0.0912	0.5151	0.4577	0.1193		1.4044	0.841	1.9679	2.6494	1.876	3.4228	1.3585	2.6953		98	95	100	63
	3312			tetrahydrocortisol sulfate (1)	LC/MS neg	62793								12.75	4.97	2.91	1.14	9.11		0.0002	0.0001	0.0662	0.2012	0.1514	0.9204	0.0003	0.0003	0.0849	0.0589	0.0218	0.2571	0.7701	0.9035	0.0002	0.0001		0.2499	0.2341	0.2658	2.2765	1.1638	3.3891	0.699	1.8274		10	0	20	40
	3316			cortisone	LC/MS neg	1769	C00762	HMDB0002802	222786					1.44	0.73	2.54	1.29	1.13		0.0002	0.0001	0.1687	0.3109	0.9517	0.9403	0.0064	0.0045	0.0081	0.0086	0.3504	0.635	0.3084	0.7139	0.0002	0.0001		1.124	0.9828	1.2653	1.2666	0.7148	1.8183	0.8488	1.5418		100	100	100	68
	3324			tetrahydrocortisone glucuronide (5)	LC/MS neg	64591								0.25	0.57	1.04	2.36	0.35		5.5679e-08	6.2282e-08	0.0227	0.1245	0.0296	0.8581	1.2697e-07	3.6235e-07	0.0087	0.009	0.9391	0.8539	0.0019	0.0868	5.5679e-08	6.2282e-08		1.5387	0.9159	2.1616	0.5346	0.523	0.5462	0.7194	1.3539		88	80	95	20
	3327			cortolone glucuronide (1)	LC/MS neg	57699								1.05	0.86	2	1.63	0.98		0.0172	0.0067	0.0962	0.2326	0.7651	0.9355	0.1351	0.0602	0.0568	0.0423	0.1647	0.5101	0.3307	0.7227	0.0172	0.0067		1.1804	0.8967	1.4641	1.1566	0.7709	1.5422	0.8338	1.5032		100	100	100	53
	3337		Androgenic Steroids	11-ketoetiocholanolone glucuronide	LC/MS neg	47135								2.35	1.07	4.13	1.89	1.91		0.6248	0.1568	0.104	0.2398	0.6191	0.9307	0.4859	0.1749	0.9954	0.3928	0.1336	0.4925	0.4203	0.7773	0.6248	0.1568		0.8867	0.6145	1.159	1.6899	0.6592	2.7206	0.6368	1.9398		43	35	50	30
	3338			dehydroepiandrosterone sulfate (DHEA-S)	LC/MS neg	32425	C04555	HMDB0001032	12594					0.35	0.45	1.27	1.62	0.39		2.6371e-07	2.622e-07	0.1519	0.2938	0.6103	0.9307	4.0516e-05	5.3109e-05	0.0005	0.0008	0.5103	0.7231	0.17	0.5879	2.6371e-07	2.622e-07		1.8782	1.4349	2.3215	0.7318	0.6451	0.8185	1.04	1.57		100	100	100	100
	3340			16a-hydroxy DHEA 3-sulfate	LC/MS neg	38168		HMDB0062544	20848950					0.46	0.57	1.02	1.26	0.51		0.0002	0.0001	0.6635	0.5595	0.7886	0.9355	0.0047	0.0034	0.0134	0.0128	0.9059	0.8474	0.6191	0.8454	0.0002	0.0001		2.1562	1.905	2.4075	1.0923	1.0822	1.1025	1.4936	1.755		100	100	100	98
	3341			androsterone glucuronide	LC/MS neg	61846	C11135	HMDB0002829	114833					0.58	0.48	5.46	4.51	0.56		9.0444e-05	5.664e-05	0.0042	0.0552	0.5708	0.9241	0.0014	0.0011	0.0138	0.0132	0.0965	0.4344	0.015	0.2531	9.0444e-05	5.664e-05		2.2675	0.8226	3.7125	1.2726	0.3937	2.1514	0.6082	2.932		98	100	95	45
	3343			epiandrosterone sulfate	LC/MS neg	33973	C04555	HMDB0062657	9929317					0.46	0.56	1.96	2.38	0.49		1.1533e-05	8.3446e-06	0.0537	0.1915	0.1937	0.9204	6.0522e-05	7.3823e-05	0.0192	0.0173	0.648	0.779	0.0234	0.3131	1.1533e-05	8.3446e-06		2.4678	1.4598	3.4757	1.2115	0.8182	1.6049	1.139	2.5403		100	100	100	93
	3351			androsterone sulfate	LC/MS neg	31591		HMDB0002759	159663					0.61	1.02	1.18	1.97	0.75		0.0591	0.0202	0.1676	0.3109	0.4189	0.9204	0.0574	0.0294	0.4376	0.2109	0.6827	0.7837	0.123	0.5597	0.0591	0.0202		1.6662	1.1234	2.2089	1.243	1.1403	1.3456	1.1319	1.7772		100	100	100	98
	3354			etiocholanolone glucuronide	LC/MS neg	47112		HMDB0004484	270605					1.29	0.92	3.48	2.5	1.18		0.0044	0.0019	0.2441	0.3739	0.8674	0.9355	0.0313	0.0176	0.054	0.0407	0.4789	0.7097	0.3459	0.7268	0.0044	0.0019		1.5295	0.8734	2.1856	1.8081	0.8069	2.8092	0.8401	2.4974		95	95	95	53
	3358			11beta-hydroxyetiocholanolone glucuronide*	LC/MS neg	64418								2.19	1	4.72	2.16	1.82		0.3985	0.1056	0.0187	0.1232	0.9534	0.9403	0.5778	0.1997	0.5229	0.2439	0.0859	0.4212	0.1016	0.5332	0.3985	0.1056		1.2259	0.7761	1.6758	2.2263	0.7785	3.6742	0.7773	2.675		75	70	80	53
	3359			5alpha-androstan-3alpha,17alpha-diol monosulfate	LC/MS neg	37183		HMDB0000412						0.59	1.42	0.81	1.94	0.87		0.6117	0.154	0.1324	0.2721	0.0298	0.8581	0.0578	0.0296	0.2318	0.1288	0.6253	0.7737	0.01	0.2274	0.6117	0.154		0.8491	0.5775	1.1208	0.7419	0.8199	0.6639	0.6987	0.8924		48	30	65	48
	3360			5alpha-androstan-3alpha,17alpha-diol disulfate	LC/MS neg	37182								3.87	1.09	4.58	1.29	2.65		0.0067	0.0028	0.0027	0.0425	0.0174	0.7865	0.0004	0.0004	0.8018	0.3401	0.0002	0.0277	0.6372	0.8555	0.0067	0.0028		0.2002	0.175	0.2254	0.5314	0.1904	0.8723	0.1827	0.5489		3	0	5	25
	3361			androstenediol (3beta,17beta) monosulfate (1)	LC/MS neg	37211		HMDB0240429	13847309;129670631					0.66	1.17	1.27	2.25	0.82		0.0393	0.014	0.064	0.1992	0.4196	0.9204	0.0432	0.0231	0.3663	0.1846	0.4523	0.6991	0.0608	0.4579	0.0393	0.014		1.907	1.1749	2.6392	1.561	1.3778	1.7441	1.2763	2.1916		100	100	100	98
	3362			androstenediol (3beta,17beta) monosulfate (2)	LC/MS neg	37210		HMDB0186954 HMDB0240429						0.31	0.74	0.58	1.39	0.49		0.0005	0.0003	0.5169	0.4998	0.2301	0.9204	0.001	0.0009	0.0917	0.0626	0.1921	0.5148	0.6939	0.8731	0.0005	0.0003		1.604	1.3441	1.8638	0.7911	0.9987	0.5834	1.1714	1.2236		95	100	90	73
	3364			androstenediol (3beta,17beta) disulfate (1)	LC/MS neg	37202	C04295	HMDB0240313	87120982					1.08	1.87	1.41	2.45	1.31		0.7137	0.1749	0.0072	0.0752	0.4019	0.9204	0.7381	0.2441	0.3944	0.1953	0.1789	0.5126	0.0128	0.2474	0.7137	0.1749		1.0048	0.5823	1.4273	1.3134	1.0908	1.5359	0.8365	1.4816		100	100	100	100
	3365			androstenediol (3beta,17beta) disulfate (2)	LC/MS neg	37203		HMDB0240313	87120982					0.87	1.07	1.6	1.97	0.93		0.0639	0.0217	0.0003	0.0134	0.9018	0.9371	0.2181	0.0901	0.1606	0.0965	0.0076	0.1964	0.0122	0.2428	0.0639	0.0217		1.3683	0.9201	1.8164	1.2787	0.9824	1.575	0.9513	1.6957		100	100	100	100
	3368			androstenediol (3alpha, 17alpha) monosulfate (2)	LC/MS neg	37207								0.24	0.52	0.97	2.1	0.33		3.2324e-11	7.001e-11	0.0007	0.0213	0.0016	0.3645	2.6044e-11	3.194e-10	0.0022	0.0029	0.87	0.8366	7.604e-06	0.002	3.2324e-11	7.001e-11		1.3409	0.8651	1.8167	0.4421	0.4485	0.4356	0.6568	1.1261		88	75	100	25
	3369			androstenediol (3alpha, 17alpha) monosulfate (3)	LC/MS neg	37209								1.14	2.13	1.32	2.48	1.42		0.6295	0.1577	0.0075	0.077	0.2302	0.9204	0.6096	0.2086	0.2347	0.1299	0.2801	0.5956	0.0065	0.1856	0.6295	0.1577		1.1394	0.6555	1.6233	1.6235	1.3976	1.8494	1.0265	1.7364		100	100	100	98
	3379			5alpha-androstan-3alpha,17beta-diol monosulfate (1)	LC/MS neg	37186			121596226;121596225					1.03	2.02	1.18	2.31	1.33		0.6303	0.1578	0.1527	0.2944	0.2957	0.9204	0.6882	0.2304	0.2808	0.1494	0.7827	0.8067	0.0814	0.496	0.6303	0.1578		0.9142	0.5532	1.2752	1.2127	1.1148	1.3105	0.834	1.2928		83	75	90	65
	3380			5alpha-androstan-3alpha,17beta-diol monosulfate (2)	LC/MS neg	37185			121596225					0.1	0.74	1.64	12.27	0.15		1.6095e-09	2.3901e-09	2.769e-11	2.7438e-08	3.4693e-07	0.0005	3.23e-13	9.148e-12	0.3701	0.1861	0.123	0.4791	1.8e-14	2.4723e-11	1.6095e-09	2.3901e-09		2.5109	0.3785	4.6432	0.3693	0.2796	0.4591	0.3291	2.5511		63	35	90	33
	3381			5alpha-androstan-3alpha,17beta-diol disulfate	LC/MS neg	37184		HMDB0094682	56639109					2.08	7.68	2.78	10.26	2.58		0.0002	0.0001	2.6933e-07	8.8962e-05	0.2939	0.9204	0.0519	0.027	0.0009	0.0013	0.0017	0.0848	9.7509e-06	0.002	0.0002	0.0001		0.4995	0.0887	0.9103	1.2887	0.6812	1.8961	0.3849	1.4032		45	10	80	73
	3382			5alpha-androstan-3alpha,17beta-diol 17-glucuronide	LC/MS neg	47132								0.59	0.99	2.04	3.43	0.68		0.0063	0.0027	1.448e-06	0.0002	0.0079	0.6141	0.0002	0.0002	0.955	0.3861	0.081	0.4165	2.9074e-07	0.0002	0.0063	0.0027		0.8967	0.4051	1.3883	0.6073	0.4	0.8147	0.4026	1.1015		45	10	80	13
	3386			5alpha-androstan-3beta,17beta-diol monosulfate (2)	LC/MS neg	37192								0.82	1.48	1.62	2.92	0.99		0.7472	0.1818	0.0065	0.0688	0.2499	0.9204	0.2977	0.1174	0.5562	0.2566	0.2504	0.5707	0.0065	0.1856	0.7472	0.1818		0.9592	0.4898	1.4286	0.9485	0.7227	1.1743	0.6062	1.3015		63	45	80	53
	3387			5alpha-androstan-3beta,17beta-diol disulfate	LC/MS neg	37190	C12525	HMDB00493	90186325					0.88	2.01	2.11	4.81	1.08		0.946	0.2196	5.4168e-05	0.0034	0.4619	0.9204	0.5697	0.1972	0.6363	0.2839	0.0145	0.228	0.0007	0.044	0.946	0.2196		1.7199	0.5918	2.8479	1.8499	1.1878	2.512	0.8898	2.68		100	100	100	95
	3390			5alpha-androstan-3beta,17alpha-diol disulfate	LC/MS neg	37187		HMDB0094682	56639109					0.52	1.09	1.87	3.97	0.63		0.3768	0.101	0.0035	0.0498	0.5195	0.9204	0.2809	0.1119	0.8647	0.3598	0.0985	0.4372	0.0116	0.2421	0.3768	0.101		0.8473	0.3408	1.3538	0.5353	0.3731	0.6974	0.3569	1.0256		58	50	65	40
	3394			andro steroid monosulfate C19H28O6S (1)*	LC/MS neg	32827		HMDB0002759	159663					0.46	0.92	0.82	1.64	0.63		0.0063	0.0027	0.4214	0.4581	0.282	0.9204	0.0074	0.0051	0.2267	0.1269	0.8462	0.8283	0.185	0.6094	0.0063	0.0027		1.7009	1.2862	2.1156	1.0789	1.1868	0.971	1.2365	1.5433		90	85	95	65
	3402			11beta-hydroxyandrosterone glucuronide	LC/MS neg	63251		HMDB0010351						0.85	1.09	1.87	2.4	0.92		0.2335	0.0686	0.03	0.1466	0.8084	0.9355	0.3104	0.1216	0.5004	0.2353	0.1682	0.5101	0.0867	0.5081	0.2335	0.0686		1.759	1.0339	2.4841	1.6166	1.1282	2.105	1.081	2.2946		100	100	100	100
	3427		Estrogenic Steroids	estrone 3-sulfate	LC/MS neg	18474	C02538	HMDB0001425	3001028					9.71	2.07	3.81	0.81	5.5		0.0005	0.0003	0.3203	0.3989	0.2002	0.9204	0.0009	0.0008	0.1051	0.0702	0.1091	0.457	0.837	0.9199	0.0005	0.0003		0.4563	0.5033	0.4093	2.5077	1.043	3.9725	0.7732	2.1909		15	10	20	53
	3454		Primary Bile Acid Metabolism	cholate	LC/MS neg	22842	C00695	HMDB0000619	221493					0.26	0.39	0.55	0.8	0.33		0.0096	0.0039	0.3196	0.3989	0.3529	0.9204	0.0132	0.0084	0.2273	0.127	0.1749	0.5126	0.9622	0.9379	0.0096	0.0039		2.3088	2.5652	2.0524	0.7668	0.9902	0.5434	1.7777	1.2979		80	80	80	63
	3455			glycocholate	LC/MS neg	18476	C01921	HMDB0000138	10140					2.46	2.05	2.26	1.88	2.32		0.1594	0.0493	0.056	0.1928	0.5086	0.9204	0.5941	0.2044	0.1445	0.0908	0.3697	0.6448	0.0694	0.4658	0.1594	0.0493		1.3578	0.9437	1.7719	3.1458	1.9321	4.3595	1.4379	3.0657		100	100	100	100
	3456			taurocholate	LC/MS neg	18497	C05122	HMDB0000036	46783527;6675					3.99	3.08	1.98	1.53	3.63		0.0131	0.0052	0.0816	0.2172	0.9263	0.9403	0.0874	0.0419	0.0663	0.0479	0.2408	0.5588	0.193	0.6249	0.0131	0.0052		1.2237	0.9684	1.4789	4.4474	2.9869	5.9078	1.9777	3.6933		88	85	90	95
	3458			chenodeoxycholic acid sulfate (1)	LC/MS neg	63607		HMDB0002522	21252308					7.45	1.85	1.25	0.31	3.17		0.0002	0.0001	0.9179	0.6534	0.5771	0.9241	0.0025	0.0019	0.0221	0.0195	0.6403	0.7788	0.7477	0.8919	0.0002	0.0001		0.4437	0.6775	0.2098	1.407	1.2515	1.5625	0.9645	0.8862		25	20	30	63
	3462			glycochenodeoxycholate	LC/MS neg	32346	C05466	HMDB0000637	12544					1.01	0.88	1.8	1.57	0.96		0.0871	0.0287	0.2291	0.3634	0.3991	0.9204	0.0719	0.0355	0.5332	0.2479	0.7973	0.812	0.1493	0.5836	0.0871	0.0287		1.9255	1.4969	2.3541	1.8515	1.3218	2.3811	1.4094	2.3676		100	100	100	100
	3463			taurochenodeoxycholate	LC/MS neg	18494	C05465	HMDB0000951	387316					1.98	1.62	2.04	1.66	1.84		0.8981	0.2112	0.2467	0.3755	0.5155	0.9204	0.7115	0.2369	0.582	0.2655	0.7173	0.7943	0.2018	0.6323	0.8981	0.2112		1.7304	1.3006	2.1601	3.1924	2.1005	4.2843	1.7006	3.2222		98	95	100	95
	3467			tauro-beta-muricholate	LC/MS neg	33983		HMDB0000932	121596216;168408;21124703					7.29	0.46	8.94	0.57	2.94		0.6175	0.1552	0.773	0.605	0.4109	0.9204	0.8186	0.2647	0.3505	0.1779	0.4323	0.6877	0.705	0.8759	0.6175	0.1552		0.9068	1.1565	0.6571	2.6623	0.5355	4.7891	0.846	2.7231		43	45	40	28
	3470			glyco-beta-muricholate**	LC/MS neg	62066								12.8	0.54	17.33	0.73	5.72		0.1972	0.0594	0.9578	0.6609	0.676	0.9355	0.535	0.1875	0.2276	0.127	0.7391	0.8017	0.7963	0.912	0.1972	0.0594		1.0712	1.2366	0.9057	6.1287	0.6686	11.5888	0.9526	6.2473		73	75	70	53
	3473			glycochenodeoxycholate glucuronide (1)	LC/MS neg	52983		HMDB0002579	44263370					2.8	1.75	2.14	1.34	2.35		0.0053	0.0023	0.0516	0.1885	0.231	0.9204	0.0051	0.0036	0.2433	0.1336	0.0272	0.2835	0.5874	0.8358	0.0053	0.0023		0.9886	0.8442	1.133	2.3248	1.4792	3.1703	1.1617	2.1517		95	95	95	98
	3475			glycochenodeoxycholate 3-sulfate	LC/MS neg	52974		HMDB0002409 HMDB0002497 HMDB0002496	11954205;21125002;21116917					12.43	5.09	3.18	1.3	9.24		2.0836e-10	3.8718e-10	0.0218	0.1232	0.4311	0.9204	1.8159e-07	4.9046e-07	1.5159e-05	3.8603e-05	0.0298	0.2939	0.2766	0.6821	2.0836e-10	3.8718e-10		0.6379	0.554	0.7217	5.8972	2.8205	8.9738	1.6873	4.8477		98	95	100	95
	3476			glycocholate glucuronide (1)	LC/MS neg	52977			44263357					7.45	1.25	3.75	0.63	3.65		0.0001	8.0145e-05	0.0475	0.1797	0.0127	0.7711	1.3579e-05	2.0745e-05	0.3008	0.1584	0.0018	0.0857	0.7042	0.8756	0.0001	8.0145e-05		0.289	0.3544	0.2236	1.0545	0.4438	1.6651	0.3991	0.9444		18	15	20	65
	3478			glycocholate sulfate	LC/MS neg	52967								8.56	1.1	7.8	1	4.83		0.0083	0.0034	0.0312	0.1492	0.0312	0.8719	0.0009	0.0008	0.7162	0.3102	0.0027	0.1128	1	0.9379	0.0083	0.0034		0.4027	0.4027	0.4027	1.9452	0.4422	3.4483	0.4224	1.9255		0	0	0	30
	3480		Secondary Bile Acid Metabolism	deoxycholate	LC/MS neg	1114	C04483	HMDB0000626	222528;440355					0.38	0.31	1.04	0.84	0.34		3.1391e-05	2.118e-05	0.3477	0.4182	0.4976	0.9204	0.0005	0.0005	0.0098	0.01	0.8528	0.8296	0.2537	0.6571	3.1391e-05	2.118e-05		1.6705	1.8188	1.5222	0.5739	0.5631	0.5848	1.191	1.0535		93	85	100	75
	3483			deoxycholic acid 12-sulfate*	LC/MS neg	63688								3.59	1.02	1.92	0.54	1.92		0.1723	0.0526	0.2131	0.3536	0.0578	0.9204	0.0221	0.0131	0.6994	0.3043	0.0274	0.2835	0.6369	0.8555	0.1723	0.0526		1.2105	1.5686	0.8525	2.3258	1.5941	3.0576	1.5813	1.955		83	80	85	83
	3485			deoxycholic acid glucuronide	LC/MS neg	63610								1.47	1.3	0.98	0.87	1.38		0.7001	0.1723	0.2628	0.3852	0.6306	0.9338	0.5405	0.1886	0.946	0.3832	0.2582	0.575	0.6495	0.8569	0.7001	0.1723		1.1625	1.2446	1.0803	1.6037	1.6192	1.5883	1.4319	1.3343		98	95	100	95
	3488			glycodeoxycholate	LC/MS neg	18477	C05464	HMDB00631	3035026					0.82	0.47	2.82	1.61	0.68		0.0366	0.0131	0.2304	0.3639	0.8653	0.9355	0.1703	0.0726	0.1083	0.0717	0.3326	0.6296	0.4649	0.7923	0.0366	0.0131		1.3739	1.0532	1.6947	0.94	0.4923	1.3877	0.7728	1.5412		83	80	85	65
	3490			taurodeoxycholate	LC/MS neg	12261	C05463	HMDB0000896	2733768					0.98	0.67	2.35	1.61	0.86		0.4221	0.1105	0.2655	0.3856	0.5808	0.9241	0.8587	0.2748	0.3386	0.1737	0.2396	0.5569	0.6896	0.8707	0.4221	0.1105		1.7711	1.3558	2.1863	1.5219	0.9091	2.1346	1.1325	2.1605		93	95	90	83
	3491			taurodeoxycholic acid 3-sulfate	LC/MS neg	62889								7.11	3.06	3.12	1.34	5.38		2.5782e-06	2.0824e-06	0.0211	0.1232	0.1038	0.9204	9.0752e-06	1.4449e-05	0.0174	0.016	0.006	0.175	0.6177	0.8454	2.5782e-06	2.0824e-06		0.6346	0.5413	0.7279	3.4159	1.6577	5.174	1.0995	2.951		70	75	65	90
	3498			lithocholate sulfate (1)	LC/MS neg	62526			451489					6.45	1.48	2.9	0.66	3.46		0.0037	0.0016	0.0856	0.2221	0.0296	0.8581	0.0004	0.0004	0.5842	0.2664	0.0065	0.1822	0.7378	0.8881	0.0037	0.0016		0.8136	0.978	0.6492	2.8147	1.4447	4.1847	1.2113	2.417		90	95	85	85
	3499			lithocholic acid sulfate (2)	LC/MS neg	62527								6.29	1.58	3.44	0.86	3.76		0.003	0.0014	0.0587	0.1952	0.06	0.9204	0.0007	0.0007	0.4174	0.2046	0.0084	0.2076	0.9941	0.9379	0.003	0.0014		0.5125	0.5496	0.4754	1.9294	0.8685	2.9904	0.709	1.7329		40	35	45	58
	3500			glycolithocholate	LC/MS neg	31912	C15557	HMDB0000698	115245					0.41	0.18	2.67	1.17	0.3		3.585e-06	2.8351e-06	0.1075	0.2445	0.5812	0.9241	0.0024	0.0019	0.0002	0.0003	0.1269	0.4856	0.4496	0.789	3.585e-06	2.8351e-06		1.5717	1.4489	1.6945	0.4775	0.2602	0.6948	0.8546	1.1947		83	80	85	30
	3501			glycolithocholate sulfate*	LC/MS neg	32620	C11301	HMDB0002639	72222					7.39	1.02	8.09	1.11	4.38		0.0523	0.018	0.0003	0.0134	0.0014	0.3645	0.0004	0.0004	0.3443	0.1754	3.4122e-06	0.0043	0.7488	0.8919	0.0523	0.018		1.024	0.9694	1.0786	4.4802	0.9852	7.9751	0.9773	4.5269		100	100	100	100
	3503			taurolithocholate 3-sulfate	LC/MS neg	36850	C03642	HMDB0002580	440071					3.84	1.37	4.48	1.59	2.89		0.0633	0.0215	0.0013	0.0274	0.0254	0.8475	0.0043	0.0031	0.7803	0.3323	0.0002	0.0256	0.4587	0.789	0.0633	0.0215		1.168	0.9005	1.4354	3.3746	1.2324	5.5168	1.0664	3.4761		98	95	100	98
	3505			ursodeoxycholate	LC/MS neg	1605	C07880	HMDB0000946	31401					0.26	0.76	0.35	1.06	0.5		0.0002	0.0001	0.2682	0.386	0.1774	0.9204	0.0003	0.0003	0.0722	0.0516	0.0839	0.4212	0.8623	0.9288	0.0002	0.0001		1.265	1.2288	1.3012	0.6355	0.9384	0.3326	1.0836	0.8169		80	75	85	30
	3510			isoursodeoxycholate	LC/MS neg	57577	C17662	HMDB0000686	127601					0.17	0.47	0.59	1.6	0.28		5.7589e-07	5.4549e-07	0.446	0.4691	0.4943	0.9204	4.2326e-05	5.5031e-05	0.0012	0.0016	0.3075	0.6196	0.9554	0.9379	5.7589e-07	5.4549e-07		2.383	1.8312	2.9348	0.6786	0.8534	0.5037	1.3423	1.7192		95	100	90	78
	3511			isoursodeoxycholate sulfate (1)	LC/MS neg	63602								6.61	7.92	1.09	1.31	7.18		3.0562e-05	2.0661e-05	0.3201	0.3989	0.4316	0.9204	0.0004	0.0004	0.0119	0.0118	0.2091	0.534	0.8822	0.9371	3.0562e-05	2.0661e-05		0.2677	0.232	0.3035	1.9216	1.8371	2.0061	1.0345	1.1548		33	30	35	60
	3512			isoursodeoxycholate sulfate (2)	LC/MS neg	63603								1	1	1	1	1																			1	1	1	1	1	1	1	1		0	0	0	3
	3515			glycoursodeoxycholate	LC/MS neg	39379		HMDB0000708	12310288					0.91	2.34	0.69	1.76	1.43		0.13	0.0412	0.75	0.5974	0.3863	0.9204	0.0935	0.044	0.6424	0.2853	0.6976	0.7881	0.4022	0.765	0.13	0.0412		1.4795	1.0706	1.8883	2.1088	2.5003	1.7173	1.7855	1.8028		98	95	100	90
	3518			glycoursodeoxycholic acid sulfate (1)	LC/MS neg	63731								12.96	31.05	0.72	1.72	19.61		4.003e-12	1.1158e-11	0.0574	0.1948	0.4031	0.9204	1.0931e-08	4.5092e-08	1.4807e-06	5.35e-06	0.0538	0.3567	0.4437	0.7822	4.003e-12	1.1158e-11		0.3813	0.2805	0.4821	7.4775	8.7086	6.2464	4.4945	3.3643		68	60	75	95
	3519			tauroursodeoxycholate	LC/MS neg	39378		HMDB0000874	9848818					3.59	5.94	1.46	2.41	4.28		0.1593	0.0493	0.3083	0.3989	0.2812	0.9204	0.8128	0.2636	0.0803	0.0563	0.9663	0.8539	0.1396	0.577	0.1593	0.0493		0.3482	0.2044	0.492	1.4903	1.2135	1.7671	0.7089	1.1295		25	15	35	33
	3520			tauroursodeoxycholic acid sulfate (1)	LC/MS neg	62784								10.93	11.9	0.99	1.07	11.4		5.3859e-09	7.2967e-09	0.0665	0.2012	0.1102	0.9204	1.465e-07	4.0534e-07	0.0008	0.0011	0.0162	0.228	0.8626	0.9288	5.3859e-09	7.2967e-09		0.1883	0.1815	0.1951	2.1467	2.1606	2.1329	1.171	1.164		5	0	10	70
	3527			glycohyocholate	LC/MS neg	42574		HMDB0000138	71361462					4.63	1.5	4.34	1.41	3.33		0.958	0.2218	0.2457	0.3755	0.2187	0.9204	0.3634	0.138	0.4038	0.1992	0.9605	0.8539	0.0925	0.5178	0.958	0.2218		0.7381	0.6138	0.8625	2.4591	0.9213	3.9969	0.7675	2.4297		68	50	85	53
	3536			glycocholenate sulfate*	LC/MS neg	32599								5.09	1.58	3.53	1.1	3.41		1.8772e-06	1.5646e-06	0.0006	0.0208	0.0048	0.4811	2.1105e-07	5.5355e-07	0.1143	0.0747	1.8375e-05	0.0077	0.6443	0.8569	1.8772e-06	1.5646e-06		0.8748	0.8345	0.915	2.9865	1.3176	4.6554	1.0761	2.7852		100	100	100	100
	3537			taurocholenate sulfate*	LC/MS neg	32807								6.62	2.07	5.07	1.59	4.86		3.9122e-06	3.0866e-06	0.0007	0.0213	0.0765	0.9204	8.0887e-06	1.2969e-05	0.0273	0.0234	0.0003	0.0373	0.2235	0.6357	3.9122e-06	3.0866e-06		1.0183	0.7873	1.2492	4.949	1.6309	8.267	1.2091	4.7581		100	100	100	100
	3540			3b-hydroxy-5-cholenoic acid	LC/MS neg	43507		HMDB0000308	92997					1.56	0.47	2.21	0.66	0.9		0.1616	0.0499	0.6613	0.5595	0.0229	0.8226	0.5222	0.1838	0.01	0.0101	0.0544	0.3567	0.187	0.6118	0.1616	0.0499		0.9827	1.1847	0.7807	0.8868	0.5531	1.2205	0.8689	1.0006		65	65	65	45
	3541			glycodeoxycholate 3-sulfate	LC/MS neg	52975			101602538					15.12	2.43	7.05	1.13	9.17		9.3337e-07	8.4638e-07	0.0057	0.0619	0.0045	0.4811	1.178e-07	3.3833e-07	0.0924	0.063	0.0001	0.0222	0.953	0.9379	9.3337e-07	8.4638e-07		0.7212	0.6767	0.7658	6.6134	1.6441	11.5827	1.1604	6.1742		100	100	100	93
	3542			taurochenodeoxycholic acid 3-sulfate	LC/MS neg	62890		HMDB0002486	52931550					8.55	4.82	2.28	1.28	6.91		1.5518e-07	1.6237e-07	0.0826	0.2184	0.4151	0.9204	1.2862e-05	1.9919e-05	0.0008	0.0011	0.0722	0.3936	0.5086	0.8037	1.5518e-07	1.6237e-07		0.5011	0.439	0.5632	3.4634	2.1142	4.8126	1.2766	2.6879		68	65	70	93
	3550			glycoursodeoxycholic acid sulfate (2)	LC/MS neg	63732								12.41	2.28	4.51	0.83	6.88		5.5985e-06	4.2781e-06	0.0057	0.0619	0.0015	0.3645	1.5044e-07	4.1371e-07	0.2663	0.1437	4.2097e-05	0.0133	0.7493	0.8919	5.5985e-06	4.2781e-06		0.3984	0.4351	0.3616	2.7403	0.994	4.4866	0.7145	2.4241		45	40	50	63
	4120	Nucleotide	Purine Metabolism, (Hypo)Xanthine/Inosine containing	inosine	LC/MS neg	1123	C00294	HMDB0000195	6021					2.76	0.77	1.61	0.45	1.38		0.6109	0.1539	0.2587	0.3842	0.4094	0.9204	0.3462	0.1331	0.8223	0.3471	0.828	0.8218	0.1682	0.5867	0.6109	0.1539		1.6797	2.3222	1.0372	2.3208	1.7798	2.8617	2.051	1.9495		100	100	100	100
	4121			hypoxanthine	LC/MS neg	3127	C00262	HMDB0000157	790;135398638					0.97	1.25	0.8	1.04	1.11		0.4004	0.106	0.2259	0.3634	0.2482	0.9204	0.1595	0.0694	0.8227	0.3471	0.0959	0.433	0.9678	0.9379	0.4004	0.106		0.9936	0.9738	1.0133	1.1012	1.2216	0.9808	1.0977	0.997		100	100	100	95
	4122			xanthine	LC/MS polar	3147	C00385	HMDB0000292	1188					0.67	1.21	0.87	1.56	0.88		0.1206	0.0387	0.4612	0.478	0.0893	0.9204	0.0226	0.0133	0.9151	0.3741	0.0858	0.4212	0.4903	0.7946	0.1206	0.0387		1.2536	0.9794	1.5278	1.1058	1.1817	1.03	1.0805	1.2789		100	100	100	98
	4124			xanthosine	LC/MS neg	15136	C01762	HMDB0000299	64959					2.12	4.03	1.23	2.35	2.69		9.024e-09	1.1684e-08	0.0147	0.1106	0.7403	0.9355	4.4688e-05	5.7606e-05	7.7017e-06	2.206e-05	0.1303	0.4865	0.0491	0.4285	9.024e-09	1.1684e-08		0.7237	0.432	1.0154	1.9468	1.743	2.1506	1.0875	1.583		53	40	65	95
	4127			N1-methylinosine	LC/MS pos early	48351		HMDB0002721	650095					3.36	3.15	2.02	1.9	3.29		1.5063e-09	2.2565e-09	0.0208	0.1232	0.5024	0.9204	9.4116e-07	1.9994e-06	3.6759e-05	8.2881e-05	0.035	0.3099	0.2365	0.6459	1.5063e-09	2.2565e-09		1.0176	0.7026	1.3326	3.3436	2.2154	4.4717	1.459	2.9022		100	100	100	100
	4132			urate	LC/MS neg	1604	C00366	HMDB0000289	1175					0.97	1.01	1.14	1.2	0.99		0.3809	0.1017	0.0541	0.192	0.5405	0.9204	0.2934	0.1158	0.851	0.3559	0.3457	0.635	0.0729	0.4735	0.3809	0.1017		1.0332	0.9413	1.1251	1.0221	0.955	1.0893	0.9481	1.1072		100	100	100	100
	4134			allantoin	LC/MS polar	1107	C02350 C02348 C01551	HMDB0000462	204;439714;439713					1.03	1.25	0.96	1.17	1.13		0.1433	0.0451	0.1944	0.3321	0.3351	0.9204	0.72	0.2393	0.0874	0.0603	0.8111	0.8153	0.1112	0.5384	0.1433	0.0451		1.0096	0.932	1.0872	1.1434	1.1646	1.1222	1.0483	1.1047		100	100	100	100
	4140		Purine Metabolism, Adenine containing	adenosine 5'-monophosphate (AMP)	LC/MS pos early	32342	C00020	HMDB0000045	6083					1.09	0.82	1.19	0.89	0.95		0.1765	0.0537	0.8409	0.6308	0.1217	0.9204	0.8873	0.2823	0.0417	0.0333	0.3379	0.6311	0.2154	0.6344	0.1765	0.0537		1.0249	1.0824	0.9675	0.9726	0.8902	1.055	0.9863	1.0112		98	100	95	100
	4147			adenosine	LC/MS neg	555	C00212	HMDB0000050	60961					1.16	0.75	1.13	0.73	0.92		0.7417	0.1807	0.2509	0.3779	0.0383	0.9204	0.2128	0.0883	0.0887	0.0611	0.5034	0.72	0.0237	0.3134	0.7417	0.1807		0.8709	1.0075	0.7343	0.8027	0.7528	0.8527	0.8802	0.7935		58	75	40	65
	4148			adenine	LC/MS pos early	554	C00147	HMDB0000034	190					1.3	1.24	1.03	0.98	1.27		0.0028	0.0012	0.9631	0.6609	0.5347	0.9204	0.0104	0.0067	0.0846	0.0589	0.637	0.7788	0.6843	0.8681	0.0028	0.0012		0.9433	0.9536	0.933	1.1976	1.1826	1.2127	1.0681	1.0728		100	100	100	100
	4154			N1-methyladenosine	LC/MS pos early	15650	C02494	HMDB0003331	27476					1.75	1.68	1.15	1.11	1.72		8.63e-13	2.933e-12	0.0536	0.1915	0.5201	0.9204	6.8864e-09	3.1563e-08	3.1582e-07	1.5184e-06	0.0692	0.3906	0.3556	0.7325	8.63e-13	2.933e-12		0.848	0.8056	0.8904	1.4569	1.3529	1.561	1.0792	1.2257		100	100	100	100
	4155			N6-methyladenosine	LC/MS neg	37114		HMDB0004044	102175					1.95	1.54	1.14	0.9	1.73		2.6631e-11	6.0371e-11	0.6669	0.5615	0.0464	0.9204	1.1057e-09	6.4968e-09	0.0001	0.0002	0.0864	0.4217	0.2636	0.6724	2.6631e-11	6.0371e-11		0.8283	0.8726	0.7841	1.4366	1.3457	1.5276	1.1091	1.1558		100	100	100	100
	4165			N6-carbamoylthreonyladenosine	LC/MS neg	35157		HMDB0041623	161466					2.77	2.62	1.58	1.49	2.71		3.8603e-09	5.2932e-09	0.0363	0.1536	0.4608	0.9204	1.4414e-06	2.8812e-06	7.6371e-05	0.0002	0.0457	0.3382	0.3287	0.7227	3.8603e-09	5.2932e-09		1.0252	0.8221	1.2283	2.7775	2.1547	3.4003	1.4884	2.3143		100	100	100	100
	4175			N6-succinyladenosine	LC/MS neg	48130		HMDB0000912	165243					2.88	3.61	1.85	2.32	3.1		7.2124e-08	7.8861e-08	0.0961	0.2326	0.5932	0.9266	1.6708e-05	2.4939e-05	0.0003	0.0004	0.1204	0.4773	0.4194	0.7773	7.2124e-08	7.8861e-08		0.5203	0.3135	0.7271	1.6122	1.1312	2.0931	0.7223	1.4101		25	20	30	78
	4183		Purine Metabolism, Guanine containing	guanosine	LC/MS neg	1573	C00387	HMDB0000133	6802					1.36	0.42	1.08	0.33	0.66		0.7416	0.1807	0.0383	0.156	0.0953	0.9204	0.3399	0.1309	0.1573	0.0965	0.7675	0.8061	0.0089	0.2208	0.7416	0.1807		1.9084	2.8607	0.9561	1.2545	1.2049	1.304	2.0328	1.1301		93	95	90	90
	4187			7-methylguanine	LC/MS pos early	35114	C02242	HMDB0000897	135398679					1.55	1.42	1.26	1.15	1.49		5.8486e-05	3.7883e-05	0.0835	0.2195	0.7532	0.9355	0.0018	0.0015	0.0067	0.0073	0.1475	0.5072	0.3124	0.7139	5.8486e-05	3.7883e-05		0.9431	0.8771	1.0091	1.4014	1.2414	1.5615	1.0592	1.2853		100	100	100	100
	4193			N2,N2-dimethylguanosine	LC/MS pos early	35137		HMDB0004824	135501639					3.21	2.8	1.76	1.53	3.04		1.6461e-10	3.127e-10	0.0528	0.1909	0.3282	0.9204	8.8277e-08	2.6527e-07	2.1877e-05	5.2234e-05	0.0402	0.3283	0.4889	0.7946	1.6461e-10	3.127e-10		0.9043	0.7142	1.0943	2.7521	1.9968	3.5073	1.3555	2.3008		100	100	100	100
	4206		Pyrimidine Metabolism, Orotate containing	N-carbamoylaspartate	LC/MS pos early	1594	C00438	HMDB0000828	93072					0.6	0.85	0.8	1.13	0.72		0.0011	0.0005	0.9113	0.651	0.193	0.9204	0.0013	0.0011	0.1443	0.0908	0.3167	0.6275	0.3982	0.7634	0.0011	0.0005		1.4235	1.3353	1.5116	1.0213	1.1347	0.9079	1.235	1.2098		100	100	100	90
	4207			dihydroorotate	LC/MS polar	601	C00337	HMDB03349	648					0.48	0.57	0.97	1.16	0.52		1.0353e-07	1.1106e-07	0.9363	0.658	0.3004	0.9204	5.4018e-06	9.2147e-06	0.001	0.0014	0.4982	0.72	0.4296	0.7799	1.0353e-07	1.1106e-07		1.4171	1.3144	1.5198	0.7383	0.7483	0.7282	1.0313	1.124		100	100	100	100
	4208			orotate	LC/MS polar	1505	C00295	HMDB0000226	967					1.22	2.11	0.86	1.5	1.57		0.0016	0.0008	0.1938	0.3317	0.8824	0.9355	0.0305	0.0172	0.0182	0.0166	0.4136	0.6708	0.3053	0.712	0.0016	0.0008		1.063	0.8509	1.275	1.6723	1.794	1.5505	1.3225	1.4128		100	100	100	100
	4210			orotidine	LC/MS polar	35172		HMDB0000788	92751					1.2	11.34	0.56	5.28	2.81		0.0002	9.0168e-05	0.0847	0.2208	0.8768	0.9355	0.0083	0.0056	0.0045	0.0052	0.264	0.5807	0.1825	0.6065	0.0002	9.0168e-05		2.7649	0.8806	4.6492	7.7733	9.9868	5.5599	5.4337	5.1045		100	100	100	100
	4220		Pyrimidine Metabolism, Uracil containing	uridine	LC/MS neg	606	C00299	HMDB0000296	6029					0.73	0.89	0.88	1.08	0.81		0.0018	0.0009	0.5596	0.5144	0.183	0.9204	0.0018	0.0015	0.187	0.109	0.1764	0.5126	0.5937	0.8358	0.0018	0.0009		1.0694	1.0307	1.1082	0.864	0.9198	0.8081	0.9752	0.9582		100	100	100	100
	4221			uracil	LC/MS polar	605	C00106	HMDB0000300	1174					4.4	4.99	1.07	1.21	4.66		0	0	0.0927	0.2312	0.8671	0.9355	0	4e-14	0	3.7e-14	0.2813	0.5969	0.1899	0.6192	0	0		0.3722	0.3361	0.4082	1.7354	1.6761	1.7948	1.0061	1.1015		80	80	80	98
	4222			pseudouridine	LC/MS neg	33442	C02067	HMDB0000767	15047					1.86	1.9	1.18	1.21	1.88		1.2528e-08	1.572e-08	0.0599	0.1952	0.6189	0.9307	6.0374e-06	1.0146e-05	8.3136e-05	0.0002	0.0925	0.4301	0.3216	0.721	1.2528e-08	1.572e-08		0.9128	0.8265	0.9991	1.7162	1.573	1.8594	1.1997	1.4292		98	95	100	100
	4223			5,6-dihydrouridine	LC/MS neg	61833		HMDB0000497	94312					2.01	1.67	1.27	1.06	1.85		1.0537e-07	1.1268e-07	0.0715	0.2101	0.1218	0.9204	1.2839e-06	2.5893e-06	0.0032	0.0039	0.0189	0.2389	0.8528	0.9243	1.0537e-07	1.1268e-07		0.9641	0.9364	0.9919	1.7797	1.5684	1.9911	1.2524	1.4915		100	100	100	100
	4224			2'-O-methyluridine	LC/MS neg	57655		HMDB0240328	102212					1.39	1.44	0.95	0.98	1.41		0.0329	0.012	0.8477	0.632	0.5484	0.9204	0.0533	0.0277	0.2704	0.1452	0.5754	0.7484	0.7726	0.9049	0.0329	0.012		1.0188	1.0287	1.009	1.4397	1.4784	1.401	1.2535	1.205		100	100	100	100
	4225			5-methyluridine (ribothymidine)	LC/MS neg	35136		HMDB0000884	445408					0.49	0.5	1.1	1.14	0.49		9.23e-13	3.106e-12	0.4226	0.4587	0.5309	0.9204	7.5815e-09	3.3571e-08	3.1457e-07	1.5184e-06	0.9009	0.8456	0.3132	0.7139	9.23e-13	3.106e-12		1.2505	1.1679	1.3331	0.6185	0.5893	0.6477	0.8786	0.9904		100	100	100	100
	4236			2'-deoxyuridine	LC/MS neg	52602	C00526	HMDB0000012	13712					0.73	0.74	1	1.02	0.74		0.0029	0.0013	0.8185	0.6197	0.8652	0.9355	0.0244	0.0141	0.0432	0.0343	0.7777	0.8064	0.9662	0.9379	0.0029	0.0013		1.1397	1.1308	1.1487	0.8418	0.84	0.8436	0.9854	0.9961		100	100	100	88
	4239			3-ureidopropionate	LC/MS pos early	3155	C02642	HMDB0000026	111					4.97	3.98	1.57	1.26	4.53		0	1e-15	0.0045	0.0558	0.3532	0.9204	5.758e-12	1.0887e-10	1.8639e-09	2.3572e-08	0.0079	0.1988	0.1628	0.5867	0	1e-15		0.6556	0.5805	0.7306	2.9716	2.3107	3.6325	1.4456	2.1816		100	100	100	100
	4240			beta-alanine	LC/MS pos early	55	C00099	HMDB0000056	239					1.02	0.84	1.36	1.12	0.93		0.6951	0.1713	0.051	0.1873	0.2107	0.9204	0.5407	0.1886	0.2453	0.1345	0.0245	0.2767	0.6119	0.8424	0.6951	0.1713		1.164	1.0967	1.2314	1.0881	0.9224	1.2537	1.0095	1.2426		100	100	100	100
	4242			N-acetyl-beta-alanine	LC/MS neg	37432	C01073	HMDB0061880	76406					1.84	1.97	1.14	1.22	1.9		1.4627e-09	2.2008e-09	0.0756	0.2159	0.6768	0.9355	1.85e-05	2.7255e-05	1.8954e-06	6.4857e-06	0.3313	0.6296	0.1207	0.5551	1.4627e-09	2.2008e-09		0.8393	0.7558	0.9229	1.5964	1.4908	1.702	1.1233	1.3124		100	100	100	100
	4245			3-(3-amino-3-carboxypropyl)uridine*	LC/MS neg	62924			171198					1.99	2.35	1.33	1.57	2.13		5.0704e-07	4.8297e-07	0.0621	0.1984	0.6562	0.9355	7.2085e-05	8.6532e-05	0.0006	0.001	0.102	0.4425	0.3095	0.7139	5.0704e-07	4.8297e-07		0.9469	0.737	1.1568	2.0201	1.7352	2.305	1.2361	1.7309		85	75	95	100
	4252		Pyrimidine Metabolism, Cytidine containing	cytidine	LC/MS neg	514	C00475	HMDB0000089	6175					1.7	2.28	1.23	1.65	1.92		4.9756e-06	3.8629e-06	0.0123	0.101	0.8418	0.9355	0.0013	0.0011	0.0005	0.0008	0.0988	0.4372	0.0543	0.4373	4.9756e-06	3.8629e-06		0.854	0.6441	1.0639	1.6416	1.4714	1.8118	1.0578	1.4379		88	85	90	98
	4253			cytosine	LC/MS pos early	573	C00380	HMDB0000630	597					1.71	1.68	1.2	1.18	1.7		0.2723	0.078	0.2694	0.386	0.8243	0.9355	0.5343	0.1875	0.3505	0.1779	0.5311	0.7317	0.348	0.7288	0.2723	0.078		1.2862	1.1795	1.393	2.1824	1.9864	2.3785	1.5829	1.8857		95	90	100	90
	4255			3-methylcytidine	LC/MS pos early	35132		HMDB0240577	14237477					1.51	1.8	0.96	1.14	1.65		0.0002	0.0001	0.8117	0.6194	0.5002	0.9204	0.0264	0.0151	0.0019	0.0025	0.7575	0.8052	0.5189	0.809	0.0002	0.0001		0.7904	0.7392	0.8415	1.3014	1.3312	1.2717	1.0352	1.0566		93	95	90	98
	4257			N4-acetylcytidine	LC/MS pos early	35130		HMDB0005923	107461					5.42	4.44	1.5	1.23	4.98		0	0	0.0134	0.1062	0.2083	0.9204	3.12e-13	9.148e-12	8.2953e-10	1.2373e-08	0.0088	0.2106	0.3745	0.7452	0	0		0.6951	0.6226	0.7676	3.4615	2.7658	4.1571	1.6942	2.4624		100	100	100	100
	4265			2'-O-methylcytidine	LC/MS pos early	57554			150971					1.02	1.26	1.01	1.24	1.13		0.8216	0.1969	0.2182	0.3565	0.386	0.9204	0.6493	0.2202	0.4398	0.2118	0.7945	0.8116	0.1392	0.577	0.8216	0.1969		0.9727	0.8668	1.0787	1.0958	1.0915	1.1002	0.9791	1.0894		95	90	100	93
	4281		Pyrimidine Metabolism, Thymine containing	5,6-dihydrothymine	LC/MS pos early	1418	C00906	HMDB0000079	93556					1	1.31	0.9	1.18	1.14		0.8078	0.194	0.9289	0.6557	0.0758	0.9204	0.2747	0.1101	0.1525	0.0946	0.1855	0.5126	0.2302	0.6421	0.8078	0.194		1.0514	0.9664	1.1364	1.2017	1.263	1.1404	1.1147	1.1384		100	100	100	98
	4284			3-aminoisobutyrate	LC/MS pos early	1566	C05145	HMDB0002166	64956					3.07	2.22	1.25	0.91	2.62		0.0003	0.0001	0.8612	0.6364	0.9059	0.9371	0.0066	0.0046	0.0105	0.0105	0.968	0.8539	0.8359	0.9199	0.0003	0.0001		1.0087	1.0574	0.9601	2.6463	2.3496	2.9429	1.7035	1.9515		100	100	100	100
	4285		Purine and Pyrimidine Metabolism	methylphosphate	LC/MS pos early	37070		HMDB61711	13130					1.21	1.93	0.63	1.02	1.57		0.0868	0.0286	0.3036	0.3989	0.2498	0.9204	0.6852	0.23	0.0441	0.0346	0.1247	0.4823	0.9303	0.9379	0.0868	0.0286		1.0199	1.0113	1.0285	1.5976	1.9543	1.2408	1.4828	1.1346		100	100	100	100
	4301	Cofactors and Vitamins	Nicotinate and Nicotinamide Metabolism	quinolinate	LC/MS polar	1899	C03722	HMDB0000232	1066					9.15	7.92	1.86	1.61	8.68		5.6e-14	2.79e-13	0.0642	0.1992	0.4239	0.9204	6.4087e-10	4.0388e-09	8.184e-08	5.3492e-07	0.0617	0.3757	0.4499	0.789	5.6e-14	2.79e-13		0.6871	0.5262	0.848	5.9651	4.1693	7.7609	2.3477	4.3045		100	100	100	100
	4303			nicotinate ribonucleoside	LC/MS pos early	33471	C05841	HMDB0006809	161233					1	1	1	1	1																			1	1	1	1	1	1	1	1		3	5	0	0
	4305			nicotinamide	LC/MS pos early	594	C00153	HMDB0001406	936					1.33	1.24	1.38	1.29	1.29		0.6408	0.1597	0.0583	0.1952	0.7436	0.9355	0.9212	0.2903	0.5748	0.2629	0.2632	0.58	0.1157	0.5387	0.6408	0.1597		1.0477	0.9156	1.1798	1.3532	1.1379	1.5684	1.0267	1.3741		100	100	100	100
	4308			nicotinamide riboside	LC/MS pos early	33013	C03150	HMDB0000855	439924					1.78	1.76	1.3	1.29	1.77		0.007	0.0029	0.0608	0.1962	0.3836	0.9204	0.0118	0.0076	0.1838	0.1074	0.053	0.3562	0.47	0.7946	0.007	0.0029		0.5575	0.4866	0.6285	0.9854	0.8552	1.1156	0.6709	0.872		33	30	35	53
	4317			1-methylnicotinamide	LC/MS pos early	27665	C02918	HMDB0000699	457					2.51	1.7	1.99	1.34	2.16		0.0256	0.0096	0.3477	0.4182	0.9601	0.9403	0.1195	0.0545	0.104	0.0697	0.5289	0.7306	0.4838	0.7946	0.0256	0.0096		1.23	1.0497	1.4102	2.6611	1.7806	3.5415	1.4151	2.4759		100	100	100	100
	4323			trigonelline (N'-methylnicotinate)	LC/MS pos early	32401	C01004	HMDB0000875	5570					0.14	0.13	1.3	1.24	0.14		1.058e-12	3.493e-12	0.7501	0.5974	0.234	0.9204	1.4732e-09	7.958e-09	1.7401e-06	5.9928e-06	0.5356	0.7329	0.2861	0.6923	1.058e-12	3.493e-12		5.4087	4.8318	5.9855	0.74	0.6429	0.837	2.7374	3.4113		100	100	100	100
	4325			N1-Methyl-2-pyridone-5-carboxamide	LC/MS neg	40469	C05842	HMDB0004193	69698					1.14	1.02	1.41	1.26	1.09		0.5446	0.1394	0.0415	0.1642	0.997	0.9457	0.6662	0.2253	0.6701	0.2951	0.146	0.5072	0.1474	0.5836	0.5446	0.1394		1.2707	1.1223	1.419	1.3807	1.144	1.6175	1.1332	1.5182		100	100	100	100
	4326			N1-Methyl-4-pyridone-3-carboxamide	LC/MS pos early	57584	C05843	HMDB0004194	440810					1.45	1.41	1.38	1.34	1.44		0.0689	0.0232	0.1051	0.2416	0.6846	0.9355	0.3127	0.1222	0.1153	0.0751	0.3862	0.6589	0.1517	0.5836	0.0689	0.0232		1.4268	1.2193	1.6343	2.0497	1.7243	2.3751	1.4718	2.0047		100	100	100	98
	4336		Pantothenate and CoA Metabolism	pantoate	LC/MS neg	63061	C00522	HMDB0240389	5289105					0.65	0.91	1.3	1.81	0.74		0.1658	0.0511	0.0937	0.2312	0.2765	0.9204	0.0817	0.0395	0.8309	0.3497	0.6719	0.7824	0.0519	0.4285	0.1658	0.0511		1.2562	0.8939	1.6185	0.9323	0.8103	1.0544	0.8521	1.3364		78	65	90	60
	4337			pantothenate	LC/MS neg	1508	C00864	HMDB0000210	6613					0.46	0.67	0.88	1.28	0.55		0.0001	8.3501e-05	0.615	0.5402	0.3669	0.9204	0.0008	0.0007	0.0311	0.0263	0.7765	0.8064	0.321	0.721	0.0001	8.3501e-05		1.6437	1.4414	1.8461	0.9057	0.9641	0.8473	1.2028	1.3467		100	100	100	100
	4349		Ascorbate and Aldarate Metabolism	ascorbic acid 2-sulfate	LC/MS polar	63590		HMDB0060649	54676864					2.18	1.54	1.73	1.23	1.89		0.2811	0.08	0.3609	0.4277	0.9211	0.9403	0.4877	0.1749	0.4047	0.1995	0.5638	0.7435	0.4736	0.7946	0.2811	0.08		1.1184	1.0048	1.2321	2.1157	1.5473	2.6841	1.276	1.9581		100	100	100	100
	4350			ascorbic acid 3-sulfate*	LC/MS polar	63687			11425365					2.02	1.14	2.82	1.6	1.68		0.6334	0.1582	0.0191	0.1232	0.7909	0.9355	0.8808	0.2813	0.5999	0.2721	0.1366	0.4989	0.0638	0.4618	0.6334	0.1582		1.4539	1.1192	1.7886	2.4441	1.2804	3.6077	1.1998	2.6982		100	100	100	100
	4353			2-O-methylascorbic acid	LC/MS polar	63990		HMDB0240294	54726398					3.39	3.13	1.48	1.36	3.28		5.4901e-09	7.4084e-09	0.0649	0.1992	0.896	0.9363	9.6959e-06	1.5329e-05	1.9507e-05	4.7679e-05	0.1606	0.5072	0.2219	0.6357	5.4901e-09	7.4084e-09		0.8567	0.7246	0.9888	2.8117	2.2668	3.3566	1.4957	2.1727		100	100	100	100
	4354			threonate	LC/MS polar	27738	C01620	HMDB0000943 HMDB0062620	5460407;151152					0.69	1.02	0.96	1.41	0.83		0.0438	0.0154	0.47	0.4831	0.0425	0.9204	0.0048	0.0034	0.9926	0.3928	0.3473	0.635	0.0522	0.4285	0.0438	0.0154		1.2723	1.0564	1.4883	1.0547	1.0765	1.0329	1.0664	1.2606		100	100	100	100
	4357			oxalate (ethanedioate)	LC/MS neg	20694	C00209	HMDB0002329	971					0.61	0.84	0.92	1.26	0.71		0.0017	0.0008	0.8969	0.6464	0.1431	0.9204	0.0013	0.0011	0.2131	0.1205	0.3429	0.6339	0.2586	0.6626	0.0017	0.0008		1.2859	1.137	1.4347	0.9118	0.9508	0.8728	1.0439	1.1538		100	100	100	100
	4358			gulonate*	LC/MS polar	46957	C00800	HMDB0003290	152304					0.99	2.16	1.24	2.71	1.3		0.0095	0.0039	0.3099	0.3989	0.9894	0.9428	0.065	0.0327	0.0624	0.0458	0.4778	0.7097	0.4662	0.7936	0.0095	0.0039		1.6391	0.8831	2.3952	2.1382	1.9087	2.3677	1.3959	2.3814		95	100	90	78
	4360		Tocopherol Metabolism	alpha-CMBHC glucuronide	LC/MS neg	63926								0.88	1.29	1.69	2.47	1		0.2078	0.0621	0.1798	0.3199	0.9738	0.9403	0.3596	0.1368	0.3843	0.1912	0.3299	0.6296	0.3533	0.7322	0.2078	0.0621		0.7136	0.4109	1.0163	0.7122	0.53	0.8945	0.4704	0.9554		28	30	25	45
	4361			alpha-tocopherol	LC/MS pos late	1561	C02477	HMDB0001893	86472					0.82	0.87	0.89	0.95	0.85		0.0064	0.0027	0.1096	0.2458	0.6503	0.9355	0.0239	0.0139	0.1009	0.0678	0.1466	0.5072	0.4132	0.7728	0.0064	0.0027		1.1475	1.1756	1.1194	0.9724	1.0269	0.9179	1.1013	1.0186		100	100	100	100
	4365			delta-tocopherol	LC/MS pos late	33418	C14151	HMDB0002902	92094					1.04	0.96	0.79	0.73	0.99		0.0051	0.0022	0.3991	0.4473	0.3285	0.9204	0.1834	0.0772	0.0078	0.0083	0.9239	0.8507	0.1992	0.6323	0.0051	0.0022		1.3379	1.5427	1.1331	1.3294	1.4838	1.175	1.5132	1.1541		98	100	95	70
	4369			gamma-CEHC	LC/MS neg	44876		HMDB0001931	133098					0.55	0.66	0.78	0.95	0.61		0.0013	0.0006	0.5278	0.5034	0.717	0.9355	0.0105	0.0069	0.0383	0.0312	0.4825	0.7097	0.8488	0.9228	0.0013	0.0006		1.6785	1.7231	1.6339	1.016	1.1389	0.8931	1.431	1.2635		100	100	100	100
	4370			gamma-CEHC glucuronide*	LC/MS neg	42381			121596235					1.86	2.49	1.63	2.18	2.06		0.0025	0.0011	0.712	0.5816	0.6609	0.9355	0.0136	0.0086	0.0609	0.0448	0.5681	0.7452	0.9608	0.9379	0.0025	0.0011		0.9618	0.6051	1.3185	1.9769	1.5054	2.4485	1.0552	1.8835		48	45	50	75
	4371			alpha-CEHC glucuronide*	LC/MS neg	39346		HMDB0062445	134819285					0.96	2.51	1.23	3.22	1.32		0.1776	0.0539	0.2625	0.3852	0.2296	0.9204	0.916	0.289	0.0729	0.0519	0.9538	0.8539	0.1021	0.5332	0.1776	0.0539		0.7519	0.3567	1.1471	0.9961	0.8949	1.0974	0.6258	1.1223		15	5	25	40
	4372			alpha-CEHC sulfate	LC/MS neg	47666								0.78	5.04	0.7	4.54	1.55		0.0086	0.0035	0.2094	0.3494	0.6527	0.9355	0.1162	0.0533	0.0288	0.0246	0.5666	0.744	0.2282	0.641	0.0086	0.0035		0.8599	0.3102	1.4095	1.3299	1.5633	1.0965	0.9368	1.253		28	25	30	63
	4375			alpha-CEHC	LC/MS neg	48188		HMDB0001518	9943542					0.56	1.65	1.25	3.72	0.79		0.224	0.0661	0.3097	0.3989	0.4279	0.9204	0.7626	0.2506	0.1567	0.0965	0.8737	0.838	0.2021	0.6323	0.224	0.0661		0.7414	0.3143	1.1686	0.5853	0.5191	0.6514	0.4167	0.91		10	5	15	33
	4377			delta-CEHC	LC/MS neg	62287			35027084					0.82	0.93	0.67	0.76	0.88		0.0545	0.0187	0.3946	0.4439	0.4984	0.9204	0.371	0.1402	0.0665	0.048	0.9013	0.8456	0.2808	0.689	0.0545	0.0187		1.2649	1.438	1.0918	1.1193	1.3441	0.8945	1.391	0.9931		93	100	85	65
	4383			gamma-tocopherol/beta-tocopherol	LC/MS pos late	52473	C14152 C02483	HMDB0006335 HMDB0001492						0.78	0.65	0.92	0.77	0.7		0.0039	0.0017	0.0965	0.2326	0.3574	0.9204	0.1511	0.0661	0.0072	0.0078	0.5939	0.7557	0.069	0.465	0.0039	0.0017		1.3784	1.5595	1.1973	0.9695	1.0093	0.9297	1.2844	1.0635		100	100	100	100
	4408		Hemoglobin and Porphyrin Metabolism	heme	LC/MS pos late	41754	C00032	HMDB0003178	26945					0.27	0.77	0.39	1.11	0.51		3.2847e-06	2.6097e-06	0.0326	0.1492	0.1974	0.9204	2.6809e-05	3.743e-05	0.0103	0.0104	0.0162	0.228	0.5375	0.809	3.2847e-06	2.6097e-06		2.1792	2.0696	2.2889	1.1063	1.5936	0.6189	1.8316	1.4539		100	100	100	95
	4409			bilirubin (Z,Z)	LC/MS pos late	43807	C00486	HMDB0000054	5280352					0.53	0.83	1.05	1.64	0.64		5.5796e-05	3.6488e-05	0.0097	0.0884	0.1968	0.9204	0.0002	0.0002	0.0391	0.0318	0.3428	0.6339	0.0065	0.1856	5.5796e-05	3.6488e-05		1.4083	1.0688	1.7478	0.9056	0.8821	0.929	0.9754	1.3384		100	100	100	100
	4410			bilirubin (E,E)*	LC/MS pos late	32586		HMDB0240584	129320511					0.67	1.37	0.93	1.89	0.92		0.8114	0.1946	0.0607	0.1962	0.0642	0.9204	0.1385	0.0615	0.2502	0.1363	0.9856	0.8539	0.0092	0.2213	0.8114	0.1946		1.2137	0.8388	1.5887	1.1113	1.1521	1.0706	0.9954	1.3296		100	100	100	100
	4411			bilirubin (E,Z or Z,E)*	LC/MS pos late	47886	C00486	HMDB0000488	5799469					0.39	0.75	0.92	1.77	0.52		1.2431e-05	8.8994e-06	0.2056	0.3447	0.0849	0.9204	2.0646e-05	3.0027e-05	0.0416	0.0333	0.7409	0.8021	0.0358	0.3753	1.2431e-05	8.8994e-06		1.5319	1.1072	1.9566	0.8012	0.8348	0.7676	0.971	1.3621		100	100	100	93
	4412			biliverdin	LC/MS pos late	2137	C00500	HMDB0001008	5280353					0.71	1.24	1.09	1.9	0.89		0.6953	0.1713	0.0078	0.077	0.0456	0.9204	0.0904	0.0428	0.25	0.1363	0.6227	0.7728	0.0012	0.0636	0.6953	0.1713		1.3302	0.9169	1.7436	1.1868	1.1355	1.238	1.0262	1.4908		100	100	100	100
	4415			L-urobilin	LC/MS pos late	40173	C05793	HMDB0004159	5280818					53.19	9.78	5.48	1.01	31.57		5.6724e-05	3.6855e-05	0.0333	0.1492	0.0129	0.7711	7.2939e-06	1.1862e-05	0.2276	0.127	0.0013	0.0816	0.7905	0.9105	5.6724e-05	3.6855e-05		0.2549	0.254	0.2559	8.0477	2.4848	13.6106	1.3694	6.9332		50	50	50	65
	4430		Vitamin A Metabolism	retinol (Vitamin A)	LC/MS pos late	1806	C00473	HMDB0000305	445354					0.39	0.53	0.89	1.2	0.45		2.9589e-11	6.4915e-11	0.9276	0.6556	0.2151	0.9204	1.2495e-08	5.108e-08	1.5718e-05	3.9582e-05	0.3459	0.635	0.415	0.7728	2.9589e-11	6.4915e-11		1.3902	1.2619	1.5185	0.6309	0.6682	0.5937	0.9651	1.0561		100	100	100	100
	4432			carotene diol (1)	LC/MS pos late	57635								0.36	0.36	0.9	0.9	0.36		5.7316e-10	9.2811e-10	0.1107	0.247	0.9492	0.9403	3.9661e-06	6.9484e-06	2.7868e-06	9.1591e-06	0.2765	0.5954	0.2391	0.6459	5.7316e-10	9.2811e-10		2.105	2.218	1.992	0.7513	0.7899	0.7126	1.504	1.3523		100	100	100	100
	4433			carotene diol (2)	LC/MS pos late	57636								0.43	0.48	0.8	0.9	0.46		4.8757e-08	5.5451e-08	0.0559	0.1928	0.6052	0.9304	1.3638e-05	2.0767e-05	0.0002	0.0003	0.0859	0.4212	0.3177	0.7164	4.8757e-08	5.5451e-08		1.7807	1.8777	1.6838	0.8156	0.907	0.7243	1.3923	1.204		100	100	100	98
	4434			carotene diol (3)	LC/MS pos late	57637								0.59	0.56	1.1	1.05	0.57		1.7529e-05	1.2214e-05	0.9809	0.6621	0.8956	0.9363	0.0013	0.0011	0.0023	0.003	0.9127	0.8495	0.9396	0.9379	1.7529e-05	1.2214e-05		1.3943	1.3593	1.4293	0.7971	0.7579	0.8364	1.0586	1.1328		100	100	100	90
	4436			beta-cryptoxanthin	LC/MS pos late	57591	C08591	HMDB0033844	5281235					0.59	0.99	0.68	1.13	0.78		0.0161	0.0063	0.9894	0.6652	0.6178	0.9307	0.0395	0.0214	0.1698	0.1008	0.7171	0.7943	0.7311	0.8845	0.0161	0.0063		1.2346	1.1571	1.312	0.9617	1.1457	0.7778	1.1514	1.0449		98	95	100	90
	4438			retinal	LC/MS pos late	40807	C00376	HMDB0001358	638015					0.42	0.53	0.95	1.2	0.47		5.714e-12	1.5063e-11	0.7194	0.5842	0.3087	0.9204	8.0045e-09	3.4924e-08	3.0973e-06	1.0066e-05	0.64	0.7788	0.3304	0.7227	5.714e-12	1.5063e-11		1.2824	1.1646	1.4003	0.6076	0.6221	0.593	0.8933	0.9967		100	100	100	100
	4451		Vitamin B6 Metabolism	pyridoxal	LC/MS pos early	1651	C00250	HMDB0001545	1050					1	1	1	1	1																			1	1	1	1	1	1	1	1		3	0	5	0
	4452			pyridoxate	LC/MS neg	31555	C00847	HMDB0000017	6723					0.31	0.6	1.67	3.28	0.37		0.7308	0.1785	0.1756	0.3175	0.6908	0.9355	0.6001	0.206	0.9697	0.3898	0.4958	0.7183	0.2155	0.6344	0.7308	0.1785		4.8687	2.2744	7.4631	1.821	1.363	2.2789	1.8187	4.871		100	100	100	100
	4463	Xenobiotics	Benzoate Metabolism	hippurate	LC/MS neg	15753	C01586	HMDB0000714	464					1.03	1.35	1.4	1.84	1.14		0.2691	0.0772	0.3274	0.405	0.2087	0.9204	0.9133	0.2884	0.0963	0.0652	0.1152	0.4658	0.8425	0.9208	0.2691	0.0772		2.0153	1.4208	2.6097	2.3002	1.9186	2.6818	1.6697	2.6458		100	100	100	100
	4467			2-hydroxyhippurate (salicylurate)	LC/MS neg	18281	C07588	HMDB0000840	10253					0.35	0.05	7.27	1.12	0.21		6.3418e-05	4.0844e-05	0.2294	0.3634	0.49	0.9204	0.0144	0.009	0.0008	0.0012	0.1819	0.5126	0.7152	0.8809	6.3418e-05	4.0844e-05		24.6701	23.2302	26.1101	5.1557	1.2463	9.0651	12.2383	17.5876		100	100	100	80
	4469			3-hydroxyhippurate	LC/MS neg	39600		HMDB0006116	450268					0.09	0.08	1.13	0.96	0.09		2.345e-12	7.121e-12	0.8648	0.6372	0.7903	0.9355	2.0287e-07	5.3834e-07	4.2302e-08	3.1149e-07	0.7578	0.8052	0.946	0.9379	2.345e-12	7.121e-12		4.877	4.9764	4.7777	0.4257	0.3992	0.4523	2.6878	2.615		100	100	100	65
	4470			3-hydroxyhippurate sulfate	LC/MS neg	62530			186339					0.34	0.22	7.86	5.05	0.32		0.0113	0.0045	0.1981	0.3353	0.2526	0.9204	0.3106	0.1216	0.0098	0.0099	0.0871	0.4217	0.9183	0.9379	0.0113	0.0045		1.9138	0.6327	3.1949	0.6195	0.1398	1.0992	0.3863	2.1471		50	55	45	13
	4471			4-hydroxyhippurate	LC/MS neg	35527		HMDB0013678	151012					1.51	1.33	1.46	1.28	1.43		0.5095	0.1317	0.5925	0.5291	0.859	0.9355	0.7329	0.2426	0.5539	0.2557	0.6142	0.7679	0.8002	0.912	0.5095	0.1317		1.577	1.3853	1.7687	2.2579	1.8392	2.6766	1.6123	2.2227		100	100	100	100
	4499			catechol sulfate	LC/MS neg	35320		HMDB0059724	3083879					0.14	0.15	0.94	1.04	0.15		1e-15	5e-15	0.9721	0.6609	0.9708	0.9403	3.2879e-10	2.3022e-09	2.6214e-10	5.2583e-09	0.9991	0.8539	0.9596	0.9379	1e-15	5e-15		3.0187	2.9647	3.0727	0.4425	0.4563	0.4286	1.7105	1.7507		100	100	100	100
	4501			4-methylguaiacol sulfate	LC/MS neg	48418								1.35	0.57	2.96	1.25	1		0.0155	0.0061	0.1167	0.2525	0.1524	0.9204	0.4688	0.1698	0.007	0.0076	0.0352	0.3099	0.9206	0.9379	0.0155	0.0061		2.1819	1.9366	2.4272	2.188	1.1061	3.2698	1.5214	2.8485		98	100	95	73
	4502			guaiacol sulfate	LC/MS neg	46111		HMDB0060013	22473					0.18	0.31	1.24	2.09	0.23		1.896e-09	2.779e-09	0.5146	0.4993	0.9301	0.9403	5.575e-06	9.4745e-06	8.9856e-06	2.4773e-05	0.6897	0.7872	0.601	0.8385	1.896e-09	2.779e-09		4.0793	2.6416	5.5171	0.9181	0.82	1.0162	1.7308	3.2666		100	100	100	98
	4503			3-methyl catechol sulfate (1)	LC/MS neg	46165			118431379					0.08	0.06	1.42	1.12	0.07		0	1e-15	0.8872	0.6426	0.8244	0.9355	3.569e-11	4.122e-10	1.4201e-10	3.1774e-09	0.9549	0.8539	0.7971	0.912	0	1e-15		3.8181	3.6039	4.0324	0.2586	0.2141	0.3031	1.909	2.1677		98	95	100	55
	4504			3-methyl catechol sulfate (2)	LC/MS neg	46164								0.07	0.07	1.17	1.29	0.07		3.072e-12	8.927e-12	0.7748	0.605	0.96	0.9403	1.2894e-07	3.6566e-07	9.6024e-08	6.0063e-07	0.8121	0.8153	0.8674	0.9307	3.072e-12	8.927e-12		1.6999	1.4825	1.9173	0.116	0.1072	0.1249	0.7948	1.0211		88	90	85	13
	4505			4-ethylcatechol sulfate	LC/MS neg	63072								0.04	0.03	1.38	1.17	0.04		0	0	0.8818	0.6422	0.5229	0.9204	3.6e-14	1.653e-12	1.996e-12	1.4513e-10	0.7285	0.7955	0.5775	0.8358	0	0		5.0196	4.6193	5.4198	0.1802	0.1517	0.2087	2.3855	2.8143		100	100	100	65
	4506			4-methylcatechol sulfate	LC/MS neg	46146		HMDB0240459	54104170					1.05	0.53	2.16	1.08	0.8		0.0006	0.0003	0.1499	0.2938	0.1058	0.9204	0.1708	0.0727	0.0004	0.0007	0.0319	0.3059	0.8978	0.9379	0.0006	0.0003		1.503	1.4424	1.5637	1.2047	0.7616	1.6477	1.102	1.6057		100	100	100	100
	4507			4-allylcatechol sulfate	LC/MS neg	63597								0.08	0.15	0.89	1.63	0.11		4.58e-13	1.675e-12	0.2869	0.3965	0.146	0.9204	3.6013e-10	2.4759e-09	2.1725e-06	7.3363e-06	0.78	0.8064	0.0763	0.4825	4.58e-13	1.675e-12		3.2163	2.4462	3.9864	0.3431	0.3634	0.3229	1.4048	2.1546		98	95	100	50
	4518			4-acetylphenol sulfate	LC/MS neg	44620			4684006					0.3	0.33	1.92	2.13	0.31		5.5304e-08	6.2066e-08	0.499	0.4959	0.8941	0.9363	4.0614e-05	5.3109e-05	8.029e-05	0.0002	0.7006	0.7881	0.5671	0.8327	5.5304e-08	6.2066e-08		2.3448	1.4968	3.1927	0.7237	0.4954	0.952	0.9961	2.0724		100	100	100	43
	4524			4-ethylphenylsulfate	LC/MS neg	36099	C13637	HMDB0062551	20822574					0.09	0.26	0.69	1.87	0.15		7.1467e-09	9.4931e-09	0.8163	0.6194	0.527	0.9204	2.8929e-06	5.2507e-06	8.4047e-05	0.0002	0.5409	0.733	0.7768	0.9061	7.1467e-09	9.4931e-09		7.4731	5.2055	9.7407	1.1279	1.3359	0.92	3.2707	5.3303		100	100	100	80
	4526			4-vinylphenol sulfate	LC/MS neg	36098	C05627	HMDB0062775	6426766					0.05	0.16	0.42	1.36	0.09		1.6e-14	9.2e-14	0.9587	0.6609	0.1784	0.9204	4.8614e-11	5.13e-10	1.8268e-07	9.9315e-07	0.3586	0.6402	0.3218	0.721	1.6e-14	9.2e-14		5.4842	4.649	6.3195	0.5148	0.7226	0.307	2.6858	3.3132		100	100	100	93
	4531			4-vinylcatechol sulfate	LC/MS neg	64579								0.03	0.01	0.86	0.18	0.01		0	1e-15	0.7767	0.606	0.5902	0.9241	9.792e-12	1.7089e-10	2.8113e-10	5.4514e-09	0.8567	0.8318	0.5612	0.825	0	1e-15		11.179	18.8792	3.4787	0.1251	0.1347	0.1155	9.5069	1.7971		100	100	100	33
	4541			3-(2-hydroxyphenyl)propionate	LC/MS neg	35634	C01198	HMDB0033752	6930705					1.13	1.76	0.93	1.46	1.38		0.0018	0.0009	0.2763	0.3883	0.1036	0.9204	0.2676	0.1078	0.0009	0.0013	0.698	0.7881	0.056	0.4373	0.0018	0.0009		0.9538	0.7754	1.1322	1.3206	1.3656	1.2756	1.0705	1.2039		73	65	80	95
	4542			3-methoxycatechol sulfate (1)	LC/MS neg	48763			129892430					0.17	0.26	1.26	1.99	0.2		4.2102e-10	7.1943e-10	0.9523	0.6609	0.4985	0.9204	3.9966e-07	9.6462e-07	1.7306e-05	4.3022e-05	0.6023	0.7601	0.6623	0.8627	4.2102e-10	7.1943e-10		3.2143	2.1493	4.2793	0.6362	0.5623	0.7101	1.3558	2.4947		100	100	100	58
	4543			3-methoxycatechol sulfate (2)	LC/MS neg	48752								0.8	15.6	0.11	2.13	5.53		0.8767	0.2075	0.4782	0.4865	0.4794	0.9204	0.542	0.1889	0.6958	0.3034	0.9988	0.8539	0.3174	0.7164	0.8767	0.2075		1.5318	0.9793	2.0842	8.4774	15.2772	1.6775	8.1283	1.8809		83	80	85	75
	4545			methyl-4-hydroxybenzoate sulfate	LC/MS neg	48429		HMDB0041646	10657183					6.97	4.7	1.1	0.74	5.67		0.0007	0.0003	0.4106	0.4526	0.8875	0.9363	0.0109	0.007	0.0184	0.0167	0.6293	0.7756	0.4951	0.7958	0.0007	0.0003		1.6346	1.8799	1.3893	9.2629	8.8372	9.6887	5.3585	5.539		100	100	100	100
	4546			propyl 4-hydroxybenzoate	LC/MS polar	48480	D01422	HMDB0032574	7175					0.09	0.2	1	2.07	0.13		2.488e-08	2.9686e-08	0.7694	0.6032	0.7694	0.9355	1.6211e-05	2.4277e-05	7.4537e-05	0.0002	1	0.8539	0.6786	0.868	2.488e-08	2.9686e-08		1.3441	0.8744	1.8138	0.1719	0.1719	0.1719	0.5232	0.9929		68	70	65	0
	4547			propyl 4-hydroxybenzoate sulfate	LC/MS neg	48460		HMDB0135261	131838881					40.3	11.25	1.1	0.31	18.07		8.3818e-05	5.3176e-05	0.079	0.2172	0.7891	0.9355	0.0025	0.0019	0.0075	0.008	0.2884	0.6025	0.1515	0.5836	8.3818e-05	5.3176e-05		0.5532	0.8464	0.2599	9.9988	9.5235	10.4741	5.1849	5.367		60	65	55	80
	4553			p-cresol sulfate	LC/MS neg	36103		HMDB0011635	4615423					0.99	0.61	1.98	1.22	0.82		0.0721	0.0242	0.0552	0.1928	0.1363	0.9204	0.8227	0.2655	0.0211	0.0188	0.017	0.2316	0.7558	0.8958	0.0721	0.0242		1.3813	1.2425	1.52	1.1313	0.7585	1.5041	1.0005	1.5121		100	100	100	100
	4560			o-cresol sulfate	LC/MS neg	36845		HMDB0011635	11615528					0.36	0.58	0.91	1.46	0.45		0.0394	0.014	0.8927	0.6447	0.659	0.9355	0.0765	0.0375	0.246	0.1347	0.6837	0.7837	0.8284	0.9199	0.0394	0.014		2.1025	1.7121	2.4928	0.9514	0.9961	0.9068	1.3541	1.6998		98	100	95	100
	4569			3-(3-hydroxyphenyl)propionate sulfate	LC/MS neg	45415		HMDB0094710	187488					0.24	0.24	1.68	1.68	0.24		2.4235e-06	1.9715e-06	0.5139	0.4993	0.97	0.9403	0.0006	0.0006	0.0005	0.0008	0.6252	0.7737	0.6633	0.8627	2.4235e-06	1.9715e-06		1.6102	1.1999	2.0204	0.3883	0.2898	0.4869	0.7448	1.2537		68	65	70	10
	4572			3-(3-hydroxyphenyl)propionate	LC/MS neg	35635	C11457	HMDB0000375	91					0.11	0.14	0.51	0.67	0.13		1.3507e-07	1.422e-07	0.2177	0.3565	0.6596	0.9355	3.1832e-05	4.3117e-05	0.0003	0.0005	0.2371	0.5561	0.5729	0.8358	1.3507e-07	1.422e-07		3.7735	4.521	3.0259	0.4778	0.6318	0.3238	2.5764	1.6749		88	85	90	55
	4575			3-phenylpropionate (hydrocinnamate)	LC/MS neg	15749	C05629	HMDB0000764	107					0.13	0.33	0.71	1.86	0.2		1.2945e-09	1.9739e-09	0.473	0.4849	0.4794	0.9204	7.6737e-07	1.6985e-06	3.6932e-05	8.2951e-05	0.9941	0.8539	0.3145	0.7139	1.2945e-09	1.9739e-09		3.8246	2.6723	4.9769	0.7545	0.8851	0.624	1.7787	2.8005		98	100	95	80
	4585			2-methoxyhydroquinone sulfate (1)	LC/MS neg	64049								0.24	0.17	2.35	1.63	0.21		2.7777e-08	3.2683e-08	0.3002	0.3989	0.7677	0.9355	8.0071e-05	9.437e-05	1.727e-05	4.3022e-05	0.3466	0.635	0.599	0.8385	2.7777e-08	3.2683e-08		1.9146	1.4584	2.3708	0.4043	0.2416	0.567	0.85	1.4689		88	90	85	35
	4586			2-methoxyhydroquinone sulfate (2)	LC/MS neg	64050								0.26	0.23	2.66	2.35	0.25		2.4382e-06	1.9788e-06	0.1011	0.2355	0.9391	0.9403	0.0007	0.0006	0.0005	0.0007	0.2233	0.5455	0.2665	0.6742	2.4382e-06	1.9788e-06		2.2186	1.3239	3.1132	0.5599	0.306	0.8137	0.815	1.9635		80	80	80	28
	4591		Xanthine Metabolism	caffeine	LC/MS pos early	569	C07481	HMDB0001847	2519					0.28	0.22	1.01	0.82	0.25		4.2124e-05	2.8142e-05	0.2747	0.3881	0.5239	0.9204	0.0007	0.0007	0.0106	0.0106	0.2222	0.5454	0.7459	0.8919	4.2124e-05	2.8142e-05		6.0147	6.6009	5.4284	1.4907	1.4822	1.4991	4.0416	3.4637		100	100	100	90
	4592			paraxanthine	LC/MS neg	18254	C13747	HMDB0001860	4687					0.13	0.12	0.95	0.86	0.13		2.7467e-11	6.1449e-11	0.7519	0.598	0.817	0.9355	2.4087e-07	6.1402e-07	9.1251e-07	3.7293e-06	0.6987	0.7881	0.9522	0.9379	2.7467e-11	6.1449e-11		1.3765	1.482	1.2709	0.1751	0.1799	0.1702	0.831	0.7206		83	80	85	33
	4593			theobromine	LC/MS pos early	18392	C07480	HMDB0002825	5429					0.19	0.2	0.65	0.71	0.2		1.2729e-09	1.9498e-09	0.0213	0.1232	0.1792	0.9204	1.1781e-07	3.3833e-07	0.0002	0.0003	0.0106	0.228	0.4836	0.7946	1.2729e-09	1.9498e-09		2.9245	3.423	2.426	0.579	0.7008	0.4572	2.0619	1.4416		98	100	95	68
	4594			theophylline	LC/MS neg	18394	C07130	HMDB0001889	2153					0.19	0.24	0.77	0.98	0.22		9.4572e-09	1.2136e-08	0.4233	0.459	0.4133	0.9204	2.0631e-06	3.9333e-06	0.0002	0.0003	0.2534	0.574	0.99	0.9379	9.4572e-09	1.2136e-08		1.5987	1.6159	1.5815	0.3456	0.3895	0.3016	1.0027	0.9416		88	85	90	50
	4595			1-methylurate	LC/MS polar	34395	C16359	HMDB0003099	69726					0.41	0.37	2.33	2.07	0.4		0.003	0.0014	0.1653	0.3107	0.7125	0.9355	0.0606	0.0307	0.0175	0.016	0.2143	0.5379	0.4681	0.794	0.003	0.0014		3.195	2.0804	4.3096	1.2703	0.7624	1.7782	1.4214	3.0439		100	100	100	100
	4596			7-methylurate	LC/MS pos early	39598	C16355	HMDB0011107	69160					1.64	2.17	0.44	0.58	1.97		0.2681	0.077	0.2644	0.3853	0.8745	0.9355	0.5006	0.178	0.3704	0.1861	0.3672	0.6423	0.4967	0.7958	0.2681	0.077		0.9886	1.2545	0.7227	1.9512	2.7189	1.1835	1.9867	0.9531		85	80	90	73
	4598			1,7-dimethylurate	LC/MS neg	34400	C16356	HMDB0011103	91611					0.23	0.24	0.98	1	0.24		2.0404e-07	2.0589e-07	0.6433	0.5515	0.5565	0.9205	2.8059e-05	3.893e-05	0.0005	0.0008	0.4577	0.7025	0.9294	0.9379	2.0404e-07	2.0589e-07		1.6914	1.6947	1.6882	0.3987	0.402	0.3953	1.0484	1.0418		93	90	95	60
	4599			3,7-dimethylurate	LC/MS neg	34399	C16360	HMDB0001982	83126					0.36	0.35	0.91	0.89	0.35		7.2312e-07	6.7002e-07	0.8816	0.6422	0.6575	0.9355	9.0392e-05	0.0001	0.0008	0.0011	0.6754	0.7828	0.835	0.9199	7.2312e-07	6.7002e-07		1.6424	1.7387	1.5462	0.5807	0.6091	0.5524	1.1739	1.0493		78	70	85	20
	4600			1,3,7-trimethylurate	LC/MS neg	34404	C16361	HMDB0002123	79437					0.41	0.16	2.98	1.15	0.29		4.5857e-05	3.0457e-05	0.8823	0.6422	0.8814	0.9355	0.0022	0.0018	0.0042	0.005	0.9994	0.8539	0.8335	0.9199	4.5857e-05	3.0457e-05		1.8499	1.7217	1.9781	0.5439	0.273	0.8149	0.9973	1.3965		88	85	90	63
	4601			1-methylxanthine	LC/MS pos early	34389	C16358	HMDB0010738	80220					0.08	0.11	1.12	1.49	0.09		1.03e-13	4.59e-13	0.4177	0.4558	0.1678	0.9204	1.5985e-10	1.3949e-09	6.7308e-07	2.9003e-06	0.6841	0.7837	0.1227	0.5597	1.03e-13	4.59e-13		1.2635	1.0167	1.5104	0.1176	0.1108	0.1243	0.5638	0.8174		88	85	90	28
	4602			3-methylxanthine	LC/MS neg	32445	C16357	HMDB0001886	70639					0.22	0.27	0.82	0.99	0.24		4.7159e-10	7.8997e-10	0.6886	0.5705	0.1628	0.9204	5.1296e-08	1.6626e-07	0.0001	0.0002	0.2041	0.5296	0.4786	0.7946	4.7159e-10	7.8997e-10		1.8824	1.8887	1.876	0.4611	0.5062	0.416	1.1975	1.146		95	95	95	45
	4603			7-methylxanthine	LC/MS pos early	34390	C16353	HMDB0001991	68374					0.13	0.18	0.77	1.08	0.15		2.9425e-11	6.4915e-11	0.9043	0.6493	0.1069	0.9204	3.9298e-09	1.9595e-08	4.2544e-05	9.3392e-05	0.2887	0.6025	0.2191	0.6353	2.9425e-11	6.4915e-11		2.4001	2.3081	2.4922	0.3667	0.4133	0.3202	1.3607	1.4062		98	100	95	50
	4604			5-acetylamino-6-amino-3-methyluracil	LC/MS polar	34424	C16366	HMDB0004400	88299					0.15	0.14	1.35	1.32	0.14		1.5934e-09	2.3764e-09	0.6813	0.5673	0.1626	0.9204	1.17e-07	3.3833e-07	0.0002	0.0004	0.2015	0.5264	0.4827	0.7946	1.5934e-09	2.3764e-09		3.0978	2.6756	3.52	0.4444	0.378	0.5109	1.5268	2.0154		98	100	95	75
	4605			5-acetylamino-6-formylamino-3-methyluracil	LC/MS polar	34401	C16365	HMDB0011105	108214					0.12	0.15	0.98	1.18	0.14		6.8518e-10	1.0888e-09	0.4793	0.4865	0.2981	0.9204	1.9079e-07	5.1227e-07	6.0198e-05	0.0001	0.8125	0.8153	0.2175	0.6346	6.8518e-10	1.0888e-09		2.3944	2.1935	2.5954	0.3271	0.3302	0.324	1.2619	1.4597		88	80	95	40
	4611		Tobacco Metabolite	cotinine	LC/MS pos early	553		HMDB0001046	408					0.04	0.71	0.12	2.38	0.24		0.1729	0.0527	0.7808	0.6077	0.5387	0.9204	0.1627	0.07	0.5933	0.2694	0.5279	0.7306	0.8116	0.9179	0.1729	0.0527		0.1332	0.0789	0.1875	0.0314	0.0562	0.0066	0.0676	0.097		13	15	10	3
	4615			3-hydroxycotinine glucuronide	LC/MS neg	43470		HMDB0001204	53477725					1	1	1	1	1																			1	1	1	1	1	1	1	1		3	0	5	0
	4630		Food Component/Plant	maltol sulfate	LC/MS neg	48696								0.43	0.15	3.93	1.38	0.31		0.0001	7.8725e-05	0.2825	0.3934	0.8945	0.9363	0.0073	0.005	0.0043	0.0051	0.3928	0.6596	0.5041	0.8011	0.0001	7.8725e-05		1.0373	0.8722	1.2023	0.3222	0.1306	0.5139	0.5014	0.8581		60	55	65	15
	4637			2-piperidinone	LC/MS pos early	43400		HMDB0011749	12665					1.39	1.21	0.86	0.75	1.29		0.8602	0.2044	0.998	0.6685	0.2737	0.9204	0.3686	0.1395	0.5147	0.2405	0.437	0.6916	0.4391	0.7799	0.8602	0.2044		1.6854	1.9231	1.4477	2.1674	2.3295	2.0053	2.1263	1.7265		100	100	100	100
	4683			sucralose	LC/MS neg	36649	C12285	HMDB0031554	71485					6.58	10.27	0.91	1.42	8.1		1.9369e-08	2.3692e-08	0.6328	0.5467	0.7961	0.9355	5.8684e-05	7.2164e-05	1.5196e-05	3.8603e-05	0.8765	0.8385	0.6028	0.8385	1.9369e-08	2.3692e-08		0.1602	0.1325	0.1879	1.2982	1.3603	1.236	0.7464	0.712		10	5	15	73
	4750			levulinoylcarnitine	LC/MS pos early	63359								1.52	1.92	1.34	1.68	1.67		0.1736	0.0529	0.3178	0.3989	0.8121	0.9355	0.4248	0.1569	0.2579	0.1398	0.5891	0.7541	0.3817	0.7485	0.1736	0.0529		0.8737	0.6509	1.0965	1.4605	1.2501	1.6708	0.9505	1.3836		68	65	70	78
	4773			2,3-dihydroxyisovalerate	LC/MS polar	38276	C04039	HMDB0012141	677					0.29	0.3	1.49	1.54	0.29		0.0011	0.0005	0.3346	0.4111	0.6699	0.9355	0.0392	0.0212	0.0085	0.0088	0.3256	0.6296	0.702	0.8753	0.0011	0.0005		4.1116	3.2382	4.985	1.1949	0.96	1.4298	2.0991	3.2074		100	100	100	95
	4774			2,3-dihydroxypyridine	LC/MS pos early	21132			28115					0.2	0.13	1.4	0.88	0.16		2.6114e-09	3.7628e-09	0.7472	0.5974	0.4966	0.9204	5.2283e-05	6.5717e-05	1.3143e-06	4.901e-06	0.7999	0.8131	0.4787	0.7946	2.6114e-09	3.7628e-09		1.1874	1.2631	1.1117	0.1917	0.1599	0.2234	0.7115	0.6676		78	80	75	23
	4778			2,8-quinolinediol sulfate	LC/MS neg	48691		HMDB0240658						1.41	0.2	3.67	0.51	0.6		0.1075	0.0349	0.2273	0.3634	0.5738	0.9241	0.4543	0.1648	0.125	0.0802	0.2115	0.536	0.646	0.8569	0.1075	0.0349		0.895	1.1876	0.6023	0.5412	0.232	0.8504	0.7098	0.7263		43	35	50	20
	4781			2-isopropylmalate	LC/MS polar	15667	C02504	HMDB0000402	77					0.53	0.76	1.86	2.69	0.59		0.1239	0.0395	0.0127	0.1021	0.2121	0.9204	0.0502	0.0263	0.834	0.3508	0.3628	0.6402	0.0087	0.2208	0.1239	0.0395		2.0835	1.1295	3.0374	1.2348	0.8627	1.6069	0.9961	2.3221		83	75	90	88
	4782			2-oxindole-3-acetate	LC/MS neg	40479		HMDB0035514	3080590					0.21	0.56	1.56	4.06	0.28		0.0014	0.0007	0.3019	0.3989	0.6694	0.9355	0.0098	0.0064	0.0444	0.0346	0.6671	0.7814	0.3025	0.7107	0.0014	0.0007		2.4407	0.9639	3.9175	0.6896	0.5389	0.8404	0.7514	2.379		78	80	75	35
	4786			3-formylindole	LC/MS pos early	62863	C08493	HMDB29737	10256					0.8	0.94	1.29	1.5	0.86		0.1246	0.0397	0.0024	0.0393	0.3254	0.9204	0.0761	0.0374	0.6916	0.3021	0.1329	0.4925	0.0046	0.1565	0.1246	0.0397		1.2135	0.9708	1.4563	1.0394	0.9085	1.1704	0.9396	1.3133		100	100	100	100
	4800			betonicine	LC/MS pos early	38100	C08269	HMDB0029412	164642					0.04	0.09	0.72	1.53	0.06		7.244e-08	7.8953e-08	0.1167	0.2525	0.3064	0.9204	0.0008	0.0007	4.4238e-06	1.3616e-05	0.6947	0.7881	0.0682	0.4618	7.244e-08	7.8953e-08		2.9699	2.3511	3.5886	0.1768	0.2057	0.148	1.2784	1.8683		68	85	50	15
	4806			gluconate	LC/MS polar	587	C00257	HMDB0000625	3085666;10690					9.36	10.02	1.44	1.54	9.62		1.9239e-05	1.3324e-05	0.517	0.4998	0.4442	0.9204	0.0003	0.0003	0.009	0.0093	0.3185	0.6275	0.9337	0.9379	1.9239e-05	1.3324e-05		1.5305	1.2051	1.8559	14.7243	12.0716	17.3771	6.6383	9.6165		100	100	100	100
	4813			4-acetylcatechol sulfate (1)	LC/MS neg	62798								0.12	0.06	2.93	1.59	0.1		1.3e-14	7.4e-14	0.5542	0.5127	0.527	0.9204	1.8182e-08	7.0514e-08	3.8044e-10	6.916e-09	0.3873	0.6589	0.9768	0.9379	1.3e-14	7.4e-14		2.3178	1.792	2.8435	0.2288	0.1164	0.3412	0.9542	1.5924		98	100	95	23
	4814			4-acetylcatechol sulfate (2)	LC/MS neg	62799								0.11	0.17	0.97	1.51	0.13		2.6669e-08	3.1599e-08	0.787	0.6099	0.7325	0.9355	1.4871e-05	2.2568e-05	8.7895e-05	0.0002	0.9596	0.8539	0.6653	0.8627	2.6669e-08	3.1599e-08		1.6734	1.3351	2.0116	0.2211	0.224	0.2182	0.7795	1.1149		70	80	60	5
	4817			alliin	LC/MS pos early	41494	C08265	HMDB0033592	87310					0.1	0.27	0.48	1.36	0.17		4.9651e-10	8.236e-10	0.7622	0.6017	0.4901	0.9204	4.2884e-07	1.015e-06	1.9818e-05	4.8207e-05	0.7836	0.8069	0.4829	0.7946	4.9651e-10	8.236e-10		2.3039	1.95	2.6579	0.392	0.5295	0.2546	1.2397	1.4563		95	95	95	33
	4818			N-acetylalliin	LC/MS neg	45404								0.12	0.23	0.78	1.45	0.17		1.2348e-05	8.8583e-06	0.5386	0.5078	0.7901	0.9355	0.0008	0.0007	0.0026	0.0033	0.8049	0.8153	0.5334	0.809	1.2348e-05	8.8583e-06		3.4123	2.7803	4.0444	0.5726	0.6429	0.5023	1.7116	2.2733		90	90	90	25
	4835			dihydrocaffeate sulfate (2)	LC/MS polar	62524								0.17	0.31	1.42	2.64	0.21		2.6355e-09	3.7814e-09	0.9593	0.6609	0.5477	0.9204	1.6522e-06	3.2329e-06	4.2881e-05	9.3778e-05	0.6445	0.7788	0.697	0.8739	2.6355e-09	3.7814e-09		4.146	2.2797	6.0123	0.8503	0.7014	0.9992	1.4906	3.5057		93	90	95	30
	4854			cinnamoylglycine	LC/MS neg	38637		HMDB0011621	709625					0.85	0.71	1.41	1.18	0.78		0.0183	0.007	0.8112	0.6194	0.1135	0.9204	0.5689	0.197	0.0058	0.0065	0.1969	0.5194	0.3387	0.7227	0.0183	0.007		2.9331	2.6941	3.1721	2.3001	1.907	2.6933	2.3005	2.9327		93	95	90	80
	4875			genistein sulfate*	LC/MS neg	62061								7.86	2.43	4.08	1.26	5.46		0.3039	0.0852	0.5656	0.518	0.8303	0.9355	0.3795	0.143	0.5638	0.2589	0.577	0.7484	0.7987	0.912	0.3039	0.0852		0.1539	0.136	0.1718	0.8408	0.3311	1.3505	0.2336	0.7611		13	5	20	13
	4880			dihydroferulate	LC/MS neg	40481		HMDB0062121	14340					0.28	0.43	1.05	1.63	0.34		0.001	0.0005	0.5255	0.5022	0.7501	0.9355	0.0317	0.0177	0.01	0.0101	0.5005	0.72	0.8226	0.9199	0.001	0.0005		1.5228	1.1585	1.8872	0.5128	0.5012	0.5244	0.8298	1.2058		70	70	70	43
	4881			dihydroferulic acid sulfate	LC/MS neg	62857		HMDB0041724	187489					0.67	0.96	2.28	3.27	0.74		0.0516	0.0178	0.2987	0.3989	0.8277	0.9355	0.2174	0.09	0.1246	0.08	0.374	0.6489	0.56	0.825	0.0516	0.0178		1.2695	0.5942	1.9448	0.9371	0.5713	1.3029	0.5828	1.6238		53	50	55	13
	4894			ergothioneine	LC/MS pos early	37459	C05570	HMDB0003045	5351619					0.56	1.1	0.86	1.67	0.76		0.015	0.0059	0.9762	0.6613	0.1717	0.9204	0.0077	0.0053	0.4352	0.2106	0.322	0.6275	0.3429	0.7227	0.015	0.0059		1.4949	1.1216	1.8683	1.1417	1.2307	1.0526	1.1761	1.4605		100	100	100	100
	4896			erythritol	LC/MS polar	20699	C00503	HMDB0002994	222285					0.58	0.86	1.59	2.37	0.66		0.0395	0.014	0.1085	0.2455	0.7274	0.9355	0.0879	0.0421	0.2209	0.1246	0.1669	0.5101	0.3705	0.7427	0.0395	0.014		3.103	1.8442	4.3619	2.059	1.5892	2.5288	1.7167	3.4453		100	100	100	100
	4898			3-ethylcatechol sulfate (1)	LC/MS neg	62796								0.11	0.13	1.05	1.25	0.12		3.22e-12	9.28e-12	0.8884	0.6429	0.8882	0.9363	7.5859e-08	2.3416e-07	1.7343e-07	9.6084e-07	0.9998	0.8539	0.8426	0.9208	3.22e-12	9.28e-12		1.5986	1.4241	1.7731	0.1967	0.192	0.2014	0.8081	0.9872		88	85	90	18
	4899			3-ethylcatechol sulfate (2)	LC/MS neg	62797								0.24	0.26	1.02	1.12	0.25		1.1386e-07	1.2138e-07	0.8043	0.6183	0.8765	0.9355	5.9827e-05	7.3369e-05	0.0001	0.0002	0.9479	0.8539	0.7756	0.9061	1.1386e-07	1.2138e-07		1.122	1.0595	1.1845	0.2766	0.2744	0.2789	0.6669	0.7317		68	70	65	3
	4902			ferulic acid 4-sulfate	LC/MS neg	47114		HMDB0029200	6305574					0.2	0.14	2.13	1.51	0.18		3.0419e-08	3.5425e-08	0.1232	0.2608	0.4439	0.9204	5.1169e-06	8.7947e-06	0.0003	0.0005	0.5784	0.7484	0.1038	0.5384	3.0419e-08	3.5425e-08		1.8871	1.5049	2.2694	0.3408	0.218	0.4636	0.8614	1.3665		88	85	90	28
	4903			ferulylglycine (1)	LC/MS neg	54936								0.36	0.39	1.19	1.28	0.38		0.0013	0.0006	0.7166	0.5842	0.8879	0.9363	0.0269	0.0153	0.0163	0.0152	0.7216	0.7949	0.8751	0.9343	0.0013	0.0006		0.8076	0.7073	0.9079	0.3035	0.2778	0.3292	0.4925	0.6186		48	55	40	8
	4904			ferulylglycine (2)	LC/MS neg	54937								0.41	0.44	1.13	1.22	0.42		0.0026	0.0012	0.6863	0.5691	0.9594	0.9403	0.0338	0.0187	0.0284	0.0243	0.7478	0.8047	0.8028	0.9127	0.0026	0.0012		0.8847	0.7964	0.9731	0.3738	0.3513	0.3962	0.5739	0.6847		48	55	40	10
	4906			quinate	LC/MS polar	18335	C00296	HMDB0003072	6508					0.1	0.05	1.98	0.94	0.07		3.9205e-11	8.4141e-11	0.9088	0.651	0.8739	0.9355	3.7571e-07	9.1165e-07	9.3337e-07	3.7705e-06	0.9751	0.8539	0.8468	0.9225	3.9205e-11	8.4141e-11		7.7824	8.0383	7.5265	0.5665	0.3801	0.753	4.2092	4.1397		95	95	95	93
	4908			feruloylquinate (2)	LC/MS neg	63400								0.2	0.41	1	2.04	0.27		0.0002	0.0001	0.2741	0.3881	0.2741	0.9204	0.0006	0.0006	0.0474	0.0365	1	0.8539	0.1234	0.5597	0.0002	0.0001		0.545	0.359	0.731	0.1467	0.1467	0.1467	0.2528	0.4389		35	30	40	0
	4910			feruloylquinate (4)	LC/MS neg	63402								0.27	0.55	1	2.04	0.36		0.0002	0.0001	0.1461	0.2893	0.1461	0.9204	0.0003	0.0003	0.0848	0.0589	1	0.8539	0.0412	0.4026	0.0002	0.0001		0.5905	0.3881	0.7928	0.2125	0.2125	0.2125	0.3003	0.5026		35	25	45	0
	4932			histidine betaine (hercynine)*	LC/MS pos early	62278		HMDB0029422	3083620					0.56	0.84	0.7	1.06	0.7		0.0043	0.0019	0.1881	0.3272	0.5165	0.9204	0.013	0.0083	0.1092	0.0722	0.1656	0.5101	0.6339	0.8555	0.0043	0.0019		1.393	1.3539	1.4321	0.9722	1.1411	0.8034	1.2475	1.1177		98	100	95	95
	4934			homostachydrine*	LC/MS pos early	33009	C08283	HMDB0033433	441447					0.36	0.68	1.08	2.02	0.47		5.6195e-05	3.6608e-05	0.4977	0.4952	0.4963	0.9204	0.0008	0.0007	0.0133	0.0128	0.9987	0.8539	0.3375	0.7227	5.6195e-05	3.6608e-05		1.8194	1.2046	2.4343	0.8504	0.8187	0.8821	1.0117	1.6582		100	100	100	98
	4939			indolin-2-one	LC/MS pos early	43374	C12312		321710					1.23	0.8	1.88	1.23	1.04		0.1696	0.0521	0.1817	0.322	0.5292	0.9204	0.5953	0.2046	0.1575	0.0965	0.1655	0.5101	0.6142	0.843	0.1696	0.0521		1.2341	1.1084	1.3599	1.2837	0.8902	1.6773	0.9993	1.5186		100	100	100	85
	4960			mannonate*	LC/MS polar	62864			3246006					3.48	3.13	1.62	1.45	3.34		5.3786e-10	8.7932e-10	0.0645	0.1992	0.6051	0.9304	7.4389e-07	1.6546e-06	1.3103e-05	3.4635e-05	0.0945	0.433	0.3405	0.7227	5.3786e-10	8.7932e-10		0.8779	0.7158	1.04	2.9287	2.2378	3.6196	1.4768	2.3298		100	100	100	100
	4964			methyl indole-3-acetate	LC/MS pos early	1584		HMDB0029738	74706					0.83	1.23	2.12	3.16	0.92		0.8041	0.1932	0.2325	0.3644	0.8965	0.9363	0.9335	0.294	0.7892	0.3358	0.4503	0.6991	0.3484	0.7288	0.8041	0.1932		1.9535	0.9397	2.9673	1.8025	1.154	2.451	1.0469	2.7092		95	95	95	90
	4968			N-(2-furoyl)glycine	LC/MS neg	31536		HMDB0000439	21863					0.04	0.04	2.31	1.96	0.04		2.88e-13	1.151e-12	0.1156	0.2524	0.6522	0.9355	5.8274e-09	2.726e-08	8.6963e-08	5.5591e-07	0.4231	0.6795	0.1525	0.5837	2.88e-13	1.151e-12		5.9734	4.0297	7.9171	0.2425	0.1467	0.3383	2.0882	4.1277		98	95	100	45
	5000			phytanate	LC/MS neg	598	C01607	HMDB0000801	26840					0.31	0.42	0.85	1.15	0.36		1.526e-05	1.0766e-05	0.9856	0.6636	0.5409	0.9204	0.0004	0.0004	0.0059	0.0066	0.6561	0.779	0.6746	0.8676	1.526e-05	1.0766e-05		2.7218	2.5265	2.9171	0.973	1.0503	0.8958	1.7884	1.9065		100	100	100	100
	5006			piperine	LC/MS pos late	33935	C03882	HMDB0029377	638024					0.06	0.04	1.46	1.08	0.05		0	4e-15	0.7967	0.6154	0.4456	0.9204	2.7939e-09	1.4244e-08	2.4691e-11	7.9797e-10	0.7203	0.7943	0.4707	0.7946	0	4e-15		3.8902	3.7382	4.0422	0.193	0.157	0.2291	1.9476	2.1356		98	100	95	70
	5009			glucuronide of piperine metabolite C17H21NO3 (3)*	LC/MS neg	62290								0.14	0.13	1.29	1.24	0.14		1.619e-12	5.097e-12	0.7309	0.5891	0.829	0.9355	1.3723e-07	3.8203e-07	3.8259e-08	2.9615e-07	0.6923	0.7881	0.9278	0.9379	1.619e-12	5.097e-12		1.7294	1.543	1.9158	0.2374	0.2074	0.2675	0.8752	1.0916		88	90	85	28
	5010			glucuronide of piperine metabolite C17H21NO3 (4)*	LC/MS neg	62291								0.13	0.17	1.16	1.57	0.15		6.3e-13	2.255e-12	0.6726	0.5648	0.8161	0.9355	7.6955e-08	2.3594e-07	1.9249e-08	1.6228e-07	0.6433	0.7788	0.893	0.9379	6.3e-13	2.255e-12		1.8014	1.4009	2.2019	0.2646	0.2449	0.2844	0.8229	1.2432		93	100	85	33
	5011			glucuronide of piperine metabolite C17H21NO3 (5)*	LC/MS neg	62292								0.17	0.17	1.29	1.28	0.17		4.7396e-11	9.9488e-11	0.7313	0.5891	0.617	0.9307	2.7556e-06	5.0216e-06	1.5762e-07	8.8165e-07	0.5511	0.7358	0.9117	0.9379	4.7396e-11	9.9488e-11		1.4896	1.3088	1.6705	0.2498	0.2186	0.281	0.7637	0.9758		88	95	80	28
	5018			sulfate of piperine metabolite C16H19NO3 (2)*	LC/MS neg	62295								0.15	0.12	1.78	1.44	0.14		2.9e-14	1.57e-13	0.1327	0.2721	0.9483	0.9403	3.891e-09	1.9595e-08	5.7714e-09	5.5956e-08	0.3069	0.6196	0.266	0.6742	2.9e-14	1.57e-13		1.7111	1.4026	2.0196	0.2388	0.172	0.3057	0.7873	1.1626		93	95	90	48
	5019			sulfate of piperine metabolite C16H19NO3 (3)*	LC/MS neg	62296								0.16	0.14	1.76	1.58	0.15		6e-15	4e-14	0.066	0.2012	0.8554	0.9355	9.5168e-10	5.7577e-09	2.9083e-09	3.3169e-08	0.2379	0.5561	0.1517	0.5836	6e-15	4e-14		1.5795	1.226	1.933	0.2416	0.1749	0.3084	0.7004	1.1207		95	95	95	35
	5026			sulfate of piperine metabolite C18H21NO3 (3)*	LC/MS neg	62299								0.27	0.25	1.63	1.54	0.26		5.525e-12	1.4794e-11	0.0376	0.1544	0.6724	0.9355	4.714e-08	1.55e-07	5.5956e-07	2.4917e-06	0.2354	0.5533	0.0764	0.4825	5.525e-12	1.4794e-11		1.0593	0.8357	1.2829	0.2762	0.2103	0.3421	0.523	0.8125		83	80	85	23
	5042			saccharin	LC/MS neg	21151	C12283	HMDB0029723	5143					48.22	7.34	5.15	0.78	25.31		0.0042	0.0018	0.2556	0.3815	0.1271	0.9204	0.0021	0.0017	0.3216	0.1669	0.0612	0.3754	0.7797	0.9061	0.0042	0.0018		0.571	0.6398	0.5021	14.4541	4.6987	24.2095	2.6693	12.3558		45	45	45	53
	5044			acesulfame	LC/MS neg	48569		HMDB0033585	36573					4.79	0.87	3.82	0.69	2.47		0.4772	0.1237	0.8658	0.6372	0.2853	0.9204	0.7988	0.26	0.2094	0.1188	0.5235	0.7279	0.3812	0.7485	0.4772	0.1237		1.071	1.265	0.877	2.6494	1.1002	4.1985	1.1826	2.5377		38	45	30	33
	5045			S-allylcysteine	LC/MS pos early	43239		HMDB0034323	98280					0.06	0.2	0.34	1.12	0.13		2.415e-12	7.203e-12	0.6676	0.5615	0.2277	0.9204	2.4783e-09	1.2926e-08	3.0655e-06	1.0018e-05	0.2477	0.568	0.5805	0.8358	2.415e-12	7.203e-12		2.0781	1.9562	2.2	0.269	0.401	0.137	1.1786	1.1685		95	95	95	23
	5064			stachydrine	LC/MS pos early	34384	C10172	HMDB0004827	115244					0.61	2.46	1.25	5.08	0.91		0.7733	0.1873	0.1148	0.2514	0.1052	0.9204	0.3425	0.1318	0.1766	0.104	0.975	0.8539	0.0249	0.3156	0.7733	0.1873		2.9892	0.983	4.9954	2.7274	2.4196	3.0352	1.7013	4.0153		100	100	100	100
	5065			3-hydroxystachydrine*	LC/MS pos early	62062	C10151		46173781					0.45	5.2	1.15	13.1	0.79		0.1152	0.0373	0.1669	0.3109	0.0789	0.9204	0.8949	0.2844	0.0195	0.0175	0.7859	0.808	0.0276	0.3304	0.1152	0.0373		3.8955	0.5524	7.2386	3.0813	2.872	3.2905	1.7122	5.2646		70	65	75	95
	5074			tartarate	LC/MS neg	15336	C00552 C00898 C02107	HMDB0062642 HMDB0000956	444305;875					0.34	0.15	4.24	1.85	0.28		0.0007	0.0004	0.0755	0.2159	0.3496	0.9204	0.072	0.0355	0.0023	0.003	0.0561	0.3616	0.5446	0.8099	0.0007	0.0004		4.7061	3.2992	6.1129	1.3028	0.4969	2.1086	1.8981	4.1108		90	85	95	63
	5075			theanine	LC/MS pos early	22206	C01047	HMDB0034365	439378					0.25	1.1	0.21	0.93	0.7		0.4419	0.1153	0.4432	0.4687	0.1937	0.9204	0.1446	0.064	0.7046	0.3059	0.1451	0.5072	0.7034	0.8756	0.4419	0.1153		10.1375	10.52	9.7551	7.0475	11.6212	2.4737	11.0706	6.1144		68	65	70	63
	5078			thymol sulfate	LC/MS neg	36095	C09908	HMDB0062720	12456386					0.1	0.11	1.55	1.78	0.1		1.857e-09	2.7337e-09	0.0635	0.1992	0.3549	0.9204	5.1969e-07	1.2031e-06	8.0239e-05	0.0002	0.5026	0.72	0.0502	0.4285	1.857e-09	2.7337e-09		6.3938	4.5993	8.1882	0.6452	0.5051	0.7852	2.5522	4.4867		100	100	100	90
	5089			4-allylphenol sulfate	LC/MS neg	37181			66633409					0.19	0.33	0.66	1.18	0.25		6.3034e-06	4.7527e-06	0.7455	0.5967	0.2102	0.9204	4.5583e-05	5.8263e-05	0.0132	0.0128	0.5091	0.7226	0.2646	0.673	6.3034e-06	4.7527e-06		3.236	2.9623	3.5097	0.8201	0.9901	0.6501	1.9762	2.0799		98	100	95	93
	5091			methyl glucopyranoside (alpha + beta)	LC/MS neg	46144		HMDB0029965	445238;3036743;2108					0.27	0.15	1.1	0.59	0.19		1.5356e-05	1.0811e-05	0.64	0.5515	0.5349	0.9204	0.0004	0.0004	0.006	0.0067	0.9137	0.8496	0.442	0.7812	1.5356e-05	1.0811e-05		2.4277	3.0507	1.8048	0.4724	0.4504	0.4944	1.7505	1.1496		83	80	85	38
	5098			N-acetyl-S-allyl-L-cysteine	LC/MS neg	47136		HMDB0240543	152467					0.16	0.25	0.67	1.03	0.2		0.0022	0.001	0.8543	0.6351	0.5042	0.9204	0.0081	0.0055	0.0805	0.0563	0.5471	0.7338	0.7316	0.8845	0.0022	0.001		1.6724	1.6463	1.6986	0.3397	0.4068	0.2727	1.0266	0.9856		48	40	55	13
	5117			4-vinylguaiacol sulfate	LC/MS neg	48442		HMDB0127980	53803570					0.05	0.03	1.29	0.81	0.04		3.53e-13	1.32e-12	0.4273	0.4603	0.7035	0.9355	8.2941e-09	3.5843e-08	8.0961e-08	5.3492e-07	0.7694	0.8061	0.4067	0.765	3.53e-13	1.32e-12		6.1397	6.7756	5.5038	0.2247	0.196	0.2534	3.4858	2.8786		95	90	100	25
	5118			pyrraline	LC/MS neg	48428	C21013	HMDB0033143	14274616					0.1	0.13	0.66	0.9	0.11		0	0	0.4692	0.4831	0.9675	0.9403	1.251e-11	1.9509e-10	1.6135e-11	6.9543e-10	0.5885	0.7541	0.6287	0.8503	0	0		1.4955	1.5733	1.4176	0.1697	0.2039	0.1355	0.8886	0.7766		95	100	90	23
	5120			umbelliferone sulfate	LC/MS neg	48674		HMDB0240565	129659					0.09	0.33	0.41	1.43	0.19		1.0894e-06	9.6222e-07	0.9238	0.6556	0.9143	0.9395	0.0004	0.0004	0.0003	0.0005	0.9933	0.8539	0.8857	0.9371	1.0894e-06	9.6222e-07		3.7265	3.069	4.3839	0.7042	0.9987	0.4098	2.0338	2.3969		85	80	90	30
	5121			daidzein sulfate (2)	LC/MS neg	48728			12114465					3.55	1.06	6.59	1.97	2.71		0.8914	0.2105	0.5337	0.5058	0.9828	0.9403	0.911	0.2881	0.9352	0.3805	0.6487	0.779	0.6707	0.8658	0.8914	0.2105		1.1637	0.7849	1.5424	3.1528	0.8311	5.4745	0.808	3.5085		30	25	35	15
	5123			eugenol sulfate	LC/MS neg	48715		HMDB0135245	180632					0.14	0.2	1.11	1.58	0.16		1.5979e-06	1.3619e-06	0.658	0.5592	0.5053	0.9204	8.4685e-05	9.9036e-05	0.002	0.0026	0.874	0.838	0.4334	0.7799	1.5979e-06	1.3619e-06		5.1643	3.9965	6.3322	0.8333	0.7887	0.8779	2.3926	3.605		93	90	95	48
	5130			2-keto-3-deoxy-gluconate	LC/MS polar	48141	C00204	HMDB0001353	161227					1.77	2.47	1.16	1.62	2.04		5.0285e-05	3.3074e-05	0.1462	0.2893	0.4634	0.9204	0.0006	0.0006	0.0139	0.0132	0.1231	0.4791	0.6067	0.8395	5.0285e-05	3.3074e-05		1.0482	0.8004	1.296	2.1345	1.9794	2.2896	1.3899	1.7928		100	100	100	100
	5132			isoeugenol sulfate	LC/MS neg	48997			122198202					0.29	0.16	1.77	0.96	0.22		0.0002	0.0001	0.9992	0.6685	0.4734	0.9204	0.0292	0.0165	0.0018	0.0023	0.6124	0.7675	0.6113	0.8424	0.0002	0.0001		1.5919	1.6245	1.5592	0.3514	0.2536	0.4491	0.9391	1.0041		53	50	55	8
	5141			syringol sulfate	LC/MS neg	48454								0.12	0.23	0.85	1.64	0.16		0.001	0.0005	0.8947	0.6457	0.7657	0.9355	0.0102	0.0067	0.03	0.0255	0.9067	0.8475	0.7609	0.8972	0.001	0.0005		1.6634	1.2602	2.0666	0.2737	0.2958	0.2515	0.778	1.159		40	40	40	8
	5203			(2,4 or 2,5)-dimethylphenol sulfate	LC/MS neg	62533								0.21	1.21	0.26	1.47	0.62		0.0004	0.0002	0.5151	0.4993	0.1979	0.9204	0.0006	0.0006	0.089	0.0612	0.1713	0.5101	0.6496	0.8569	0.0004	0.0002		2.9683	2.4033	3.5333	1.8319	2.9063	0.7575	2.6548	2.1454		100	100	100	100
	5204			caffeic acid sulfate	LC/MS polar	53254		HMDB0041708	21668705					0.1	0.08	2.5	1.9	0.09		1.41e-12	4.567e-12	0.269	0.386	0.3524	0.9204	4.0162e-09	1.9595e-08	9.9358e-07	3.9588e-06	0.9002	0.8456	0.1514	0.5836	1.41e-12	4.567e-12		3.1636	2.184	4.1433	0.2976	0.17	0.4251	1.177	2.2842		95	90	100	25
	5207			tartronate (hydroxymalonate)	LC/MS neg	20693	C02287	HMDB0035227	45					0.65	0.31	1.19	0.57	0.44		0.0015	0.0007	0.363	0.4282	0.1267	0.9204	0.2221	0.0915	0.001	0.0015	0.6576	0.779	0.0861	0.5081	0.0015	0.0007		1.4806	1.883	1.0781	0.6479	0.5913	0.7044	1.2372	0.8913		90	95	85	85
	5211			(S)-a-amino-omega-caprolactam	LC/MS pos early	63339	C02837		440599					2.17	1.8	1.73	1.44	2.02		0.0003	0.0002	0.0371	0.154	0.7506	0.9355	0.0048	0.0034	0.0163	0.0152	0.0885	0.4217	0.2064	0.6344	0.0003	0.0002		1.0799	0.8866	1.2732	2.1768	1.5963	2.7574	1.2415	2.0153		100	100	100	98
	5215			3-indoleglyoxylic acid	LC/MS neg	63583			73863					0.49	0.59	1.04	1.26	0.53		2.3098e-06	1.8836e-06	0.2317	0.3639	0.644	0.9355	0.0002	0.0002	0.0015	0.0021	0.6015	0.7601	0.2414	0.6459	2.3098e-06	1.8836e-06		1.7003	1.5068	1.8939	0.9074	0.8876	0.9272	1.1972	1.4105		100	100	100	100
	5217			methyl vanillate sulfate	LC/MS neg	63857								1.19	0.89	2.04	1.52	1.07		0.38	0.1015	0.493	0.493	0.9988	0.9466	0.5349	0.1875	0.5335	0.2479	0.6269	0.7743	0.6283	0.8503	0.38	0.1015		1.1009	0.8739	1.3279	1.1805	0.7758	1.5851	0.8248	1.4565		55	60	50	28
	5218			vanillate glucuronide	LC/MS polar	63842		HMDB0240572						0.59	0.98	1.77	2.92	0.69		0.942	0.2191	0.4191	0.4569	0.436	0.9204	0.6171	0.2107	0.5468	0.253	0.2628	0.58	0.9835	0.9379	0.942	0.2191		1.7632	0.8992	2.6272	1.2203	0.8811	1.5594	0.8902	2.0933		60	60	60	50
	5219			vanillic acid glycine	LC/MS neg	63853		HMDB0060026	3083688					0.27	0.15	2.06	1.12	0.22		3.2311e-07	3.1392e-07	0.8765	0.641	0.2639	0.9204	0.0022	0.0018	9.1392e-06	2.496e-05	0.4951	0.7183	0.3678	0.7401	3.2311e-07	3.1392e-07		3.344	3.151	3.537	0.7223	0.4724	0.9723	1.8117	2.2546		90	90	90	48
	5220			4-vinylguaiacol glucuronide	LC/MS neg	63843								0.23	0.43	1.02	1.97	0.3		0.0305	0.0112	0.5906	0.5282	0.6858	0.9355	0.0688	0.0342	0.2074	0.1182	0.9247	0.8507	0.5054	0.8019	0.0305	0.0112		1.3096	0.8828	1.7363	0.3877	0.3836	0.3918	0.6332	1.0641		20	15	25	5
	5223			4-ethyl-2-methoxyphenol sulfate	LC/MS neg	64042								0.17	0.19	1.24	1.37	0.18		8.1939e-05	5.2081e-05	0.4742	0.4849	0.8232	0.9355	0.0027	0.0021	0.0067	0.0074	0.7273	0.7954	0.5067	0.8026	8.1939e-05	5.2081e-05		1.0584	0.8939	1.2229	0.191	0.1707	0.2112	0.5323	0.7171		45	45	45	5
	5225			ethyl beta-glucopyranoside	LC/MS neg	64131		HMDB0029968	121667					0.28	0.73	1.04	2.74	0.4		0.0097	0.0039	0.4103	0.4526	0.2893	0.9204	0.0103	0.0067	0.2658	0.1435	0.8662	0.8366	0.1842	0.6094	0.0097	0.0039		4.0809	2.1843	5.9775	1.6214	1.5885	1.6544	1.8864	3.816		95	95	95	88
	5250			2-acetamidophenol sulfate	LC/MS neg	48580			181671					0.27	0.26	1.04	1.01	0.26		0.0007	0.0004	0.2734	0.3881	0.3032	0.9204	0.0018	0.0015	0.0811	0.0566	0.9625	0.8539	0.1344	0.5763	0.0007	0.0004		1.4084	1.4014	1.4154	0.3706	0.3635	0.3778	0.8825	0.8966		63	50	75	25
	5251			2-aminophenol sulfate	LC/MS neg	43266		HMDB0061116	181670					0.18	0.35	0.87	1.7	0.24		9.7086e-07	8.7803e-07	0.5113	0.4993	0.1499	0.9204	7.8347e-06	1.2697e-05	0.0076	0.0082	0.5758	0.7484	0.139	0.577	9.7086e-07	8.7803e-07		5.798	4.2968	7.2993	1.3827	1.4826	1.2828	2.8897	4.291		100	100	100	90
	5298		Bacterial/Fungal	lactobacillic acid	LC/MS neg	63048			656761					0.98	1.33	0.75	1.01	1.16		0.0431	0.0152	0.3026	0.3989	0.5547	0.9204	0.0648	0.0327	0.3041	0.1596	0.7541	0.8052	0.2523	0.6571	0.0431	0.0152		1.1935	1.1853	1.2016	1.3787	1.5787	1.1786	1.382	1.1901		100	100	100	98
	5328			1H-indole-7-acetic acid	LC/MS neg	57783			18356439					0.46	0.34	1.07	0.8	0.4		8.2055e-07	7.521e-07	0.2547	0.3812	0.1231	0.9204	0.0086	0.0058	5.257e-06	1.5928e-05	0.7718	0.8064	0.0594	0.4545	8.2055e-07	7.521e-07		1.0257	1.1422	0.9092	0.406	0.3915	0.4205	0.7669	0.6648		65	75	55	25
	5329			N-methylpipecolate	LC/MS pos early	47101			11286529					2.33	3.31	1.27	1.81	2.68		0.0058	0.0025	0.0189	0.1232	0.6806	0.9355	0.0242	0.014	0.0903	0.0617	0.0503	0.3457	0.1642	0.5867	0.0058	0.0025		1.1739	0.8364	1.5114	3.1434	2.7707	3.5162	1.8036	2.5138		100	100	100	100
	5375		Drug - Analgesics, Anesthetics	4-acetamidophenol	LC/MS neg	12032	C06804	HMDB0001859	1983					33.6	19.78	0.77	0.45	24.09		1.862e-07	1.9129e-07	0.5713	0.5205	0.8431	0.9355	7.2638e-05	8.6966e-05	0.0002	0.0003	0.7944	0.8116	0.5891	0.8358	1.862e-07	1.9129e-07		0.2098	0.289	0.1307	5.0542	5.7166	4.3919	3.0028	2.2613		15	25	5	85
	5377			3-(N-acetyl-L-cystein-S-yl) acetaminophen	LC/MS neg	45721			83967					177.43	22.57	2.51	0.32	60.09		1.05e-13	4.65e-13	0.5285	0.5036	0.2161	0.9204	2.5495e-10	2.0312e-09	4.5196e-07	2.0866e-06	0.1876	0.5134	0.6652	0.8627	1.05e-13	4.65e-13		0.0815	0.1235	0.0395	4.8976	2.7869	7.0084	1.4552	3.5239		10	15	5	90
	5378			4-acetaminophen sulfate	LC/MS neg	37475	C06804	HMDB0059911	83939					42.31	11.75	1.58	0.44	21.07		8.1e-14	3.82e-13	0.5239	0.5021	0.096	0.9204	5.4593e-11	5.6299e-10	1.3244e-06	4.9073e-06	0.4622	0.7042	0.1042	0.5384	8.1e-14	3.82e-13		0.3604	0.5009	0.2199	7.5948	5.886	9.3037	3.1934	4.7618		33	45	20	95
	5379			4-acetamidophenylglucuronide	LC/MS neg	15736		HMDB0010316	83944;4022661					41.53	13.37	1.48	0.48	22.46		2.5939e-10	4.717e-10	0.8161	0.6194	0.1511	0.9204	3.0211e-08	1.1055e-07	9.4802e-05	0.0002	0.3922	0.6596	0.2375	0.6459	2.5939e-10	4.717e-10		0.4172	0.5652	0.2692	9.3696	7.5587	11.1805	4.0619	5.7248		23	40	5	93
	5380			2-hydroxyacetaminophen sulfate*	LC/MS neg	33173		HMDB0062547	86290013					45.79	9.33	1.31	0.27	16.99		2.1857e-10	4.0394e-10	0.6423	0.5515	0.1347	0.9204	2.2355e-08	8.4533e-08	0.0001	0.0002	0.4619	0.7042	0.1659	0.5867	2.1857e-10	4.0394e-10		0.449	0.7092	0.1888	7.6296	6.6133	8.6459	3.6612	4.4173		28	40	15	90
	5381			2-methoxyacetaminophen sulfate*	LC/MS neg	47031		HMDB0062550	86290014					133.95	36.34	1	0.27	57.08		1e-13	4.56e-13	0.9334	0.6577	0.2299	0.9204	2.7608e-10	2.1233e-09	3.933e-07	1.8451e-06	0.4282	0.6837	0.363	0.7369	1e-13	4.56e-13		0.1112	0.175	0.0473	6.3477	6.3596	6.3358	3.2673	3.1915		18	30	5	90
	5382			2-methoxyacetaminophen glucuronide*	LC/MS neg	33161		HMDB0240215	121596203					31.69	25.93	0.8	0.65	28.22		1.7541e-07	1.813e-07	0.8661	0.6372	0.5595	0.9205	2.5792e-05	3.6207e-05	0.0005	0.0008	0.5948	0.7557	0.7689	0.9035	1.7541e-07	1.813e-07		0.1011	0.1225	0.0798	2.8527	3.1764	2.5289	1.6494	1.3044		10	15	5	73
	5383			3-(cystein-S-yl)acetaminophen*	LC/MS pos early	34365		HMDB0240217	171264					34.01	13.52	1.55	0.61	21.33		1.2344e-06	1.0704e-06	0.9714	0.6609	0.6293	0.9338	0.0001	0.0001	0.0011	0.0016	0.7519	0.8052	0.7138	0.8805	1.2344e-06	1.0704e-06		0.1327	0.1644	0.1011	2.8302	2.2219	3.4385	1.1932	1.7698		8	10	5	65
	5387			3-(methylthio)acetaminophen sulfate*	LC/MS neg	62567								24.67	10.23	1.55	0.64	15.87		2e-15	1.5e-14	0.768	0.6026	0.225	0.9204	1.753e-11	2.2726e-10	3.1376e-08	2.535e-07	0.514	0.7231	0.2861	0.6923	2e-15	1.5e-14		0.1242	0.1513	0.0971	1.9714	1.5478	2.395	0.8495	1.246		23	30	15	93
	5390			4-aminophenol sulfate (2)	LC/MS neg	54809								5.98	2.13	2.66	0.95	4		0.0049	0.0021	0.5824	0.526	0.4348	0.9204	0.011	0.0071	0.139	0.0878	0.3473	0.635	0.8696	0.9313	0.0049	0.0021		0.1869	0.1921	0.1817	0.7479	0.4083	1.0874	0.3002	0.6346		3	5	0	28
	5391			naproxen	LC/MS neg	12122	C01517	HMDB0001923	156391					0.33	0.99	0.87	2.65	0.51		0.5302	0.1363	0.9858	0.6636	0.5185	0.9204	0.3685	0.1395	0.9898	0.3928	0.6568	0.779	0.6387	0.8557	0.5302	0.1363		0.8463	0.4637	1.2288	0.4301	0.4603	0.3999	0.462	0.8144		8	10	5	13
	5393			desmethylnaproxen	LC/MS neg	46331		HMDB0013989	162920					0.37	1.26	0.76	2.57	0.62		0.898	0.2112	0.9705	0.6609	0.3271	0.9204	0.4329	0.1591	0.546	0.253	0.5041	0.72	0.4715	0.7946	0.898	0.2112		0.5459	0.3057	0.7862	0.3387	0.3856	0.2918	0.3456	0.539		5	5	5	13
	5394			desmethylnaproxen sulfate	LC/MS neg	46106			184679					1.07	5.94	1.16	6.46	1.72		0.0879	0.0289	0.5218	0.5015	0.3791	0.9204	0.0685	0.0342	0.5524	0.2554	0.2832	0.5985	0.8651	0.9297	0.0879	0.0289		0.58	0.1555	1.0044	0.9972	0.9241	1.0704	0.5398	1.0374		10	10	10	30
	5395			ibuprofen	LC/MS neg	17799	C01588	HMDB0001925	3672					0.07	0.07	0.82	0.73	0.07		0.6541	0.1624	0.241	0.3708	0.5266	0.9204	0.8956	0.2844	0.4449	0.2139	0.7007	0.7881	0.2026	0.6323	0.6541	0.1624		8.0156	9.2421	6.7892	0.5532	0.6079	0.4986	4.925	3.6439		35	55	15	53
	5396			2-hydroxyibuprofen	LC/MS neg	43330		HMDB0060920	10443535					1.54	0.15	4.96	0.49	0.61		0.9074	0.2131	0.4025	0.4482	0.3421	0.9204	0.5546	0.1929	0.4505	0.2162	0.2075	0.5334	0.9359	0.9379	0.9074	0.2131		2.4912	3.3498	1.6327	1.5113	0.5073	2.5152	1.9286	2.074		20	25	15	30
	5398			carboxyibuprofen	LC/MS neg	43333		HMDB0060564	10444113					1.7	0.17	5.09	0.5	0.68		0.9431	0.2191	0.495	0.4939	0.2423	0.9204	0.4363	0.1597	0.3796	0.1894	0.1914	0.5148	0.7285	0.8845	0.9431	0.2191		7.7472	10.3479	5.1466	5.2306	1.7169	8.7444	6.0324	6.9455		25	35	15	35
	5400			ibuprofen acyl glucuronide	LC/MS neg	38366		HMDB0010343	163959					1	1	1	1	1																			1	1	1	1	1	1	1	1		3	5	0	0
	5405			salicyluric glucuronide*	LC/MS neg	33384		HMDB0240252	121596205					3.61	0.24	21.8	1.46	2.24		0.6005	0.1517	0.0583	0.1952	0.3905	0.9204	0.8118	0.2635	0.329	0.17	0.0525	0.3562	0.4565	0.789	0.6005	0.1517		1.6463	1.3405	1.9521	3.6825	0.323	7.042	0.8318	4.4971		50	35	65	40
	5418			meloxicam	LC/MS neg	64093	C08169 D00969	HMDB0014952	54677470					0.15	0.11	1	0.75	0.13		0.1616	0.0499	0.9616	0.6609	0.9616	0.9403	0.3375	0.1303	0.3046	0.1598	1	0.8539	0.9457	0.9379	0.1616	0.0499		0.0684	0.0783	0.0585	0.0089	0.0089	0.0089	0.0436	0.0337		5	5	5	3
	5422			lidocaine	LC/MS pos late	35661	D00358	HMDB0014426	3676					15.76	77.35	0.2	1	46.56		0.0004	0.0002	0.5183	0.5001	0.5183	0.9204	0.0357	0.0196	0.0031	0.0038	0.3616	0.6402	1	0.9379	0.0004	0.0002		0.0169	0.0169	0.0169	0.7868	1.3072	0.2664	0.6621	0.1417		0	0	0	33
	5423			N-ethylglycinexylidide	LC/MS pos early	33080	C16561	HMDB0060656	24415					19.22	7.67	2.51	1	13.45		0.0045	0.0019	0.7742	0.605	0.7742	0.9355	0.0654	0.0328	0.0256	0.0222	0.685	0.784	1	0.9379	0.0045	0.0019		0.0676	0.0676	0.0676	0.9091	0.5186	1.2995	0.2931	0.6835		0	0	0	28
	5426			morphine	LC/MS pos early	21174	C01516	HMDB0014440	5288826					1.02	1.09	0.94	1	1.06		0.2048	0.0613	0.5479	0.5122	0.5479	0.9204	0.6343	0.2159	0.1871	0.109	0.396	0.6596	1	0.9379	0.2048	0.0613		0.6869	0.6869	0.6869	0.7264	0.7504	0.7025	0.7186	0.6947		0	0	0	8
	5428			morphine-3-glucuronide	LC/MS neg	61844	C16643	HMDB0041936	5484731					1.02	1.03	0.99	1	1.02		0.1705	0.0522	0.7713	0.6042	0.7713	0.9355	0.4424	0.1611	0.2398	0.1322	0.6811	0.7837	1	0.9379	0.1705	0.0522		0.7323	0.7323	0.7323	0.7502	0.7547	0.7457	0.7435	0.739		0	0	0	8
	5430			benzoylecgonine	LC/MS pos early	39678	C10847	HMDB0041836	448223					1.06	1	1.06	1	1.03		0.283	0.0803	0.283	0.3934	0.283	0.9204	0.1304	0.0585	1	0.3928	0.1304	0.4865	1	0.9379	0.283	0.0803		0.9444	0.9444	0.9444	0.9704	0.9444	0.9964	0.9444	0.9704		0	0	0	8
	5436			tramadol	LC/MS pos early	53241	C07153	HMDB0014339	33741					1	2.34	0.43	1	1.67		0.3205	0.0877	0.3205	0.3989	0.3205	0.9204	1	0.3064	0.1614	0.0965	0.1614	0.5072	1	0.9379	0.3205	0.0877		0.0694	0.0694	0.0694	0.116	0.1625	0.0694	0.116	0.0694		3	5	0	3
	5437			O-desmethyltramadol	LC/MS pos early	53239		HMDB0060997	9838803					1	5.09	0.18	0.91	3.14		0.464	0.1206	0.2309	0.3639	0.464	0.9204	1	0.3064	0.3013	0.1585	0.1734	0.5123	0.7396	0.8887	0.464	0.1206		0.3495	0.3662	0.3328	1.0983	1.8637	0.3328	1.115	0.3328		3	5	0	5
	5438			O-desmethyltramadol glucuronide	LC/MS pos early	52357		HMDB0060856	29919005					1	1.48	0.68	1	1.24		0.1518	0.0472	0.1518	0.2938	0.1518	0.9204	1	0.3064	0.0441	0.0346	0.0441	0.3371	1	0.9379	0.1518	0.0472		0.2015	0.2015	0.2015	0.2495	0.2974	0.2015	0.2495	0.2015		3	5	0	5
	5439			N-desmethyl tramadol	LC/MS pos early	52355		HMDB0061007	12149038					1	1.3	0.77	1	1.15		0.3205	0.0877	0.3205	0.3989	0.3205	0.9204	1	0.3064	0.1614	0.0965	0.1614	0.5072	1	0.9379	0.3205	0.0877		0.2509	0.2509	0.2509	0.2883	0.3258	0.2509	0.2883	0.2509		3	5	0	3
	5441			oxycodone	LC/MS pos early	52365	C08018 D05312 DG00813	HMDB0014640	5284603					1	1	1	1	1																			1	1	1	1	1	1	1	1		0	0	0	3
	5443			noroxycodone	LC/MS pos early	52363		HMDB0041960	5489120					1	1	1	1	1																			1	1	1	1	1	1	1	1		0	0	0	3
	5445			methadone	LC/MS pos late	64134	C07163 D08195	HMDB0014477	4095					1	1	1	1	1																			1	1	1	1	1	1	1	1		0	0	0	3
	5475		Drug - Antibiotic	azithromycin	LC/MS pos late	52966	D06390 C06838 DG00606	HMDB0014352	447043					2.82	5.29	0.53	1	4.05		4.6014e-08	5.2507e-08	0.1814	0.322	0.1814	0.9204	0.0013	0.0011	1.3477e-06	4.9306e-06	0.0602	0.3716	1	0.9379	4.6014e-08	5.2507e-08		0.1956	0.1956	0.1956	0.793	1.0348	0.5511	0.6152	0.3734		0	0	0	60
	5477			clindamycin	LC/MS pos late	57673	D00277 DG00435 C06914	HMDB0015321	446598					1	1	1	1	1																			1	1	1	1	1	1	1	1		0	0	0	3
	5494			N4-acetylsulfamethoxazole*	LC/MS neg	62106	C13061 D01601	HMDB0013854	65280					1	1	1	1	1																			1	1	1	1	1	1	1	1		0	0	0	3
	5495			N4-acetyl-5-hydroxysulfamethoxazole*	LC/MS neg	62107								1.15	1	1.15	1	1.07		0.3205	0.0877	0.3205	0.3989	0.3205	0.9204	0.1614	0.0695	1	0.3928	0.1614	0.5072	1	0.9379	0.3205	0.0877		0.4007	0.4007	0.4007	0.4307	0.4007	0.4606	0.4007	0.4307		0	0	0	5
	5497			doxycycline	LC/MS pos late	39273	D00307	HMDB0014399	54671203					1	1.79	0.56	1	1.4		0.1569	0.0486	0.1569	0.2985	0.1569	0.9204	1	0.3064	0.0467	0.0361	0.0467	0.3395	1	0.9379	0.1569	0.0486		0.1728	0.1728	0.1728	0.2411	0.3094	0.1728	0.2411	0.1728		0	0	0	8
	5506			metronidazole	LC/MS pos early	57642	C07203 D00409 DG00006	HMDB0015052	4173					18.99	47.57	0.4	1	33.28		0.0059	0.0025	0.5694	0.5199	0.5694	0.9241	0.1143	0.0525	0.0186	0.0169	0.4216	0.6783	1	0.9379	0.0059	0.0025		0.0068	0.0068	0.0068	0.2263	0.3235	0.1291	0.1652	0.068		0	0	0	20
	5507			linezolid	LC/MS pos early	57688	C08146 D00947	HMDB0014739	441401					1	1	1	1	1																			1	1	1	1	1	1	1	1		0	0	0	3
	5515			fluconazole	LC/MS neg	57707	C07002	HMDB0014342	3365					113	46.36	2.44	1	79.68		0.09	0.0295	0.7506	0.5974	0.7506	0.9355	0.326	0.1264	0.154	0.0952	0.6531	0.779	1	0.9379	0.09	0.0295		0.0022	0.0022	0.0022	0.1753	0.102	0.2486	0.0521	0.1254		0	0	0	10
	5530			trimethoprim	LC/MS pos early	64075	C01965 D00145	HMDB0014583	5578					1	1	1	1	1																			1	1	1	1	1	1	1	1		0	0	0	3
	5584		Drug - Antiinflammatory, Immunosuppressant	mycophenolic acid	LC/MS neg	54800	C20380	HMDB0015159	446541					1	5.1	0.2	1	3.05		0.3205	0.0877	0.3205	0.3989	0.3205	0.9204	1	0.3064	0.1614	0.0965	0.1614	0.5072	1	0.9379	0.3205	0.0877		0.0238	0.0238	0.0238	0.0726	0.1214	0.0238	0.0726	0.0238		0	0	0	5
	5585			mycophenolic acid glucuronide	LC/MS neg	54792		HMDB0060634	6442661					1	4.14	0.24	1	2.57		0.3205	0.0877	0.3205	0.3989	0.3205	0.9204	1	0.3064	0.1614	0.0965	0.1614	0.5072	1	0.9379	0.3205	0.0877		0.0309	0.0309	0.0309	0.0793	0.1278	0.0309	0.0793	0.0309		0	0	0	5
	5586			dexamethasone	LC/MS neg	42618	C15643 D00292	HMDB0015364	5743					19.49	22.23	0.88	1	20.86		3.92e-13	1.447e-12	0.3348	0.4111	0.3348	0.9204	4.8009e-07	1.1287e-06	1.4909e-09	2.017e-08	0.1739	0.5126	1	0.9379	3.92e-13	1.447e-12		0.0533	0.0533	0.0533	1.1117	1.1848	1.0386	0.6191	0.546		0	0	0	75
	5587			methylprednisolone	LC/MS polar	42977	D00407	HMDB0015094	6741					25.24	1	25.24	1	13.12		0.0768	0.0256	0.0768	0.2159	0.0768	0.9204	0.0132	0.0084	1	0.3928	0.0132	0.228	1	0.9379	0.0768	0.0256		0.0156	0.0156	0.0156	0.2047	0.0156	0.3937	0.0156	0.2047		0	0	0	10
	5592			prednisolone	LC/MS neg	54742	C07369 D00472	HMDB0014998	5755					0.96	1	1	1.04	0.98		0.3205	0.0877	0.3205	0.3989	0.3205	0.9204	0.1614	0.0695	1	0.3928	1	0.8539	0.1614	0.5867	0.3205	0.0877		0.7264	0.712	0.7408	0.712	0.712	0.712	0.712	0.7264		5	5	5	0
	5635		Drug - Antineoplastic	tamoxifen	LC/MS pos late	64205	D08559 C07108	HMDB14813	2733526					1	1	1	1	1																			1	1	1	1	1	1	1	1		3	5	0	0
	5636			tamsulosin	LC/MS pos early	64100	C07124 D08560	HMDB0014844	129211					1	1	1	1	1																			1	1	1	1	1	1	1	1		3	0	5	0
	5642		Drug - Cardiovascular	metoprolol	LC/MS pos early	18037	D02358	HMDB0001932	4171					0.16	0.08	0.96	0.49	0.11		0.0154	0.006	0.9837	0.6631	0.6722	0.9355	0.0435	0.0232	0.1506	0.0936	0.7758	0.8064	0.7537	0.894	0.0154	0.006		0.896	1.2059	0.5861	0.0943	0.0962	0.0925	0.6511	0.3393		28	25	30	13
	5643			metoprolol acid metabolite*	LC/MS pos early	34109			62936					0.4	0.63	0.69	1.1	0.51		0.1724	0.0526	0.8013	0.6179	0.4859	0.9204	0.1459	0.0644	0.6334	0.283	0.7524	0.8052	0.5025	0.801	0.1724	0.0526		0.3195	0.3038	0.3351	0.1623	0.1923	0.1324	0.248	0.2337		28	25	30	20
	5644			alpha-hydroxymetoprolol	LC/MS pos early	54738		HMDB0060994	114962					0.32	1.05	0.4	1.32	0.63		0.2142	0.0637	0.696	0.5728	0.2168	0.9204	0.0813	0.0394	0.996	0.3928	0.5481	0.7338	0.2505	0.6571	0.2142	0.0637		0.3722	0.3208	0.4236	0.2345	0.3353	0.1337	0.3281	0.2786		23	15	30	20
	5648			atenolol	LC/MS pos early	38658	D00235	HMDB0001924	2249					1	1	1	1	1																			1	1	1	1	1	1	1	1		0	0	0	3
	5650			diltiazem	LC/MS pos late	42981	D07845	HMDB0014487	39186					0.9	1	1	1.11	0.95		0.1514	0.0471	0.1514	0.2938	0.1514	0.9204	0.0439	0.0234	1	0.3928	1	0.8539	0.0439	0.4063	0.1514	0.0471		0.5279	0.5002	0.5556	0.5002	0.5002	0.5002	0.5002	0.5279		5	0	10	3
	5656			4-hydroxycoumarin	LC/MS neg	37445	C20414		54682930					0.14	0.22	0.84	1.32	0.18		1.7832e-06	1.5009e-06	0.4491	0.4709	0.2863	0.9204	3.2281e-05	4.3571e-05	0.0049	0.0056	0.8255	0.8207	0.1984	0.6323	1.7832e-06	1.5009e-06		2.132	1.8416	2.4225	0.3741	0.4063	0.3419	1.124	1.3822		75	80	70	23
	5660			warfarin	LC/MS neg	43335	D08682 DG00149 C01541	HMDB0001935	54678486					0.99	1.01	0.99	1.01	1		0.9155	0.2141	0.9155	0.6529	0.0967	0.9204	0.2688	0.108	0.2099	0.119	0.2099	0.534	0.2688	0.6783	0.9155	0.2141		0.9283	0.9249	0.9317	0.9286	0.9324	0.9249	0.9286	0.9283		3	0	5	8
	5663			6-hydroxywarfarin	LC/MS neg	62973		HMDB0013883 HMDB0013880	54682459					0.91	1.23	0.81	1.1	1.06		0.52	0.1341	0.52	0.5007	0.0818	0.9204	0.432	0.1589	0.0924	0.063	0.0924	0.4301	0.432	0.7799	0.52	0.1341		0.3348	0.3187	0.351	0.3554	0.392	0.3187	0.3554	0.3348		3	0	5	8
	5664			7-hydroxywarfarin	LC/MS neg	62972		HMDB0013886	54732122;54682507					0.97	1.07	0.94	1.04	1.02		0.6089	0.1536	0.6089	0.5392	0.0947	0.9204	0.4073	0.1514	0.123	0.0791	0.123	0.4791	0.4073	0.765	0.6089	0.1536		0.6581	0.6467	0.6695	0.6685	0.6902	0.6467	0.6685	0.6581		3	0	5	8
	5665			10-hydroxywarfarin	LC/MS neg	62970		HMDB0013884	54692492					1	1.01	0.99	1	1.01		0.2664	0.0766	0.2664	0.3859	0.1123	0.9204	0.7314	0.2423	0.0576	0.0428	0.0576	0.3633	0.7314	0.8845	0.2664	0.0766		0.9316	0.9305	0.9327	0.9369	0.9434	0.9305	0.9369	0.9316		3	0	5	8
	5666			rivaroxaban	LC/MS neg	52958			9875401					1	1	1	1	1																			1	1	1	1	1	1	1	1		3	0	5	0
	5671			triamterene	LC/MS pos early	42593	D00386	HMDB0001940	5546					0.97	1	1	1.03	0.99		0.3205	0.0877	0.3205	0.3989	0.3205	0.9204	0.1614	0.0695	1	0.3928	1	0.8539	0.1614	0.5867	0.3205	0.0877		0.7934	0.7825	0.8043	0.7825	0.7825	0.7825	0.7825	0.7934		5	5	5	0
	5672			bumetanide	LC/MS neg	64203								2.6	1.73	1.5	1	2.17		0.0827	0.0274	0.5496	0.5127	0.5496	0.9204	0.0994	0.0463	0.4157	0.204	0.398	0.6596	1	0.9379	0.0827	0.0274		0.0702	0.0702	0.0702	0.1522	0.1216	0.1828	0.0959	0.1265		3	0	5	8
	5675			furosemide	LC/MS neg	43009	D00331	HMDB0001933	3440					6.04	2.85	2.27	1.07	4.5		0.0062	0.0026	0.9459	0.6592	0.8404	0.9355	0.0684	0.0342	0.036	0.0299	0.9248	0.8507	0.849	0.9228	0.0062	0.0026		0.186	0.1795	0.1926	0.8377	0.5123	1.1632	0.3459	0.6779		3	0	5	25
	5678			torasemide	LC/MS neg	64201								1	1	1	1	1																			1	1	1	1	1	1	1	1		0	0	0	3
	5685			hydrochlorothiazide	LC/MS neg	39625	C07041	HMDB0001928	3639					0.88	0.87	1	0.99	0.87		0.0661	0.0223	0.8057	0.6189	0.8057	0.9355	0.2563	0.1037	0.1396	0.0881	1	0.8539	0.728	0.8845	0.0661	0.0223		0.6584	0.662	0.6547	0.5739	0.5739	0.5739	0.6179	0.6143		15	15	15	0
	5696			losartan	LC/MS neg	64102	D08146 C07072	HMDB0014816	3961					0.84	1.16	0.98	1.36	0.97		0.8255	0.1976	0.4862	0.4897	0.4426	0.9204	0.6981	0.2333	0.4847	0.2293	0.9596	0.8539	0.3014	0.7107	0.8255	0.1976		0.2996	0.2538	0.3454	0.2911	0.2937	0.2885	0.2738	0.317		3	0	5	8
	5698			valsartan	LC/MS neg	48566		HMDB0014323	60846					0.81	41.5	1.69	87.21	1.27		0.3633	0.0979	0.3076	0.3989	0.9366	0.9403	0.5568	0.1934	0.4841	0.2293	0.505	0.72	0.4362	0.7799	0.3633	0.0979		0.0618	0.0014	0.1221	0.0782	0.0581	0.0983	0.0298	0.1102		3	0	5	10
	5702			enalapril	LC/MS pos late	52949	DG00335 D03769 C06977	HMDB0014722	5388962					1	1	1	1	1																			1	1	1	1	1	1	1	1		3	5	0	0
	5704			lisinopril	LC/MS pos early	54787	DG00336 D00362	HMDB0001938	5362119					0.08	0.33	1.05	4.51	0.12		0.0048	0.0021	0.1714	0.314	0.1959	0.9204	0.0039	0.0029	0.2604	0.1409	0.9574	0.8539	0.0614	0.4582	0.0048	0.0021		0.7489	0.2718	1.2259	0.0912	0.089	0.0934	0.1804	0.6597		25	15	35	8
	5707			tadalafil	LC/MS neg	52950		HMDB0014958	110635					1	1	1	1	1																			1	1	1	1	1	1	1	1		3	0	5	0
	5711			enalaprilat*	LC/MS pos early	62482	C11720	HMDB0041886	5462501					1	1	1	1	1																			1	1	1	1	1	1	1	1		3	5	0	0
	5737		Drug - Gastrointestinal	ondansetron	LC/MS pos late	57794	C07325	HMDB0005035	4595					1.91	4.16	2.35	5.12	2.27		0.2979	0.0838	0.2703	0.386	0.9523	0.9403	0.4357	0.1596	0.4868	0.2299	0.4105	0.6681	0.4599	0.789	0.2979	0.0838		0.0673	0.022	0.1127	0.1531	0.0915	0.2147	0.0568	0.1637		3	0	5	13
	5738			metoclopramide	LC/MS pos early	57666	C07868 DG00055 D00726	HMDB0015363	4168					1.23	1	1.23	1	1.12		0.1567	0.0486	0.1567	0.2985	0.1567	0.9204	0.0466	0.0246	1	0.3928	0.0466	0.3395	1	0.9379	0.1567	0.0486		0.3732	0.3732	0.3732	0.4169	0.3732	0.4606	0.3732	0.4169		0	0	0	8
	5744			famotidine	LC/MS pos early	42613	D00318	HMDB0001919	5702160					13.98	14.68	0.95	1	14.33		1.8222e-06	1.528e-06	0.3404	0.4153	0.3404	0.9204	4.4025e-05	5.7076e-05	0.0039	0.0047	0.1789	0.5126	1	0.9379	1.8222e-06	1.528e-06		0.0867	0.0867	0.0867	1.2424	1.2725	1.2123	0.6796	0.6495		0	0	0	50
	5746			omeprazole	LC/MS neg	38600	C07324	HMDB0001913	4594					0.41	1	1	2.42	0.59		0.3205	0.0877	0.3205	0.3989	0.3205	0.9204	0.1614	0.0695	1	0.3928	1	0.8539	0.1614	0.5867	0.3205	0.0877		0.1126	0.0659	0.1593	0.0659	0.0659	0.0659	0.0659	0.1126		5	5	5	0
	5748			pantoprazole	LC/MS neg	38609	C11806	HMDB0005017	4679					2.28	15.66	0.39	2.67	5.93		0.0155	0.0061	0.6184	0.5411	0.5136	0.9204	0.2021	0.084	0.0298	0.0253	0.4161	0.6729	0.9124	0.9379	0.0155	0.0061		0.0752	0.041	0.1094	0.4457	0.642	0.2494	0.3415	0.1794		5	5	5	30
	5750			dexlansoprazole	LC/MS pos late	57668	D08903		9578005					9.21	2.59	3.56	1	5.9		0.0773	0.0258	0.5193	0.5006	0.5193	0.9204	0.0887	0.0423	0.4213	0.206	0.3628	0.6402	1	0.9379	0.0773	0.0258		0.037	0.037	0.037	0.2182	0.0957	0.3408	0.0663	0.1889		0	0	0	13
	5759		Drug - Metabolic	glipizide	LC/MS neg	64107	D00335	HMDB0015200	3478					1	1	1	1	1																			1	1	1	1	1	1	1	1		3	0	5	0
	5765			sitagliptin	LC/MS neg	52954	D08516 DG00118	HMDB0015390	4369359					1	1	1	1	1																			1	1	1	1	1	1	1	1		0	0	0	3
	5778			atorvastatin (lipitor)	LC/MS neg	38619	D07474 D00887 D02258	HMDB0005006	60822					0.6	3.36	0.29	1.63	1.66		0.5889	0.1494	0.543	0.5093	0.0292	0.8581	0.2383	0.0974	0.0541	0.0407	0.0486	0.3395	0.2578	0.6619	0.5889	0.1494		0.4085	0.3112	0.5058	0.6762	1.0466	0.3059	0.6789	0.4058		15	5	25	13
	5780			atorvastatin lactone	LC/MS pos late	47878			6483036					0.87	2.01	0.5	1.15	1.4		0.3486	0.0944	0.3486	0.4184	0.081	0.9204	0.5613	0.1947	0.0589	0.0436	0.0589	0.369	0.5613	0.825	0.3486	0.0944		0.4683	0.4357	0.5009	0.6567	0.8778	0.4357	0.6567	0.4683		5	0	10	8
	5781			o-hydroxyatorvastatin	LC/MS neg	47883			9808225					0.55	1.44	0.64	1.68	0.89		0.972	0.2241	0.9428	0.6592	0.0323	0.8719	0.1212	0.0552	0.1333	0.0847	0.1153	0.4658	0.14	0.577	0.972	0.2241		0.4615	0.3448	0.5781	0.4089	0.4976	0.3201	0.4212	0.4491		15	5	25	20
	5782			o-hydroxyatorvastatin lactone	LC/MS pos late	47879			10650434					0.78	1.11	0.89	1.28	0.92		0.8524	0.203	0.8852	0.6422	0.1875	0.9204	0.2869	0.1137	0.4213	0.206	0.4046	0.6637	0.3003	0.7106	0.8524	0.203		0.5065	0.4451	0.5678	0.4685	0.4948	0.4421	0.47	0.5049		8	5	10	15
	5783			p-hydroxyatorvastatin lactone	LC/MS pos late	47880			9937602					1	1.1	0.91	1	1.05		0.3205	0.0877	0.3205	0.3989	0.3205	0.9204	1	0.3064	0.1614	0.0965	0.1614	0.5072	1	0.9379	0.3205	0.0877		0.5008	0.5008	0.5008	0.5258	0.5508	0.5008	0.5258	0.5008		3	5	0	3
	5784			p-hydroxyatorvastatin	LC/MS neg	47881			9851106					1	0.97	1.03	1	0.99		0.921	0.2152	0.8695	0.6387	0.8949	0.9363	0.9814	0.3059	0.8701	0.3615	0.834	0.8241	0.9818	0.9379	0.921	0.2152		0.5711	0.5703	0.572	0.5647	0.5557	0.5736	0.563	0.5728		5	5	5	10
	5787			rosuvastatin	LC/MS neg	40421	D01915	HMDB0015230	446157					1.29	1	1.29	1	1.14		0.3205	0.0877	0.3205	0.3989	0.3205	0.9204	0.1614	0.0695	1	0.3928	0.1614	0.5072	1	0.9379	0.3205	0.0877		0.2587	0.2587	0.2587	0.2958	0.2587	0.3328	0.2587	0.2958		0	0	0	5
	5800			gemfibrozil	LC/MS neg	42984	D00334	HMDB0015371	3463					1	1	1	1	1																			1	1	1	1	1	1	1	1		0	0	0	3
	5801			allopurinol	LC/MS neg	43534	D00224	HMDB0014581	135401907					1	1	1	1	1																			1	1	1	1	1	1	1	1		3	0	5	0
	5802			allopurinol riboside	LC/MS neg	38321		HMDB0000481	135407110					0.69	1	1	1.46	0.81		0.1504	0.0469	0.1504	0.2938	0.1504	0.9204	0.0433	0.0232	1	0.3928	1	0.8539	0.0433	0.4063	0.1504	0.0469		0.2215	0.1804	0.2626	0.1804	0.1804	0.1804	0.1804	0.2215		5	0	10	3
	5803			oxypurinol	LC/MS polar	41726	D02365	HMDB0000786	135398752					0.28	189	0.53	357.9	0.81		0.7696	0.1867	0.2493	0.3766	0.5558	0.9204	0.8338	0.2685	0.533	0.2479	0.6885	0.7865	0.2191	0.6353	0.7696	0.1867		0.1795	0.001	0.3579	0.1449	0.189	0.1008	0.095	0.2293		8	5	10	13
	5804			febuxostat	LC/MS neg	63734	D01206 DG02878		134018					1	1	1	1	1																			1	1	1	1	1	1	1	1		3	0	5	0
	5811		Drug - Neurological	topiramate	LC/MS neg	2772	D00537	HMDB0005034	5284627					1.03	1	1.03	1	1.01		0.3205	0.0877	0.3205	0.3989	0.3205	0.9204	0.1614	0.0695	1	0.3928	0.1614	0.5072	1	0.9379	0.3205	0.0877		0.7715	0.7715	0.7715	0.7829	0.7715	0.7943	0.7715	0.7829		3	5	0	3
	5817			valproic acid glucuronide	LC/MS neg	62883		HMDB0000901	88111					1.02	1.01	1.01	1	1.01		0.1695	0.0521	0.7829	0.6079	0.7829	0.9355	0.2432	0.0991	0.4348	0.2106	0.6968	0.7881	1	0.9379	0.1695	0.0521		0.8365	0.8365	0.8365	0.847	0.8447	0.8494	0.8406	0.843		0	0	0	8
	5826			2-hydroxycarbamazepine	LC/MS pos early	57789	C16601	HMDB0060651	129274					1	1	1	1	1																			1	1	1	1	1	1	1	1		0	0	0	3
	5827			3-hydroxycarbamazepine	LC/MS pos early	57788	C16602	HMDB0060653	135290					1	1	1	1	1																			1	1	1	1	1	1	1	1		0	0	0	3
	5828			10,11-dihydro-10-hydroxycarbamazepine	LC/MS pos early	62882	C07493	HMDB0060676	114709					1	1	1	1	1																			1	1	1	1	1	1	1	1		0	0	0	3
	5830			gabapentin	LC/MS neg	38686	D00332	HMDB0005015	3446					0.11	9.9	0.51	48.26	0.3		0.7217	0.1766	0.4004	0.4473	0.192	0.9204	0.4998	0.178	0.2403	0.1322	0.7402	0.8021	0.1305	0.5763	0.7217	0.1766		0.5689	0.0231	1.1147	0.1729	0.2287	0.1171	0.1259	0.6159		5	0	10	15
	5832			levetiracetam	LC/MS pos early	57641	C07841	HMDB0015333	5284583					0.98	1	1	1.02	0.99		0.3205	0.0877	0.3205	0.3989	0.3205	0.9204	0.1614	0.0695	1	0.3928	1	0.8539	0.1614	0.5867	0.3205	0.0877		0.8175	0.8079	0.8271	0.8079	0.8079	0.8079	0.8079	0.8175		3	0	5	3
	5835			rocuronium	LC/MS pos late	52381	C07556	HMDB0014866	441290					138.63	109.33	1.27	1	123.98		0.0008	0.0004	0.2183	0.3565	0.2183	0.9204	0.0013	0.0011	0.1154	0.0751	0.0832	0.4212	1	0.9379	0.0008	0.0004		0.0083	0.0083	0.0083	1.029	0.9074	1.1506	0.4579	0.5794		3	0	5	30
	5847			pregabalin	LC/MS pos early	52913		HMDB0014375	5486971					1.01	0.63	0.68	0.42	0.74		0.9692	0.2236	0.1139	0.2512	0.9808	0.9403	0.9646	0.3016	0.9918	0.3928	0.2689	0.5852	0.2546	0.6571	0.9692	0.2236		0.4757	0.6693	0.282	0.3523	0.4205	0.284	0.5449	0.283		3	5	0	10
	5864		Drug - Psychoactive	venlafaxine	LC/MS pos late	38623	C07187	HMDB0005016	5656					1	1	1	1	1		0.3205	0.0877	0.3205	0.3989	0.3205	0.9204	1	0.3064	0.1614	0.0965	1	0.8539	0.1614	0.5867	0.3205	0.0877		0.9997	0.9997	0.9997	0.9997	0.9997	0.9997	0.9997	0.9997		5	10	0	0
	5865			O-desmethylvenlafaxine	LC/MS pos early	43334	D07793	HMDB0015646	125017					1	0.98	1	0.98	0.99		0.3205	0.0877	0.3205	0.3989	0.3205	0.9204	1	0.3064	0.1614	0.0965	1	0.8539	0.1614	0.5867	0.3205	0.0877		0.839	0.8474	0.8305	0.8305	0.8305	0.8305	0.839	0.8305		5	10	0	0
	5867			N,O-didesmethylvenlafaxine glucuronide	LC/MS pos early	52358		HMDB0061167	71316036					1	0.98	1	0.98	0.99		0.3205	0.0877	0.3205	0.3989	0.3205	0.9204	1	0.3064	0.1614	0.0965	1	0.8539	0.1614	0.5867	0.3205	0.0877		0.8638	0.871	0.8566	0.8566	0.8566	0.8566	0.8638	0.8566		5	10	0	0
	5870			citalopram N-oxide*	LC/MS pos late	62476	C16607	HMDB0060654	10068142					1	0.96	1	0.96	0.98		0.3205	0.0877	0.3205	0.3989	0.3205	0.9204	1	0.3064	0.1614	0.0965	1	0.8539	0.1614	0.5867	0.3205	0.0877		0.7155	0.7304	0.7005	0.7005	0.7005	0.7005	0.7155	0.7005		3	5	0	3
	5871			citalopram propionate*	LC/MS neg	62479	C16610	HMDB60463	10403174					1	1.14	0.88	1	1.07		0.3205	0.0877	0.3205	0.3989	0.3205	0.9204	1	0.3064	0.1614	0.0965	0.1614	0.5072	1	0.9379	0.3205	0.0877		0.4255	0.4255	0.4255	0.4543	0.483	0.4255	0.4543	0.4255		3	5	0	3
	5872			desmethylcitalopram*	LC/MS pos late	62477	C16608	HMDB0014021	162180					1	1.02	0.98	1	1.01		0.3205	0.0877	0.3205	0.3989	0.3205	0.9204	1	0.3064	0.1614	0.0965	0.1614	0.5072	1	0.9379	0.3205	0.0877		0.8611	0.8611	0.8611	0.868	0.8749	0.8611	0.868	0.8611		3	5	0	3
	5876			paroxetine	LC/MS pos late	40461	D02362 C07415	HMDB0014853	43815					1	1	1	1	1																			1	1	1	1	1	1	1	1		3	5	0	0
	5878			citalopram/escitalopram	LC/MS pos late	40459	D07913	HMDB0005028	146570					1	1.05	0.95	1	1.02		0.3205	0.0877	0.3205	0.3989	0.3205	0.9204	1	0.3064	0.1614	0.0965	0.1614	0.5072	1	0.9379	0.3205	0.0877		0.678	0.678	0.678	0.6941	0.7102	0.678	0.6941	0.678		3	5	0	3
	5879			duloxetine	LC/MS pos late	40450		HMDB0014619	60835					1	1.02	0.98	1	1.01		0.3205	0.0877	0.3205	0.3989	0.3205	0.9204	1	0.3064	0.1614	0.0965	0.1614	0.5072	1	0.9379	0.3205	0.0877		0.8092	0.8092	0.8092	0.8188	0.8283	0.8092	0.8188	0.8092		0	0	0	5
	5881			4-hydroxy duloxetine glucuronide*	LC/MS neg	62480		HMDB0060763	29981512					1	1.01	0.99	1	1		0.3205	0.0877	0.3205	0.3989	0.3205	0.9204	1	0.3064	0.1614	0.0965	0.1614	0.5072	1	0.9379	0.3205	0.0877		0.9299	0.9299	0.9299	0.9334	0.9369	0.9299	0.9334	0.9299		0	0	0	5
	5882			5-hydroxy-6-methoxy duloxetine sulfate*	LC/MS neg	62481								1	1	1	1	1		0.3205	0.0877	0.3205	0.3989	0.3205	0.9204	1	0.3064	0.1614	0.0965	0.1614	0.5072	1	0.9379	0.3205	0.0877		0.9612	0.9612	0.9612	0.9632	0.9651	0.9612	0.9632	0.9612		0	0	0	5
	5889			trazadone	LC/MS pos early	57691	C07156 D08626	HMDB0014794	5533					0.86	1.09	0.92	1.16	0.96		0.8345	0.1994	0.8345	0.6274	0.1471	0.9204	0.2401	0.0981	0.3776	0.189	0.3776	0.6539	0.2401	0.6459	0.8345	0.1994		0.5794	0.5354	0.6235	0.5586	0.5818	0.5354	0.5586	0.5794		3	0	5	8
	5891			quetiapine	LC/MS pos late	39787	C07397 D08456 DG00899	HMDB0005021	5002					25.94	10.31	2.51	1	18.12		0.0162	0.0063	0.4399	0.4672	0.4399	0.9204	0.025	0.0144	0.238	0.1315	0.2756	0.5954	1	0.9379	0.0162	0.0063		0.038	0.038	0.038	0.6887	0.3919	0.9856	0.2149	0.5118		0	0	0	18
	5893			N-desalkylquetiapine*	LC/MS pos late	62484			11369918					1.75	2.15	0.81	1	1.95		0.0217	0.0082	0.844	0.6308	0.844	0.9355	0.0763	0.0374	0.1333	0.0847	0.7808	0.8064	1	0.9379	0.0217	0.0082		0.2679	0.2679	0.2679	0.5226	0.5765	0.4686	0.4222	0.3683		0	0	0	18
	5912			N-desmethylclobazam	LC/MS neg	64529		HMDB0060970	89657					1	1	1	1	1																			1	1	1	1	1	1	1	1		0	0	0	3
	5914			diazepam	LC/MS pos late	64527	D00293	HMDB0014967	3016					1	2.35	0.42	1	1.68		0.3205	0.0877	0.3205	0.3989	0.3205	0.9204	1	0.3064	0.1614	0.0965	0.1614	0.5072	1	0.9379	0.3205	0.0877		0.0688	0.0688	0.0688	0.1153	0.1619	0.0688	0.1153	0.0688		0	0	0	5
	5922			midazolam	LC/MS pos late	64122	C07524 D00550	HMDB0014821	4192					240.31	63.38	3.79	1	151.84		7.9148e-05	5.0455e-05	0.0793	0.2172	0.0793	0.9204	6.9731e-05	8.4151e-05	0.0945	0.0643	0.014	0.228	1	0.9379	7.9148e-05	5.0455e-05		0.0058	0.0058	0.0058	0.8807	0.3676	1.3938	0.1867	0.6998		0	0	0	35
	5923			1'-hydroxymidazolam	LC/MS pos early	27507		HMDB0061089	107917					13	2.78	4.67	1	7.89		0.0003	0.0001	0.0244	0.1308	0.0244	0.8333	4.5094e-05	5.7964e-05	0.2834	0.1503	0.0017	0.0848	1	0.9379	0.0003	0.0001		0.0575	0.0575	0.0575	0.4537	0.16	0.7474	0.1088	0.4024		0	0	0	33
	5935		Drug - Respiratory	cetirizine	LC/MS pos late	54745	C07778	HMDB0005032	2678					0.56	3.2	0.36	2.07	1.42		0.4069	0.1074	0.7565	0.5994	0.1539	0.9204	0.6693	0.2261	0.1119	0.0734	0.2193	0.5428	0.4271	0.7798	0.4069	0.1074		0.0718	0.0467	0.0969	0.1019	0.1496	0.0542	0.0982	0.0756		3	0	5	10
	5936			De(carboxymethoxy) cetirizine acetic acid	LC/MS pos late	64199								1.1	2.04	0.55	1.02	1.56		0.2076	0.0621	0.6857	0.5691	0.5512	0.9204	0.6358	0.2161	0.1901	0.1104	0.4796	0.7097	0.8922	0.9379	0.2076	0.0621		0.7254	0.7187	0.7321	1.134	1.4639	0.8041	1.0913	0.7681		5	0	10	8
	5938			doxylamine	LC/MS pos early	43024	D07878	HMDB0001936	3162					1.15	1	1.15	1	1.08		0.3205	0.0877	0.3205	0.3989	0.3205	0.9204	0.1614	0.0695	1	0.3928	0.1614	0.5072	1	0.9379	0.3205	0.0877		0.3962	0.3962	0.3962	0.4263	0.3962	0.4565	0.3962	0.4263		0	0	0	5
	5939			fexofenadine	LC/MS pos late	42021	C06999	HMDB0005030	3348					0.81	0.99	1	1.22	0.89		0.2743	0.0784	0.3777	0.4352	0.3777	0.9204	0.1638	0.0703	0.8801	0.3644	1	0.8539	0.2134	0.6344	0.2743	0.0784		0.9311	0.8371	1.025	0.8286	0.8286	0.8286	0.8328	0.9268		5	5	5	3
	5944			montelukast	LC/MS pos late	64124	C07482	HMDB0014614	5281040					1	1	1	1	1																			1	1	1	1	1	1	1	1		0	0	0	3
	5949			guaifenesin	LC/MS neg	43390	D00337	HMDB0004998	3516					1	1	1	1	1																			1	1	1	1	1	1	1	1		0	0	0	3
	5952			pseudoephedrine	LC/MS pos early	39586	C02765	HMDB0001943	7028					1	1	1	1	1																			1	1	1	1	1	1	1	1		3	5	0	0
	5960		Drug - Topical Agents	salicylate	LC/MS polar	1515	C00805	HMDB0001895	338					0.14	0.05	3.71	1.24	0.1		1.1264e-06	9.9232e-07	0.4038	0.4486	0.8671	0.9355	0.0005	0.0005	0.0002	0.0004	0.4784	0.7097	0.6362	0.8555	1.1264e-06	9.9232e-07		40.426	36.0621	44.7899	4.008	1.7003	6.3157	18.8812	25.5528		100	100	100	95
	5962			2,6-dihydroxybenzoic acid	LC/MS neg	63042		HMDB0013676	9338					0.14	0.41	0.59	1.78	0.24		7.626e-12	1.9645e-11	0.7178	0.5842	0.0296	0.8581	2.5515e-10	2.0312e-09	8.6676e-05	0.0002	0.1936	0.5174	0.072	0.4723	7.626e-12	1.9645e-11		2.3143	1.6669	2.9617	0.5473	0.6878	0.4068	1.1774	1.6843		100	100	100	90
	5966			hydroquinone sulfate	LC/MS neg	35322	C00530	HMDB0240263	161220					1.1	1.72	1.58	2.47	1.28		0.1028	0.0335	0.1823	0.3221	0.8432	0.9355	0.1948	0.0816	0.3075	0.1608	0.4197	0.6769	0.2783	0.6841	0.1028	0.0335		1.7511	1.0101	2.492	2.2406	1.739	2.7423	1.3745	2.6171		95	95	95	63
	5989		Drug - Other	S-carboxymethyl-L-cysteine	LC/MS pos early	47897	C03727	HMDB0029415	193653					0.7	0.81	1.65	1.89	0.74		0.0558	0.0191	0.0793	0.2172	0.4045	0.9204	0.0529	0.0275	0.4375	0.2109	0.5081	0.7221	0.0681	0.4618	0.0558	0.0191		1.1931	0.8249	1.5613	0.8816	0.6652	1.098	0.7451	1.3297		83	85	80	75
	5990			1-hydroxy-2-naphthalenecarboxylate	LC/MS neg	38140	C03203		54675865					1	1.02	0.98	1	1.01		0.3205	0.0877	0.3205	0.3989	0.3205	0.9204	1	0.3064	0.1614	0.0965	0.1614	0.5072	1	0.9379	0.3205	0.0877		0.8216	0.8216	0.8216	0.8305	0.8395	0.8216	0.8305	0.8216		3	5	0	3
	6063		Chemical	neopentyl glycol glutarate**	LC/MS neg	64429								1.15	1.17	1.03	1.06	1.16		0.6459	0.1608	0.542	0.5091	0.9782	0.9403	0.7598	0.2499	0.7307	0.316	0.6522	0.779	0.6802	0.868	0.6459	0.1608		1.1551	1.1234	1.1868	1.3381	1.317	1.3592	1.2202	1.273		100	100	100	100
	6064			neopentyl glycol adipate**	LC/MS neg	64428								1.07	1.3	0.96	1.16	1.18		0.7024	0.1725	0.3889	0.4405	0.7497	0.9355	0.6202	0.2116	0.9644	0.3887	0.7004	0.7881	0.404	0.765	0.7024	0.1725		1.0892	1.0064	1.1721	1.2803	1.308	1.2526	1.1572	1.2124		100	100	100	100
	6065			neopentyl glycol suberate**	LC/MS neg	64421								0.87	1.11	0.9	1.15	0.98		0.1232	0.0393	0.7567	0.5994	0.4543	0.9204	0.1064	0.0493	0.5701	0.2612	0.7559	0.8052	0.4546	0.789	0.1232	0.0393		1.1222	1.0433	1.201	1.097	1.1536	1.0404	1.0985	1.1207		100	100	100	100
	6066			neopentyl glycol azelate**	LC/MS neg	64419								0.92	1.18	0.98	1.25	1.03		0.2503	0.0726	0.2711	0.3864	0.3585	0.9204	0.1451	0.0641	0.8688	0.3612	0.8964	0.8456	0.1548	0.5864	0.2503	0.0726		1.0899	0.9675	1.2123	1.125	1.1377	1.1122	1.0526	1.1623		100	100	100	100
	6067			neopentyl glycol sebacate**	LC/MS neg	64420								0.93	1.35	0.92	1.35	1.11		0.3642	0.0981	0.3212	0.3989	0.257	0.9204	0.1503	0.0659	0.8716	0.3619	0.9194	0.8507	0.1342	0.5763	0.3642	0.0981		1.1505	0.9786	1.3223	1.273	1.3226	1.2234	1.1506	1.2729		100	100	100	100
	6068			neopentyl glycol undecanedioate**	LC/MS neg	64424								0.82	1.09	1.02	1.36	0.93		0.0524	0.018	0.1419	0.2841	0.3272	0.9204	0.0399	0.0216	0.4883	0.2304	0.7257	0.7954	0.0847	0.505	0.0524	0.018		1.1909	1.0084	1.3733	1.1124	1.0998	1.1249	1.0541	1.2491		100	100	100	100
	6069			neopentyl glycol dodecanedioate**	LC/MS neg	64425								0.82	1.22	0.86	1.28	1		0.0999	0.0326	0.5605	0.5145	0.2309	0.9204	0.0457	0.0242	0.7469	0.322	0.6607	0.779	0.2089	0.6344	0.0999	0.0326		1.1679	1.0226	1.3132	1.1646	1.2496	1.0796	1.1361	1.1964		100	100	100	100
	6070			propylene glutarate (1)**	LC/MS neg	64430								1.06	1.25	0.92	1.09	1.15		0.5483	0.1401	0.6807	0.5673	0.7016	0.9355	0.4871	0.1749	0.8777	0.3639	0.984	0.8539	0.5744	0.8358	0.5483	0.1401		1.0603	1.0167	1.1038	1.2226	1.2739	1.1713	1.1453	1.1376		100	100	100	95
	6071			propylene glutarate (2)**	LC/MS neg	64431								0.94	1.14	0.89	1.08	1.03		0.2374	0.0695	0.6756	0.5654	0.6502	0.9355	0.248	0.1008	0.6045	0.2733	0.9802	0.8539	0.5377	0.809	0.2374	0.0695		1.1422	1.0983	1.1862	1.1814	1.2494	1.1135	1.1738	1.1498		100	100	100	95
	6072			propylene suberate (1)**	LC/MS neg	64432								1.05	1.7	0.8	1.3	1.33		0.9366	0.2181	0.5855	0.526	0.2074	0.9204	0.4021	0.1499	0.3424	0.175	0.6103	0.7664	0.2022	0.6323	0.9366	0.2181		1.0706	0.9325	1.2087	1.4282	1.5896	1.2667	1.261	1.2377		100	100	100	95
	6073			propylene suberate (2)**	LC/MS neg	64433								1.13	1.45	0.96	1.23	1.27		0.7459	0.1816	0.4037	0.4486	0.4691	0.9204	0.7768	0.2541	0.4589	0.2197	0.937	0.8539	0.2712	0.68	0.7459	0.1816		1.0559	0.9466	1.1652	1.3449	1.3744	1.3155	1.1605	1.2404		100	100	100	98
	6074			propylene azelate (1)**	LC/MS neg	64434								0.94	1.21	0.94	1.21	1.06		0.2926	0.0826	0.6631	0.5595	0.2766	0.9204	0.1316	0.0589	0.9798	0.3923	0.6428	0.7788	0.2817	0.6902	0.2926	0.0826		1.0561	0.9536	1.1585	1.1191	1.1513	1.0869	1.0524	1.1227		100	100	100	100
	6075			propylene azelate (2)**	LC/MS neg	64435								0.97	1.2	0.98	1.21	1.08		0.3209	0.0878	0.4873	0.4898	0.4191	0.9204	0.2041	0.0848	0.8953	0.3678	0.9357	0.8539	0.2889	0.6955	0.3209	0.0878		1.0537	0.9539	1.1535	1.1351	1.1483	1.1218	1.0511	1.1377		100	100	100	95
	6076			propylene sebacate**	LC/MS neg	64437								0.97	1.36	0.92	1.3	1.14		0.316	0.0877	0.4093	0.4526	0.4113	0.9204	0.1982	0.0828	0.8973	0.3683	0.998	0.8539	0.2453	0.6527	0.316	0.0877		1.1568	1.0075	1.3061	1.319	1.3736	1.2644	1.1906	1.2852		100	100	100	98
	6077			propylene tridecanedioate**	LC/MS neg	64438								0.71	1.14	0.78	1.27	0.9		0.0053	0.0023	0.9593	0.6609	0.198	0.9204	0.0042	0.0031	0.2691	0.1448	0.3805	0.6555	0.3428	0.7227	0.0053	0.0023		1.2544	1.1074	1.4013	1.1242	1.2602	0.9882	1.1838	1.1947		100	100	100	85
	6078			diglycerol	LC/MS pos early	40700			42953					1.03	2	0.99	1.93	1.36		0.0317	0.0116	0.0664	0.2012	0.8228	0.9355	0.0919	0.0434	0.1689	0.1003	0.1441	0.5072	0.2504	0.6571	0.0317	0.0116		1.3352	0.9117	1.7587	1.8141	1.8191	1.809	1.3654	1.7839		100	100	100	100
	6087			sulfate*	LC/MS neg	46960	C00059	HMDB01448	5152822					1.76	1.58	1.15	1.03	1.67		1.9117e-06	1.5855e-06	0.3211	0.3989	0.4612	0.9204	7.9313e-05	9.3721e-05	0.0025	0.0032	0.2225	0.5454	0.8557	0.9264	1.9117e-06	1.5855e-06		0.9426	0.9268	0.9584	1.5756	1.4681	1.6832	1.1974	1.3208		100	100	100	100
	6090			O-sulfo-L-tyrosine	LC/MS neg	45413		HMDB0155722	514186					1.5	1.64	1.27	1.38	1.56		0.0006	0.0003	0.0589	0.1952	0.5607	0.9209	0.0042	0.0031	0.037	0.0304	0.0808	0.4165	0.3486	0.7288	0.0006	0.0003		1.1431	0.9606	1.3256	1.781	1.5719	1.9901	1.2663	1.6579		100	100	100	100
	6094			ethyl glucuronide	LC/MS neg	39603		HMDB0010325	18392195					0.22	0.68	1.09	3.36	0.33		0.2257	0.0664	0.7654	0.6025	0.9256	0.9403	0.4277	0.1576	0.3554	0.1798	0.7818	0.8064	0.8847	0.9371	0.2257	0.0664		1.0575	0.4851	1.6299	0.3451	0.3303	0.36	0.4077	0.9949		18	20	15	20
	6108			3-acetylphenol sulfate	LC/MS neg	48693								0.3	0.16	3.47	1.88	0.25		1.2343e-06	1.0704e-06	0.4298	0.4616	0.7729	0.9355	0.0007	0.0007	0.0002	0.0003	0.446	0.6974	0.7224	0.8827	1.2343e-06	1.0704e-06		3.3496	2.3279	4.3713	0.8309	0.3721	1.2896	1.35	2.8305		83	80	85	35
	6139			S-(3-hydroxypropyl)mercapturic acid (HPMA)	LC/MS neg	44552			119083					0.56	1.07	2.59	4.98	0.64		0.2908	0.0822	0.024	0.13	0.3517	0.9204	0.1612	0.0695	0.9289	0.3787	0.0247	0.2767	0.3371	0.7227	0.2908	0.0822		1.5273	0.511	2.5437	0.9794	0.5459	1.4128	0.5284	1.9782		25	25	25	40
	6153			dimethyl sulfone	LC/MS pos early	43424	C11142	HMDB0004983	6213					0.65	0.46	1.61	1.15	0.56		0.3895	0.1035	0.4787	0.4865	0.0464	0.9204	0.415	0.154	0.0445	0.0346	0.0567	0.3622	0.3563	0.7325	0.3895	0.1035		2.1292	1.9835	2.2749	1.1921	0.9123	1.4719	1.4479	1.8734		100	100	100	100
	6161			2-acrylamidoglycolic acid	LC/MS pos early	63259			92230					1.29	1.28	1.67	1.66	1.29		0.0366	0.0131	0.0726	0.2122	0.7639	0.9355	0.0899	0.0426	0.2004	0.1147	0.1376	0.5001	0.2861	0.6923	0.0366	0.0131		1.3173	0.9907	1.644	1.694	1.2708	2.1173	1.1307	1.8806		100	100	100	100
	6174			methylnaphthyl sulfate (2)*	LC/MS neg	61873								0.22	0.43	0.91	1.8	0.29		0.0026	0.0012	0.9265	0.6556	0.8152	0.9355	0.0204	0.0122	0.0452	0.0351	0.8177	0.8155	0.9203	0.9379	0.0026	0.0012		1.0196	0.7287	1.3105	0.2969	0.3112	0.2826	0.52	0.7966		35	35	35	8
	6176			2-naphthol sulfate	LC/MS neg	62520			74428					0.89	0.69	1.65	1.27	0.8		0.3851	0.1026	0.4552	0.4759	0.5086	0.9204	0.8827	0.2817	0.2804	0.1493	0.3203	0.6275	0.9514	0.9379	0.3851	0.1026		2.8445	2.5036	3.1854	2.2867	1.7281	2.8453	2.1159	3.0154		100	100	100	90
	6178			2,4-di-tert-butylphenol	LC/MS neg	64328								0.73	0.83	0.79	0.9	0.78		0.0362	0.013	0.1683	0.3109	0.9776	0.9403	0.1307	0.0586	0.1408	0.0888	0.3188	0.6275	0.3382	0.7227	0.0362	0.013		1.4516	1.5309	1.3723	1.1319	1.2652	0.9987	1.3981	1.1855		100	100	100	100
	6190			benzoylcarnitine*	LC/MS pos early	43265								1.61	3.52	1.15	2.51	2.15		0.0137	0.0055	0.0247	0.1308	0.6661	0.9355	0.0399	0.0216	0.1436	0.0904	0.0577	0.3633	0.1927	0.6249	0.0137	0.0055		1.1166	0.6363	1.5969	2.4043	2.2413	2.5672	1.4388	2.082		83	75	90	75
	6191			perfluorooctanesulfonate (PFOS)	LC/MS polar	57564	C18142	HMDB0059586	74483					0.46	0.47	1.02	1.05	0.46		0.0016	0.0007	0.7324	0.5896	0.7392	0.9355	0.0127	0.0081	0.041	0.0329	0.6333	0.7784	0.995	0.9379	0.0016	0.0007		1.8505	1.8063	1.8946	0.8592	0.8491	0.8693	1.3277	1.3819		98	100	95	100
	6200			succinimide	LC/MS neg	41888	C07273		11439					1	1	1	1	1																			1	1	1	1	1	1	1	1		3	0	5	0
	6206			trizma acetate	LC/MS pos early	20710	C07182		16218782					9.01	9.43	0.96	1	9.22		0.0969	0.0317	0.6381	0.5503	0.553	0.9204	0.4454	0.1618	0.1116	0.0734	0.4524	0.6991	0.9306	0.9379	0.0969	0.0317		1.5549	1.5533	1.5566	14.3406	14.6508	14.0305	8.102	7.7936		100	100	100	100
	6211			4-methylbenzenesulfonate	LC/MS neg	43592	C06677	HMDB0059933	85570					1.26	1.19	1.01	0.95	1.23		0.08	0.0266	0.6192	0.5411	0.8685	0.9355	0.174	0.074	0.2589	0.1402	0.8145	0.8153	0.6395	0.8557	0.08	0.0266		0.9273	0.9531	0.9016	1.1361	1.1325	1.1397	1.0428	1.0206		93	95	90	78
	6214			4-hydroxychlorothalonil	LC/MS neg	48441		HMDB0240624	34217					0.43	0.65	0.7	1.06	0.54		0.0009	0.0004	0.3138	0.3989	0.1151	0.9204	0.0006	0.0006	0.1912	0.1109	0.0691	0.3906	0.6829	0.8681	0.0009	0.0004		1.3225	1.2853	1.3597	0.7129	0.8396	0.5863	1.0625	0.973		98	95	100	90
	6219			1,2,3-benzenetriol sulfate (2)	LC/MS neg	48762		HMDB0060018 HMDB0060016	54110629;92013662					0.15	0.28	0.56	1.05	0.21		4.5615e-10	7.7171e-10	0.3591	0.4262	0.7723	0.9355	1.2775e-06	2.5879e-06	6.385e-06	1.8854e-05	0.3937	0.6596	0.6561	0.8606	4.5615e-10	7.7171e-10		2.9752	2.8965	3.0538	0.6253	0.8021	0.4485	1.8493	1.7511		95	95	95	53
	6221			2-methoxyresorcinol sulfate	LC/MS neg	48445								0.53	0.72	0.83	1.14	0.62		0.0018	0.0008	0.9765	0.6613	0.8136	0.9355	0.0162	0.01	0.037	0.0304	0.8512	0.8296	0.884	0.9371	0.0018	0.0008		1.3423	1.2557	1.4289	0.8278	0.9032	0.7524	1.0794	1.0907		78	85	70	30
	6222			3-hydroxypyridine sulfate	LC/MS neg	48448								0.04	0.02	3.35	1.56	0.03		0	0	0.6429	0.5515	0.6889	0.9355	3.293e-12	6.7916e-11	4.0273e-11	1.1156e-09	0.9642	0.8539	0.5415	0.809	0	0		14.8359	11.6101	18.0616	0.5001	0.2299	0.7704	5.92	9.416		100	100	100	70
	6223			3-hydroxypyridine glucuronide	LC/MS pos early	63236								0.16	0.24	1.12	1.65	0.19		7.8492e-06	5.8278e-06	0.3424	0.4159	0.5525	0.9204	0.0003	0.0003	0.004	0.0048	0.8005	0.8131	0.2759	0.6821	7.8492e-06	5.8278e-06		1.4077	1.063	1.7523	0.2647	0.25	0.2793	0.6565	1.0158		55	60	50	5
	6236			6-hydroxyindole sulfate	LC/MS neg	48698		HMDB0000682	122198196					1.01	0.72	1.54	1.1	0.87		0.0404	0.0143	0.2814	0.3928	0.4735	0.9204	0.3377	0.1303	0.0509	0.0389	0.2057	0.5298	0.7973	0.912	0.0404	0.0143		1.3064	1.2459	1.3669	1.1428	0.8985	1.3871	1.0722	1.377		100	100	100	95
	6240			thioproline	LC/MS pos early	53231		HMDB0062164	93176					0.55	0.94	1.02	1.72	0.7		0.0009	0.0004	0.0044	0.0558	0.0052	0.4879	2.4953e-05	3.5606e-05	0.6739	0.2957	0.967	0.8539	9.9238e-05	0.0098	0.0009	0.0004		1.2488	0.9192	1.5783	0.8681	0.8609	0.8754	0.8901	1.2269		100	100	100	100
	6242			perfluorooctanoate (PFOA)	LC/MS neg	62071		HMDB0059587	9554					0.4	0.41	1	1.02	0.41		2.8716e-06	2.2922e-06	0.9748	0.6612	0.418	0.9204	8.5487e-05	9.9462e-05	0.0037	0.0044	0.5515	0.7358	0.5816	0.8358	2.8716e-06	2.2922e-06		1.6792	1.6646	1.6937	0.6829	0.6817	0.6841	1.1732	1.1889		93	90	95	85
	6247			2,2'-Methylenebis(6-tert-butyl-p-cresol)	LC/MS polar	62885			8398					1.04	1.18	0.96	1.09	1.11		0.5424	0.1391	0.9796	0.6621	0.3784	0.9204	0.8469	0.272	0.2928	0.1549	0.5448	0.733	0.5211	0.809	0.5424	0.1391		1.0775	1.0321	1.1229	1.1928	1.22	1.1656	1.1261	1.1442		100	100	100	100
	6253			5-hydroxy-2-methylpyridine sulfate	LC/MS neg	63230								0.06	0.03	3.06	1.51	0.05		7.8435e-09	1.0298e-08	0.5137	0.4993	0.3595	0.9204	0.0002	0.0002	1.3817e-06	5.0237e-06	0.268	0.5843	0.8515	0.924	7.8435e-09	1.0298e-08		4.1832	3.3291	5.0373	0.2111	0.1041	0.3182	1.7166	2.6778		85	85	85	23
	6255			3-hydroxy-2-methylpyridine sulfate	LC/MS neg	63227								0.05	0.03	2.92	1.92	0.04		5.181e-12	1.3983e-11	0.2757	0.3881	0.8557	0.9355	9.2242e-08	2.7356e-07	2.6741e-07	1.3391e-06	0.5194	0.7279	0.3682	0.7401	5.181e-12	1.3983e-11		4.022	2.7551	5.2888	0.1636	0.0834	0.2438	1.4193	2.7663		93	85	100	13
	6257			(2-butoxyethoxy)acetic acid	LC/MS pos early	63380			106312					8.55	5.93	1.44	1	7.24		2.7735e-07	2.7337e-07	0.3998	0.4473	0.3998	0.9204	1.7416e-05	2.5825e-05	0.0011	0.0016	0.2348	0.5533	1	0.9379	2.7735e-07	2.7337e-07		0.1182	0.1182	0.1182	0.8561	0.7013	1.011	0.4097	0.5646		3	5	0	53
	6260			3,5-dichloro-2,6-dihydroxybenzoic acid	LC/MS polar	63589			24721632					0.76	0.94	0.8	0.99	0.85		0.1979	0.0594	0.3574	0.4251	0.1621	0.9204	0.059	0.0301	0.9367	0.3808	0.1024	0.4425	0.7322	0.8845	0.1979	0.0594		1.0237	1.027	1.0204	0.8719	0.9686	0.7751	0.9978	0.8978		100	100	100	98
	6261			3-bromo-5-chloro-2,6-dihydroxybenzoic acid*	LC/MS neg	63681			134581543					0.75	1.03	0.8	1.09	0.89		0.2539	0.0733	0.6077	0.5391	0.0939	0.9204	0.0477	0.025	0.7	0.3043	0.1219	0.4788	0.4062	0.765	0.2539	0.0733		0.992	0.9486	1.0354	0.8791	0.9778	0.7803	0.9632	0.9079		98	95	100	100
	6262			dibutyl sulfosuccinate	LC/MS neg	63841			423891					3.83	9.33	0.54	1.31	6.21		0.0003	0.0001	0.3452	0.4169	0.6598	0.9355	0.0193	0.0116	0.0035	0.0042	0.7204	0.7943	0.3282	0.7227	0.0003	0.0001		1.3413	1.1593	1.5233	8.3245	10.8164	5.8326	5.9879	3.678		98	100	95	100
	6267			4-chlorobenzoic acid	LC/MS neg	63988	C02370		6318					0.86	0.88	1.05	1.08	0.87		0.0058	0.0025	0.294	0.3989	0.6159	0.9307	0.0206	0.0123	0.1027	0.069	0.6969	0.7881	0.2733	0.6821	0.0058	0.0025		1.0823	1.0426	1.1221	0.9388	0.9172	0.9603	0.9799	1.0412		100	100	100	98
	6349			perfluorohexanesulfonate (PFHxS)	LC/MS neg	64623		HMDB0094700						0.5	0.57	1.2	1.38	0.53		0.0023	0.0011	0.5246	0.5022	0.3285	0.9204	0.0046	0.0033	0.1296	0.0827	0.8083	0.8153	0.2548	0.6571	0.0023	0.0011		1.4148	1.1876	1.642	0.7489	0.6793	0.8184	0.9334	1.2302		95	95	95	98
	6372	Partially Characterized Molecules	Partially Characterized Molecules	glucuronide of C10H18O2 (1)*	LC/MS neg	61881								0.17	0.29	2.45	4.09	0.2		0.0193	0.0074	0.0432	0.1672	0.3382	0.9204	0.0203	0.0121	0.3165	0.1648	0.4422	0.6947	0.0359	0.3753	0.0193	0.0074		2.9927	1.175	4.8105	0.5906	0.342	0.8392	0.7585	2.8248		50	45	55	35
	6378			glucuronide of C10H18O2 (7)*	LC/MS neg	61887								0.24	0.35	4.67	6.67	0.26		0.0399	0.0141	0.1893	0.3272	0.6506	0.9355	0.0758	0.0373	0.2508	0.1365	0.5404	0.733	0.2122	0.6344	0.0399	0.0141		7.6372	1.9906	13.2839	1.9634	0.6931	3.2336	1.3419	8.2587		78	85	70	60
	6379			glucuronide of C10H18O2 (8)*	LC/MS neg	61888								0.29	0.5	3.55	6.13	0.32		0.1164	0.0376	0.0198	0.1232	0.3952	0.9204	0.0881	0.0421	0.6057	0.2734	0.2842	0.599	0.0249	0.3156	0.1164	0.0376		2.9672	0.8324	5.102	0.9535	0.4196	1.4875	0.626	3.2947		48	35	60	35
	6390			glucuronide of C12H22O4 (1)*	LC/MS neg	61874								0.28	0.26	1.8	1.73	0.27		0.0002	0.0001	0.4685	0.4831	0.4552	0.9204	0.0275	0.0156	0.0014	0.0019	0.2989	0.6124	0.9876	0.9379	0.0002	0.0001		1.1845	0.869	1.5	0.321	0.2291	0.4129	0.549	0.9565		58	60	55	15
	6395			glucuronide of C14H26O4 (1)*	LC/MS neg	61876								0.41	0.53	2.23	2.88	0.44		0.1229	0.0393	0.1924	0.3304	0.3268	0.9204	0.6864	0.23	0.0757	0.0537	0.1077	0.4545	0.8171	0.9197	0.1229	0.0393		1.5236	0.7859	2.2612	0.6672	0.4133	0.921	0.5996	1.5911		40	40	40	18
	6400			glutamine conjugate of C6H10O2 (1)*	LC/MS neg	63657								1.34	2	1.34	2	1.56		0.0021	0.001	0.6422	0.5515	0.8635	0.9355	0.0363	0.0199	0.0201	0.0179	0.8359	0.8241	0.6527	0.8577	0.0021	0.001		1.5116	1.0079	2.0153	2.3601	2.0137	2.7066	1.5108	2.3609		98	95	100	100
	6401			glutamine conjugate of C6H10O2 (2)*	LC/MS neg	63660								4.12	2.09	1.23	0.62	2.87		1.2109e-05	8.7057e-06	0.6629	0.5595	0.5156	0.9204	0.0003	0.0003	0.0056	0.0063	0.8792	0.8385	0.4429	0.7817	1.2109e-05	8.7057e-06		1.2302	1.5142	0.9463	3.5366	3.1716	3.9015	2.3429	2.4239		100	100	100	100
	6402			glutamine conjugate of C7H12O2*	LC/MS neg	63658								2.25	1.73	1.31	1.01	1.99		0.0581	0.0199	0.6796	0.5673	0.5771	0.9241	0.0831	0.0401	0.3379	0.1737	0.9184	0.8507	0.4928	0.795	0.0581	0.0199		1.4171	1.4122	1.4219	2.821	2.4374	3.2046	1.9248	2.3133		90	95	85	98
	6406			glutamine conjugate of C8H12O4 (1)*	LC/MS neg	62140								3.18	3.71	1.71	1.99	3.36		2.4261e-05	1.6566e-05	0.1178	0.2532	0.5224	0.9204	0.0005	0.0005	0.008	0.0084	0.1199	0.4773	0.5085	0.8037	2.4261e-05	1.6566e-05		0.4207	0.2814	0.56	1.4128	1.044	1.7816	0.6627	1.1708		20	20	20	63
	6418			glycine conjugate of C10H12O2*	LC/MS neg	62145								1	0.7	1.76	1.23	0.87		0.0483	0.0168	0.5497	0.5127	0.4388	0.9204	0.3876	0.1456	0.0525	0.0397	0.3325	0.6296	0.9005	0.9379	0.0483	0.0168		1.2524	1.1227	1.3821	1.0884	0.7887	1.3881	0.9557	1.3851		95	95	95	83
	6419			glycine conjugate of C10H14O2 (1)*	LC/MS neg	62146								0.93	0.54	1.56	0.92	0.73		0.0013	0.0006	0.6234	0.5423	0.1091	0.9204	0.2251	0.0925	0.0007	0.0011	0.139	0.5037	0.4274	0.7798	0.0013	0.0006		1.2515	1.3043	1.1988	0.9107	0.7106	1.1108	1.0075	1.1548		100	100	100	100
	6423			metabolonic lactone sulfate	LC/MS neg	63153								0.99	1.31	1.03	1.37	1.12		0.3453	0.0936	0.4764	0.4862	0.1888	0.9204	0.791	0.2578	0.1117	0.0734	0.6673	0.7814	0.153	0.5837	0.3453	0.0936		1.1637	0.9808	1.3467	1.3073	1.2852	1.3294	1.133	1.3381		93	85	100	88
	6424			pentose acid*	LC/MS polar	63264	C00803	HMDB0000892	7991					0.25	0.25	1.4	1.37	0.25		3.5551e-09	4.9343e-09	0.8463	0.6319	0.5028	0.9204	1.653e-06	3.2329e-06	6.1224e-05	0.0001	0.7359	0.7995	0.5413	0.809	3.5551e-09	4.9343e-09		2.9608	2.503	3.4186	0.7466	0.6227	0.8706	1.5628	2.1446		100	100	100	83
	6431			branched-chain, straight-chain, or cyclopropyl 10:1 fatty acid (1)*	LC/MS neg	63615								0.36	0.57	0.57	0.9	0.47		0.0001	7.4389e-05	0.2184	0.3565	0.904	0.9371	0.0042	0.0031	0.0069	0.0075	0.3386	0.6315	0.4308	0.7799	0.0001	7.4389e-05		1.4319	1.5088	1.355	0.675	0.8599	0.4902	1.1843	0.9226		83	85	80	53
	6434			branched-chain, straight-chain, or cyclopropyl 12:1 fatty acid*	LC/MS neg	63683								1.24	0.69	0.96	0.54	0.88		0.7785	0.1884	0.092	0.2304	0.0887	0.9204	0.16	0.0695	0.3111	0.1625	0.99	0.8539	0.0176	0.2693	0.7785	0.1884		1.295	1.6869	0.9031	1.1408	1.1621	1.1196	1.4245	1.0113		95	95	95	98
	6436			GlcNAc sulfate conjugate of C21H34O2 steroid**	LC/MS neg	63699								6.75	3.35	5.44	2.7	5.83		0.0001	6.6347e-05	0.0002	0.0091	0.2599	0.9204	0.0004	0.0004	0.0403	0.0326	0.0006	0.0496	0.0515	0.4285	0.0001	6.6347e-05		0.5908	0.3193	0.8623	3.4441	1.0689	5.8193	0.6941	3.3408		43	25	60	78
	6444			bilirubin degradation product, C16H18N2O5 (1)**	LC/MS neg	64403								0.79	1.06	1.4	1.88	0.89		0.0429	0.0151	0.0042	0.0552	0.6076	0.9307	0.0726	0.0358	0.2786	0.1487	0.0889	0.4217	0.0165	0.2572	0.0429	0.0151		1.259	0.8735	1.6446	1.1143	0.9276	1.301	0.9005	1.4728		100	100	100	95
	6445			bilirubin degradation product, C16H18N2O5 (2)**	LC/MS neg	64404								0.67	0.96	1.27	1.82	0.78		0.0067	0.0028	0.0125	0.1012	0.4009	0.9204	0.0122	0.0078	0.1737	0.1027	0.229	0.5509	0.0185	0.2762	0.0067	0.0028		1.4114	1.0019	1.8208	1.0945	0.9638	1.2252	0.9829	1.523		100	100	100	100
	6446			bilirubin degradation product, C17H18N2O4 (1)**	LC/MS neg	64409								0.38	0.58	0.96	1.47	0.46		1.9472e-08	2.3733e-08	0.1485	0.2926	0.4129	0.9204	3.3025e-06	5.8765e-06	0.0002	0.0004	0.654	0.779	0.1106	0.5384	1.9472e-08	2.3733e-08		1.4423	1.1685	1.7162	0.666	0.6782	0.6538	0.9234	1.185		100	100	100	100
	6447			bilirubin degradation product, C17H18N2O4 (2)**	LC/MS neg	64407								0.43	0.63	0.88	1.31	0.52		2.4383e-07	2.4386e-07	0.3989	0.4473	0.4291	0.9204	1.8382e-05	2.7168e-05	0.0009	0.0013	0.97	0.8539	0.2489	0.6559	2.4383e-07	2.4386e-07		1.629	1.4119	1.846	0.8407	0.8945	0.787	1.1532	1.3165		100	100	100	100
	6448			bilirubin degradation product, C17H18N2O4 (3)**	LC/MS neg	64408								0.39	0.59	0.91	1.4	0.47		3.3409e-09	4.6945e-09	0.3125	0.3989	0.1776	0.9204	2.2281e-07	5.7773e-07	0.0003	0.0005	0.8084	0.8153	0.0968	0.5246	3.3409e-09	4.6945e-09		1.7171	1.4331	2.0011	0.8115	0.8499	0.7731	1.1415	1.3871		100	100	100	100
	6449			bilirubin degradation product, C17H20N2O5 (1)**	LC/MS neg	64405								0.4	0.53	1	1.32	0.46		1.5464e-07	1.623e-07	0.3638	0.4282	0.6923	0.9355	3.8944e-05	5.137e-05	0.0003	0.0005	0.7161	0.7943	0.3569	0.7325	1.5464e-07	1.623e-07		1.7589	1.5179	1.9999	0.8075	0.807	0.808	1.1625	1.404		100	100	100	98
	6450			bilirubin degradation product, C17H20N2O5 (2)**	LC/MS neg	64406								0.44	0.53	1.04	1.26	0.48		1.9296e-07	1.9704e-07	0.367	0.4307	0.846	0.9355	7.4956e-05	8.9504e-05	0.0002	0.0003	0.6157	0.7679	0.4381	0.7799	1.9296e-07	1.9704e-07		1.6584	1.4691	1.8476	0.8005	0.784	0.8169	1.1266	1.3323		100	100	100	100
	6451			bilirubin degradation product, C16H18N2O5 (3)**	LC/MS neg	64414								1.16	1.51	1.46	1.9	1.28		0.5965	0.151	0.001	0.0246	0.6682	0.9355	0.943	0.2967	0.4985	0.2346	0.0376	0.3179	0.008	0.2171	0.5965	0.151		1.0867	0.7492	1.4241	1.3921	1.1302	1.6541	0.9397	1.5391		100	100	100	100
	6452			bilirubin degradation product, C16H18N2O5 (4)**	LC/MS neg	64415								0.74	1.02	1.34	1.83	0.84		0.0169	0.0066	0.0113	0.0969	0.3812	0.9204	0.0214	0.0127	0.2729	0.1462	0.2291	0.5509	0.0163	0.2566	0.0169	0.0066		1.2941	0.9147	1.6735	1.0866	0.9295	1.2437	0.9221	1.4586		100	100	100	100
	6453			glutamine_degradant*	LC/MS pos early	46225								1.44	2.01	1.5	2.1	1.62		0.2471	0.0718	0.0007	0.0208	0.5282	0.9204	0.7075	0.2359	0.207	0.118	0.0422	0.3315	0.0041	0.1488	0.2471	0.0718		1.03	0.6644	1.3956	1.6706	1.3384	2.0029	1.0014	1.6992		100	100	100	100
		N/A	N/A	X-07765	LC/MS neg	46590								0.23	0.1	1.75	0.76	0.16		3.6209e-09	4.985e-09	0.9556	0.6609	0.5001	0.9204	6.2569e-05	7.6115e-05	1.653e-06	5.7942e-06	0.6614	0.779	0.6056	0.8395	3.6209e-09	4.985e-09		3.4275	3.9005	2.9545	0.5345	0.3888	0.6802	2.1447	1.8173		100	100	100	95
				X-11299	LC/MS neg	46592								1.83	0.38	3	0.62	0.94		0.4605	0.1199	0.7231	0.5855	0.0032	0.4811	0.1075	0.0497	0.0091	0.0093	0.0186	0.2383	0.061	0.4579	0.4605	0.1199		1.7707	2.181	1.3605	1.6567	0.8279	2.4856	1.5045	1.923		100	100	100	98
				X-11308	LC/MS neg	46390								0.74	1.01	0.99	1.34	0.86		0.2144	0.0637	0.5045	0.4991	0.139	0.9204	0.0558	0.0287	0.8638	0.3598	0.5615	0.742	0.1298	0.5763	0.2144	0.0637		1.0927	0.9334	1.252	0.9353	0.9412	0.9295	0.9373	1.0907		100	100	100	100
				X-11315	LC/MS neg	49592								0.51	0.55	0.83	0.9	0.53		2.7451e-05	1.8595e-05	0.1357	0.2756	0.6034	0.9301	0.0007	0.0007	0.0067	0.0073	0.1554	0.5072	0.4877	0.7946	2.7451e-05	1.8595e-05		1.2566	1.323	1.1902	0.6663	0.7296	0.6031	1.0263	0.8966		93	95	90	78
				X-11372	LC/MS neg	46594								0.7	1.05	0.84	1.25	0.86		0.3952	0.1049	0.7633	0.6017	0.2707	0.9204	0.1688	0.0721	0.8577	0.3582	0.5698	0.7453	0.3213	0.721	0.3952	0.1049		1.072	0.9514	1.1926	0.9179	0.9972	0.8386	0.9743	1.0156		95	90	100	98
				X-11378	LC/MS neg	46595								0.6	1.14	1.02	1.93	0.79		0.2372	0.0695	0.2901	0.3981	0.1967	0.9204	0.0818	0.0395	0.9377	0.3809	0.8672	0.8366	0.0982	0.5246	0.2372	0.0695		1.3545	0.9234	1.7855	1.0674	1.056	1.0788	0.9897	1.4321		98	100	95	98
				X-11381	LC/MS pos early	32698								1.69	3.05	0.64	1.15	2.32		0.0006	0.0003	0.8001	0.6175	0.1626	0.9204	0.1262	0.0568	0.0007	0.001	0.243	0.5627	0.4162	0.7739	0.0006	0.0003		0.3717	0.3463	0.3971	0.864	1.0557	0.6724	0.701	0.5347		30	20	40	68
				X-11444	LC/MS neg	46460								1.72	1.16	2.81	1.9	1.52		0.0194	0.0074	0.0096	0.0884	0.3857	0.9204	0.2874	0.1138	0.0239	0.0209	0.0147	0.228	0.2107	0.6344	0.0194	0.0074		1.3644	0.9425	1.7863	2.0794	1.0909	3.0679	1.0167	2.4271		100	100	100	83
				X-11470	LC/MS neg	46601								2.6	1.68	3.39	2.19	2.31		0.6308	0.1578	0.003	0.0443	0.5211	0.9204	0.9091	0.2879	0.4279	0.2087	0.0104	0.228	0.0902	0.5134	0.6308	0.1578		1.1977	0.7506	1.6447	2.7681	1.261	4.2751	1.0058	2.9599		100	100	100	65
				X-11478	LC/MS neg	46602								0.69	0.57	0.95	0.79	0.62		0.0004	0.0002	0.1933	0.3315	0.6523	0.9355	0.0256	0.0147	0.0046	0.0054	0.5449	0.733	0.2159	0.6344	0.0004	0.0002		1.3897	1.5526	1.2269	0.8636	0.8867	0.8406	1.2196	1.0337		98	100	95	100
				X-11483	LC/MS neg	47650								1.1	0.38	2.38	0.83	0.71		0.018	0.0069	0.3197	0.3989	0.0228	0.8226	0.9465	0.2974	0.0012	0.0017	0.0213	0.2567	0.3529	0.7322	0.018	0.0069		1.6498	1.8031	1.4965	1.1674	0.6914	1.6434	1.2473	1.57		93	95	90	95
				X-11578	LC/MS neg	49690								1	1.06	0.97	1.03	1.03		0.0547	0.0188	0.843	0.6308	0.9307	0.9403	0.1914	0.0803	0.1535	0.095	0.8403	0.825	0.9374	0.9379	0.0547	0.0188		1.0061	0.9907	1.0216	1.0371	1.0513	1.0229	1.021	1.0222		95	95	95	85
				X-11787	LC/MS pos early	33132								0.86	0.87	1.06	1.07	0.86		0.0139	0.0055	0.2617	0.3852	0.7776	0.9355	0.1181	0.054	0.0512	0.039	0.3205	0.6275	0.5509	0.8175	0.0139	0.0055		1.0674	1.0311	1.1036	0.921	0.8923	0.9497	0.9617	1.0267		100	100	100	100
				X-11795	LC/MS pos early	33140								0.25	0.38	0.74	1.11	0.31		3.1043e-10	5.5268e-10	0.6138	0.5401	0.392	0.9204	1.9348e-07	5.1642e-07	2.3192e-05	5.5067e-05	0.3365	0.6299	0.8029	0.9127	3.1043e-10	5.5268e-10		1.8774	1.7807	1.9741	0.584	0.67	0.4981	1.2253	1.2361		100	100	100	98
				X-11843	LC/MS neg	46466								3.18	1.46	4.98	2.29	2.66		0.4151	0.1092	0.0838	0.2196	0.6664	0.9355	0.7854	0.2564	0.3787	0.1893	0.1265	0.4856	0.3538	0.7322	0.4151	0.1092		2.5659	1.5592	3.5726	6.8261	2.2827	11.3696	1.921	7.4711		95	95	95	73
				X-11847	LC/MS neg	46488								0.06	0.11	2.23	4.05	0.07		0.0011	0.0005	0.8861	0.6423	0.5314	0.9204	0.0545	0.0282	0.0057	0.0065	0.5865	0.7539	0.7326	0.8845	0.0011	0.0005		5.7117	2.2642	9.1592	0.4007	0.2482	0.5532	1.2562	4.8562		73	75	70	50
				X-11849	LC/MS neg	46607								0.26	0.28	1.02	1.08	0.27		0.0173	0.0067	0.7788	0.6072	0.6089	0.9307	0.1786	0.0754	0.0405	0.0327	0.8702	0.8366	0.5754	0.8358	0.0173	0.0067		3.0666	2.9545	3.1788	0.8242	0.8154	0.8331	1.8849	2.0059		78	75	80	68
				X-11850	LC/MS neg	46507								1.16	0.5	6.45	2.8	0.99		0.0427	0.015	0.2609	0.3852	0.7103	0.9355	0.2362	0.0966	0.0893	0.0613	0.2904	0.6051	0.5926	0.8358	0.0427	0.015		3.8038	2.0039	5.6037	3.7654	1.0115	6.5193	1.5077	6.0615		95	95	95	75
				X-11852	LC/MS neg	46521								0.04	0.44	0.31	3.49	0.13		6.1838e-10	9.9658e-10	0.6924	0.5723	0.1137	0.9204	3.5016e-08	1.2289e-07	0.0002	0.0004	0.3976	0.6596	0.1619	0.5867	6.1838e-10	9.9658e-10		5.9589	2.655	9.2629	0.762	1.1652	0.3588	1.9101	4.8109		95	95	95	50
				X-11858	LC/MS neg	47654								0.07	0.09	1	1.3	0.08		0.0001	7.2292e-05	0.6224	0.5423	0.6224	0.9309	0.0138	0.0086	0.0019	0.0025	1	0.8539	0.4865	0.7946	0.0001	7.2292e-05		2.6789	2.3281	3.0296	0.2122	0.2122	0.2122	1.2701	1.6209		48	55	40	0
				X-11880	LC/MS neg	46608								0.76	1.24	0.89	1.44	0.96		0.9897	0.2274	0.8672	0.6375	0.1463	0.9204	0.2984	0.1176	0.3069	0.1608	0.2511	0.5712	0.3609	0.7351	0.9897	0.2274		1.162	0.9531	1.3709	1.1142	1.1817	1.0467	1.0674	1.2088		100	100	100	100
				X-11979	LC/MS neg	47508								2.68	2.31	1.89	1.62	2.54		1.8301e-06	1.529e-06	0.0194	0.1232	0.5248	0.9204	9.9598e-05	0.0001	0.002	0.0026	0.0355	0.3099	0.2199	0.6357	1.8301e-06	1.529e-06		0.735	0.5602	0.9099	1.8652	1.2927	2.4378	0.9264	1.6738		45	35	55	88
				X-12007	LC/MS neg	46610								0.24	0.22	1.82	1.65	0.23		9.8898e-05	6.1369e-05	0.4963	0.4943	0.852	0.9355	0.0033	0.0024	0.007	0.0076	0.7265	0.7954	0.5399	0.809	9.8898e-05	6.1369e-05		4.0447	3.0497	5.0397	0.9295	0.6589	1.2001	1.8543	3.1199		93	90	95	60
				X-12013	LC/MS neg	46611								2.38	0.74	6.67	2.07	1.85		0.5982	0.1513	0.0975	0.2338	0.4312	0.9204	0.8534	0.2735	0.3534	0.1791	0.0848	0.4212	0.5326	0.809	0.5982	0.1513		2.6268	1.7088	3.5448	4.8469	1.264	8.4298	1.4864	5.9873		85	85	85	73
				X-12026	LC/MS neg	47905								2.22	1.72	1.3	1.01	1.97		1.4995e-05	1.0601e-05	0.2296	0.3634	0.2866	0.9204	0.0001	0.0001	0.0141	0.0134	0.1104	0.4593	0.9225	0.9379	1.4995e-05	1.0601e-05		0.9978	0.9943	1.0014	1.9659	1.7131	2.2188	1.3537	1.6101		100	100	100	100
				X-12027	LC/MS neg	47510								1.11	0.18	2.47	0.4	0.45		0.1811	0.0549	0.2399	0.37	0.5101	0.9204	0.6281	0.2141	0.159	0.0965	0.1956	0.5194	0.7128	0.8803	0.1811	0.0549		1.05	1.4999	0.6001	0.4702	0.2712	0.6691	0.8856	0.6346		35	20	50	15
				X-12096	LC/MS pos early	47686								0.9	1.95	1.28	2.76	1.18		0.2525	0.073	0.4002	0.4473	0.6582	0.9355	0.2623	0.1058	0.6176	0.2777	0.3645	0.6402	0.777	0.9061	0.2525	0.073		2.7202	1.4465	3.994	3.2159	2.8212	3.6107	2.1339	3.8023		100	100	100	95
				X-12097	LC/MS pos early	47685								1.3	1.46	1.43	1.61	1.36		0.7317	0.1786	0.4449	0.4687	0.7022	0.9355	0.6082	0.2083	0.9777	0.392	0.4179	0.675	0.7866	0.9085	0.7317	0.1786		1.2111	0.9267	1.4956	1.6516	1.3566	1.9466	1.1416	1.7211		78	75	80	73
				X-12100	LC/MS pos early	47687								5.1	4.69	1.63	1.5	4.94		3e-15	2.3e-14	0.0407	0.1634	0.77	0.9355	4.4024e-10	2.9376e-09	2.6564e-09	3.1536e-08	0.0972	0.4358	0.2099	0.6344	3e-15	2.3e-14		0.6658	0.5319	0.7997	3.287	2.497	4.0771	1.5145	2.4384		100	100	100	100
				X-12101	LC/MS pos early	47642								2.41	2.98	1.26	1.56	2.63		0.0002	0.0001	0.1088	0.2456	0.9005	0.9371	0.0051	0.0037	0.0085	0.0088	0.2203	0.5437	0.2931	0.6992	0.0002	0.0001		1.0531	0.8243	1.282	2.7699	2.4526	3.0873	1.6384	2.1846		100	100	100	100
				X-12104	LC/MS neg	52597								2.33	1.87	1.22	0.98	2.1		1.9773e-08	2.4014e-08	0.8153	0.6194	0.3318	0.9204	2.1797e-06	4.1209e-06	0.0003	0.0006	0.3945	0.6596	0.6012	0.8385	1.9773e-08	2.4014e-08		0.8935	0.9041	0.8829	1.8743	1.6902	2.0583	1.2972	1.4706		100	100	100	100
				X-12111	LC/MS neg	52797								0.7	2.05	0.97	2.85	1.05		0.8845	0.209	0.037	0.154	0.0163	0.7721	0.0696	0.0346	0.1063	0.0705	0.8138	0.8153	0.0018	0.0826	0.8845	0.209		0.5474	0.284	0.8108	0.5738	0.5825	0.565	0.4333	0.6879		23	0	45	30
				X-12112	LC/MS pos early	47690								3.33	3.92	1.41	1.65	3.55		1.8823e-06	1.565e-06	0.0456	0.1739	0.8541	0.9355	0.0003	0.0003	0.0007	0.0011	0.1211	0.4773	0.1953	0.6305	1.8823e-06	1.565e-06		0.7632	0.5753	0.9512	2.71	2.2534	3.1666	1.4144	2.0589		95	95	95	98
				X-12117	LC/MS pos early	47695								2.08	3.96	1.88	3.58	2.49		6.6583e-05	4.272e-05	0.1033	0.2392	0.5161	0.9204	0.0009	0.0008	0.0137	0.0131	0.1078	0.4545	0.4832	0.7946	6.6583e-05	4.272e-05		1.3581	0.5931	2.123	3.3862	2.3503	4.4221	1.4717	3.2726		75	80	70	80
				X-12126	LC/MS neg	46966								1.14	0.59	2.09	1.08	0.87		0.0686	0.0231	0.8284	0.6257	0.844	0.9355	0.2471	0.1005	0.1524	0.0946	0.77	0.8061	0.9887	0.9379	0.0686	0.0231		0.7885	0.7578	0.8191	0.6878	0.4456	0.93	0.6017	0.8746		53	60	45	25
				X-12127	LC/MS pos early	47702								19.07	15.74	1.5	1.23	17.58		3.28e-13	1.269e-12	0.3028	0.3989	0.6929	0.9355	7.5624e-09	3.3571e-08	8.0563e-08	5.3492e-07	0.3138	0.6259	0.6516	0.8574	3.28e-13	1.269e-12		0.3625	0.3245	0.4005	6.3721	5.1064	7.6378	2.7155	4.0192		75	70	80	93
				X-12193	LC/MS neg	46985								1.74	1.15	1.38	0.92	1.43		0.0165	0.0064	0.3823	0.4364	0.3032	0.9204	0.0159	0.0098	0.32	0.1662	0.1796	0.5126	0.9114	0.9379	0.0165	0.0064		0.7607	0.7941	0.7273	1.0891	0.9133	1.2648	0.8537	0.996		58	65	50	63
				X-12216	LC/MS neg	46613								0.75	0.37	2.46	1.23	0.58		0.0003	0.0002	0.2173	0.3565	0.255	0.9204	0.0688	0.0342	0.0009	0.0013	0.095	0.433	0.9454	0.9379	0.0003	0.0002		1.8289	1.6434	2.0144	1.0588	0.6125	1.5051	1.1279	1.7597		100	100	100	88
				X-12221	LC/MS neg	47911								0.13	0.12	1.44	1.36	0.12		1.5029e-10	2.8874e-10	0.1125	0.2502	0.5076	0.9204	2.1064e-07	5.5355e-07	8.8605e-06	2.4546e-05	0.5082	0.7221	0.1124	0.5384	1.5029e-10	2.8874e-10		2.3014	1.9523	2.6505	0.2819	0.2313	0.3324	1.0918	1.4915		88	80	95	25
				X-12261	LC/MS neg	47657								3.09	1.17	4.74	1.79	2.4		0.5992	0.1515	0.3751	0.4347	0.8271	0.9355	0.5989	0.2057	0.8279	0.3487	0.4343	0.6899	0.6355	0.8555	0.5992	0.1515		1.4372	1.0294	1.8451	3.4559	1.2031	5.7086	1.1163	3.7768		60	65	55	55
				X-12283	LC/MS pos early	47708								2.69	0.45	6.39	1.08	1.61		0.001	0.0005	0.8177	0.6197	0.6999	0.9355	0.035	0.0193	0.0087	0.009	0.6633	0.7799	0.9127	0.9379	0.001	0.0005		1.937	1.8609	2.013	3.1268	0.846	5.4076	1.3534	3.7103		98	95	100	40
				X-12407	LC/MS neg	46615								0.13	0.12	1.16	1.12	0.13		1.7037e-06	1.4411e-06	0.3234	0.4005	0.6317	0.9338	0.0001	0.0002	0.0013	0.0018	0.7179	0.7943	0.3002	0.7106	1.7037e-06	1.4411e-06		1.8924	1.7813	2.0034	0.2387	0.2206	0.2569	1.001	1.1301		75	70	80	23
				X-12410	LC/MS neg	47921								1.53	4.58	0.78	2.32	2.45		0.3394	0.0922	0.0414	0.1642	0.9957	0.9455	0.4963	0.1772	0.5011	0.2355	0.1455	0.5072	0.1476	0.5836	0.3394	0.0922		1.5986	0.9623	2.2348	3.9153	4.4054	3.4252	2.6839	2.83		95	95	95	88
				X-12411	LC/MS neg	46616								1.75	1.81	2	2.07	1.77		0.0005	0.0003	0.0265	0.1352	0.804	0.9355	0.0075	0.0051	0.0191	0.0172	0.0798	0.4153	0.1587	0.5867	0.0005	0.0003		1.4895	0.9706	2.0084	2.6347	1.7575	3.5119	1.3641	2.7602		100	100	100	100
				X-12456	LC/MS neg	47639								4.94	3.34	1.3	0.88	4.09		3.6105e-09	4.985e-09	0.9731	0.6609	0.709	0.9355	3.829e-06	6.7342e-06	2.8603e-05	6.6822e-05	0.8102	0.8153	0.7736	0.9052	3.6105e-09	4.985e-09		0.3894	0.4143	0.3645	1.5917	1.384	1.7995	0.8991	1.082		45	50	40	88
				X-12462	LC/MS pos early	46620								0.57	0.69	0.95	1.16	0.62		8.1264e-06	6.0204e-06	0.7199	0.5842	0.3491	0.9204	0.0001	0.0001	0.0081	0.0085	0.6817	0.7837	0.3601	0.7351	8.1264e-06	6.0204e-06		1.468	1.357	1.579	0.9167	0.9378	0.8955	1.1474	1.2372		100	100	100	100
				X-12543	LC/MS neg	47922								0.27	0.37	0.96	1.31	0.31		6.2096e-06	4.6924e-06	0.8469	0.6319	0.9786	0.9403	0.0009	0.0008	0.001	0.0015	0.8764	0.8385	0.9064	0.9379	6.2096e-06	4.6924e-06		0.9119	0.7879	1.0359	0.2869	0.2929	0.2809	0.5404	0.6584		48	50	45	5
				X-12544	LC/MS neg	46510								0.01	2.25	0.29	52.04	0.05		0.0011	0.0005	0.0534	0.1915	0.0033	0.4811	2.0195e-05	2.9561e-05	0.8021	0.3401	0.4495	0.6991	0.0007	0.044	0.0011	0.0005		18.1558	0.6846	35.6269	0.9942	1.5404	0.448	1.1125	18.0375		78	70	85	30
				X-12680	LC/MS pos early	47437								0.44	0.52	0.92	1.1	0.48		0.0002	9.9887e-05	0.6115	0.5401	0.6004	0.927	0.0022	0.0017	0.0176	0.0161	0.4661	0.7076	0.991	0.9379	0.0002	9.9887e-05		1.8699	1.7828	1.9569	0.8999	0.9352	0.8646	1.359	1.4108		100	100	100	85
				X-12707	LC/MS neg	47929								2.01	0.58	3.57	1.03	1.31		0.0256	0.0096	0.0559	0.1928	0.1821	0.9204	0.5128	0.1812	0.0124	0.0122	0.0228	0.2665	0.6753	0.8677	0.0256	0.0096		1.4613	1.4377	1.485	1.9115	0.836	2.9869	1.1368	2.2359		100	100	100	75
				X-12713	LC/MS neg	47932								4.98	3.16	2.21	1.4	4.22		5.3245e-05	3.4887e-05	0.1425	0.2847	0.361	0.9204	0.0004	0.0004	0.0199	0.0178	0.0937	0.433	0.6918	0.8727	5.3245e-05	3.4887e-05		0.7552	0.6284	0.8821	3.1891	1.9888	4.3894	1.3086	2.6358		80	85	75	83
				X-12714	LC/MS neg	46318								0.35	0.33	2.2	2.06	0.35		6.5657e-05	4.2205e-05	0.19	0.3275	0.6831	0.9355	0.0016	0.0013	0.0086	0.009	0.5208	0.7279	0.2244	0.6357	6.5657e-05	4.2205e-05		1.2331	0.806	1.6603	0.4269	0.267	0.5868	0.5365	1.1235		70	60	80	18
				X-12718	LC/MS neg	46973								4.21	1.18	3.25	0.91	2.62		0.0335	0.0121	0.1003	0.2355	0.0917	0.9204	0.0077	0.0052	0.7472	0.322	0.0196	0.2454	0.9749	0.9379	0.0335	0.0121		0.7065	0.7388	0.6743	1.8543	0.8727	2.8359	0.8057	1.7551		60	65	55	70
				X-12726	LC/MS neg	47936								0.08	0.08	0.87	0.8	0.08		1.9491e-06	1.6126e-06	0.2837	0.3937	0.7105	0.9355	0.0011	0.001	0.0002	0.0004	0.3077	0.6196	0.6185	0.8454	1.9491e-06	1.6126e-06		8.4662	9.388	7.5444	0.6677	0.7155	0.62	5.0518	4.0822		95	95	95	43
				X-12729	LC/MS neg	46623								0.62	0.57	1.87	1.73	0.6		0.0177	0.0068	0.0431	0.1672	0.6545	0.9355	0.0457	0.0242	0.1667	0.0994	0.2592	0.5752	0.0804	0.494	0.0177	0.0068		1.9345	1.4155	2.4535	1.159	0.8073	1.5108	1.1114	1.9821		95	90	100	90
				X-12730	LC/MS neg	47937								0.03	0.04	1.43	1.68	0.03		1.01e-13	4.56e-13	0.1907	0.328	0.4889	0.9204	1.3482e-09	7.4605e-09	8.8207e-08	5.5774e-07	0.6598	0.779	0.1581	0.5867	1.01e-13	4.56e-13		4.3545	3.2519	5.4571	0.1387	0.1143	0.1631	1.6831	2.8101		88	80	95	13
				X-12731	LC/MS neg	47938								0.43	0.24	1.37	0.75	0.32		0.0004	0.0002	0.4004	0.4473	0.9139	0.9395	0.0138	0.0087	0.0092	0.0094	0.502	0.72	0.6037	0.8385	0.0004	0.0002		1.0119	1.158	0.8657	0.3225	0.2725	0.3725	0.7153	0.6191		45	40	50	13
				X-12738	LC/MS neg	47940								0.07	0.11	1.27	2.1	0.08		5.7357e-08	6.3532e-08	0.5508	0.5127	0.8887	0.9363	4.0799e-05	5.3198e-05	8.3525e-05	0.0002	0.7466	0.8047	0.6025	0.8385	5.7357e-08	6.3532e-08		2.0981	1.3515	2.8446	0.1697	0.1498	0.1897	0.7507	1.5171		68	70	65	10
				X-12740	LC/MS neg	46627								0.27	0.26	0.5	0.48	0.27		0.0083	0.0034	0.9552	0.6609	0.5815	0.9241	0.0238	0.0139	0.1317	0.0838	0.7261	0.7954	0.6674	0.864	0.0083	0.0034		1.1542	1.557	0.7514	0.3065	0.409	0.2041	0.983	0.4778		35	30	40	10
				X-12753	LC/MS pos early	47723								0.14	0.27	0.89	1.72	0.19		0.0228	0.0086	0.6609	0.5595	0.8382	0.9355	0.1382	0.0614	0.0778	0.0548	0.8682	0.8366	0.6494	0.8569	0.0228	0.0086		1.1931	0.877	1.5092	0.2223	0.2358	0.2087	0.5564	0.859		23	25	20	10
				X-12798	LC/MS pos early	46624								0.59	0.78	0.77	1.02	0.69		0.0148	0.0058	0.3422	0.4159	0.5717	0.9241	0.0335	0.0186	0.1771	0.1041	0.2847	0.599	0.7847	0.9075	0.0148	0.0058		1.2751	1.2635	1.2866	0.8751	0.9864	0.7638	1.125	1.0252		100	100	100	98
				X-12812	LC/MS neg	46986								5.77	1.01	6.64	1.16	3.57		0.0149	0.0059	0.8568	0.6351	0.269	0.9204	0.3332	0.1289	0.0128	0.0125	0.3628	0.6402	0.5116	0.8039	0.0149	0.0059		1.8977	1.7568	2.0385	6.7692	1.7713	11.7672	1.764	6.9029		90	90	90	45
				X-12816	LC/MS neg	46630								0.13	0.21	0.88	1.43	0.16		4.8774e-06	3.7953e-06	0.7238	0.5855	0.77	0.9355	0.0004	0.0004	0.0016	0.0021	0.9656	0.8539	0.648	0.8569	4.8774e-06	3.7953e-06		0.7215	0.5942	0.8488	0.1158	0.1231	0.1086	0.3587	0.4787		55	55	55	10
				X-12818	LC/MS neg	47943								0.19	0.24	1.16	1.45	0.21		5.5767e-06	4.2711e-06	0.1777	0.3179	0.3084	0.9204	7.7169e-05	9.1665e-05	0.0079	0.0083	0.8134	0.8153	0.0957	0.5246	5.5767e-06	4.2711e-06		1.2413	1.0113	1.4713	0.2661	0.2459	0.2862	0.6286	0.8787		60	50	70	10
				X-12822	LC/MS neg	46997								2.19	2.07	2	1.88	2.15		0.0317	0.0116	0.0352	0.1536	0.8621	0.9355	0.0989	0.0462	0.1585	0.0965	0.1052	0.4482	0.1677	0.5867	0.0317	0.0116		1.2624	0.8762	1.6486	2.7133	1.8096	3.617	1.3429	2.6328		90	85	95	98
				X-12830	LC/MS neg	47662								0.1	0.15	1.34	2.09	0.11		9.8077e-07	8.8465e-07	0.7364	0.5923	0.7365	0.9355	0.0007	0.0007	0.0001	0.0003	0.6342	0.7787	1	0.9379	9.8077e-07	8.8465e-07		1.6607	1.0744	2.2469	0.1872	0.1598	0.2147	0.6171	1.2308		65	70	60	5
				X-12839	LC/MS neg	47014								5.91	1.56	1.5	0.4	2.8		2.7282e-06	2.1932e-06	0.557	0.5135	0.2289	0.9204	2.9758e-05	4.0671e-05	0.0079	0.0084	0.6607	0.779	0.2063	0.6344	2.7282e-06	2.1932e-06		0.7459	1.0677	0.4241	2.0871	1.6687	2.5056	1.3682	1.4648		63	70	55	90
				X-12844	LC/MS neg	46633								0.43	0.43	1.18	1.2	0.43		1.0272e-08	1.3132e-08	0.5206	0.5008	0.8976	0.9367	2.853e-05	3.9349e-05	1.4435e-05	3.6991e-05	0.5855	0.7539	0.7161	0.8809	1.0272e-08	1.3132e-08		1.4596	1.3256	1.5936	0.6269	0.5749	0.679	0.9502	1.1363		100	100	100	85
				X-12847	LC/MS neg	46364								0.09	0.22	0.91	2.29	0.13		1.458e-12	4.679e-12	0.0332	0.1492	0.3477	0.9204	3.9954e-09	1.9595e-08	1.0423e-06	4.0335e-06	0.3893	0.6596	0.0307	0.3493	1.458e-12	4.679e-12		3.0857	1.8781	4.2934	0.3867	0.4051	0.3683	1.1416	2.3309		100	100	100	45
				X-12849	LC/MS neg	46636								0.27	0.3	1.36	1.46	0.28		0.0094	0.0038	0.7872	0.6099	0.7512	0.9355	0.101	0.047	0.0382	0.0312	0.9734	0.8539	0.6782	0.868	0.0094	0.0038		3.2327	2.6287	3.8367	0.9144	0.7762	1.0525	1.7025	2.4446		85	80	90	60
				X-12851	LC/MS neg	46639								11.69	1.04	4.58	0.41	4.13		2.0842e-06	1.7078e-06	0.1133	0.2511	0.0075	0.6141	3.5824e-07	8.7867e-07	0.0952	0.0646	0.0029	0.1187	0.42	0.7773	2.0842e-06	1.7078e-06		1.0576	1.5018	0.6135	4.3701	1.566	7.1743	1.5339	3.8939		78	80	75	95
				X-12906	LC/MS neg	47955								1.17	0.94	3.35	2.7	1.11		0.0707	0.0237	0.0731	0.213	0.5404	0.9204	0.0875	0.0419	0.3917	0.1943	0.3979	0.6596	0.0895	0.5134	0.0707	0.0237		1.7845	0.9634	2.6056	1.9764	0.9089	3.0439	0.9361	2.8248		100	100	100	75
				X-13431	LC/MS pos late	47788								0.76	0.59	1.48	1.14	0.68		0.0002	0.0001	0.2531	0.3801	0.8289	0.9355	0.0101	0.0066	0.0043	0.0051	0.3363	0.6299	0.5107	0.8038	0.0002	0.0001		1.372	1.2797	1.4642	0.9308	0.75	1.1116	1.0148	1.2879		100	100	100	100
				X-13507	LC/MS pos early	47439								2.95	1.96	2.64	1.75	2.59		0.3104	0.0869	0.0771	0.2159	0.2651	0.9204	0.1337	0.0597	0.9429	0.3824	0.0427	0.3323	0.6374	0.8555	0.3104	0.0869		1.4237	1.0348	1.8127	3.6883	2.025	5.3515	1.5299	3.5821		98	100	95	88
				X-13553	LC/MS neg	47959								4.3	1.58	3.26	1.2	3.06		0.0086	0.0035	0.0181	0.1225	0.0707	0.9204	0.002	0.0016	0.5437	0.2522	0.0036	0.1378	0.6808	0.868	0.0086	0.0035		1.1224	1.0212	1.2237	3.4336	1.6102	5.257	1.3157	3.2404		100	100	100	100
				X-13658	LC/MS neg	47664								1.24	0.34	1.01	0.28	0.53		0.4745	0.1232	0.8137	0.6194	0.3837	0.9204	0.9117	0.2881	0.2629	0.1422	0.6523	0.779	0.4339	0.7799	0.4745	0.1232		2.0215	3.1686	0.8744	1.0811	1.0744	1.0877	2.1215	0.981		60	55	65	55
				X-13684	LC/MS pos early	47790								7.86	6.46	2.51	2.06	7.41		3.2265e-10	5.7145e-10	0.0106	0.0922	0.4654	0.9204	1.6967e-05	2.5243e-05	2.8713e-07	1.4155e-06	0.1862	0.5126	0.0202	0.284	3.2265e-10	5.7145e-10		0.5866	0.3828	0.7904	4.3451	2.4744	6.2159	1.4286	3.5032		93	90	95	98
				X-13695	LC/MS neg	47962								0.21	0.19	1.92	1.74	0.21		2.2719e-08	2.7396e-08	0.1072	0.2445	0.7163	0.9355	1.2684e-05	1.971e-05	8.4366e-05	0.0002	0.3738	0.6489	0.1625	0.5867	2.2719e-08	2.7396e-08		1.5514	1.1316	1.9713	0.3207	0.2199	0.4215	0.6757	1.1964		78	75	80	23
				X-13723	LC/MS neg	47965								0.22	0.84	1.15	4.39	0.33		0.0498	0.0173	0.1685	0.3109	0.3821	0.9204	0.0457	0.0242	0.4333	0.2102	0.7187	0.7943	0.1127	0.5384	0.0498	0.0173		1.7635	0.6541	2.8728	0.5896	0.5489	0.6303	0.6015	1.7516		38	35	40	10
				X-13726	LC/MS neg	47967								13.77	3.32	10.94	2.64	10.9		0.0006	0.0003	0.0625	0.1991	0.2689	0.9204	0.0014	0.0012	0.0861	0.0596	0.0369	0.3179	0.5844	0.8358	0.0006	0.0003		0.5625	0.3092	0.8159	6.133	1.0276	11.2384	0.6684	6.0271		18	15	20	60
				X-13728	LC/MS neg	46645								0.19	0.3	0.58	0.94	0.25		1.0624e-09	1.6421e-09	0.1332	0.2721	0.0506	0.9204	1.6027e-08	6.3791e-08	0.0007	0.0011	0.0154	0.228	0.7412	0.8891	1.0624e-09	1.6421e-09		1.9158	1.976	1.8556	0.4708	0.596	0.3457	1.286	1.1006		100	100	100	73
				X-13729	LC/MS neg	47971								1.49	1	2.15	1.45	1.29		0.9989	0.2294	0.0336	0.1492	0.2758	0.9204	0.4395	0.1604	0.4407	0.212	0.0238	0.2712	0.453	0.789	0.9989	0.2294		1.0901	0.8887	1.2916	1.4074	0.8924	1.9224	0.8905	1.607		95	95	95	85
				X-13844	LC/MS neg	47977								0.83	0.27	4.49	1.45	0.6		0.0201	0.0076	0.5815	0.5257	0.4098	0.9204	0.2777	0.111	0.0263	0.0226	0.3314	0.6296	0.8462	0.9225	0.0201	0.0076		2.5585	2.0848	3.0321	1.5297	0.5573	2.502	1.3211	2.7671		90	90	90	70
				X-13846	LC/MS neg	47978								0.54	0.32	3.11	1.83	0.46		0.0039	0.0017	0.0932	0.2312	0.7942	0.9355	0.0584	0.0298	0.0247	0.0215	0.1694	0.5101	0.3123	0.7139	0.0039	0.0017		1.0739	0.7591	1.3887	0.4961	0.2415	0.7508	0.5003	1.0697		53	50	55	10
				X-13866	LC/MS neg	46417								1.01	0.56	1.49	0.83	0.76		0.2111	0.063	0.2114	0.352	0.117	0.9204	0.8192	0.2647	0.0477	0.0367	0.0477	0.3395	0.8188	0.9199	0.2111	0.063		1.6517	1.8056	1.4978	1.2591	1.0127	1.5054	1.4092	1.5016		100	100	100	100
				X-14056	LC/MS pos early	46632								0.85	1.1	1.4	1.81	0.94		0.5592	0.1427	0.0012	0.026	0.1242	0.9204	0.1341	0.0599	0.4957	0.2337	0.2054	0.5298	0.0008	0.051	0.5592	0.1427		1.2198	0.8683	1.5714	1.1486	0.9572	1.34	0.9127	1.4557		100	100	100	100
				X-14939	LC/MS neg	46657								0.66	0.62	1.09	1.03	0.64		0.0001	6.7911e-05	0.9263	0.6556	0.9994	0.9466	0.0051	0.0036	0.0051	0.0058	0.9483	0.8539	0.9475	0.9379	0.0001	6.7911e-05		1.2306	1.2128	1.2483	0.7877	0.7523	0.8231	0.9826	1.0357		100	100	100	100
				X-15220	LC/MS neg	46658								0.77	1.68	1.02	2.21	1.05		0.7892	0.1906	0.0592	0.1952	0.0395	0.9204	0.0987	0.0461	0.2003	0.1147	0.8989	0.8456	0.0059	0.1807	0.7892	0.1906		1.177	0.7336	1.6204	1.241	1.2293	1.2528	0.9814	1.4366		98	95	100	95
				X-15245	LC/MS neg	46661								1.52	1.77	1.13	1.31	1.63		0.0101	0.0041	0.1416	0.2841	0.7074	0.9355	0.0362	0.0199	0.1138	0.0745	0.1919	0.5148	0.4356	0.7799	0.0101	0.0041		0.9192	0.7953	1.0432	1.4985	1.4099	1.5871	1.1026	1.3152		100	100	100	100
				X-15486	LC/MS neg	46266								2.01	1.08	2.02	1.08	1.56		0.1454	0.0456	0.5479	0.5122	0.1422	0.9204	0.0401	0.0216	0.9932	0.3928	0.1442	0.5072	0.5359	0.809	0.1454	0.0456		1.1693	1.1253	1.2134	1.8272	1.212	2.4423	1.1687	1.8279		100	100	100	100
				X-15503	LC/MS neg	46977								5.06	2.91	2.22	1.28	4.12		2.0848e-08	2.5229e-08	0.1545	0.296	0.3951	0.9204	3.1607e-06	5.6911e-06	0.0003	0.0005	0.109	0.457	0.6813	0.868	2.0848e-08	2.5229e-08		0.8142	0.7149	0.9135	3.3535	2.0817	4.6252	1.3983	2.7694		100	100	100	100
				X-15523	LC/MS neg	47985								7.13	19.02	0.83	2.21	10.84		0.01	0.0041	0.2783	0.3901	0.4366	0.9204	0.0179	0.0109	0.1928	0.1116	0.1891	0.5148	0.8272	0.9199	0.01	0.0041		4.2881	2.6754	5.9007	46.4785	50.8875	42.0694	26.7815	23.9851		100	100	100	100
				X-15674	LC/MS neg	46665								0.82	1	1.71	2.08	0.88		0.2973	0.0838	0.2315	0.3639	0.0931	0.9204	0.0555	0.0286	0.6464	0.2866	0.7274	0.7954	0.0433	0.4063	0.2973	0.0838		1.884	1.2252	2.5427	1.6574	1.2222	2.0926	1.2237	2.3176		100	100	100	95
				X-15728	LC/MS neg	46666								0.05	0.07	0.94	1.43	0.05		1.501e-12	4.77e-12	0.8539	0.6351	0.7949	0.9355	3.1876e-08	1.1475e-07	1.4852e-07	8.415e-07	0.9572	0.8539	0.7535	0.894	1.501e-12	4.77e-12		4.5939	3.7885	5.3994	0.2522	0.2593	0.245	2.0239	2.8222		93	90	95	40
				X-16087	LC/MS neg	47988								1.44	1.22	1.39	1.18	1.34		0.7014	0.1725	0.218	0.3565	0.3322	0.9204	0.339	0.1307	0.6772	0.2966	0.121	0.4773	0.8512	0.924	0.7014	0.1725		1.2733	1.1675	1.379	1.7042	1.4265	1.9819	1.297	1.6804		93	90	95	80
				X-16124	LC/MS neg	46461								0.36	0.11	12.76	4.04	0.31		0.0024	0.0011	0.0962	0.2326	0.3878	0.9204	0.0058	0.0041	0.1112	0.0733	0.5657	0.7437	0.075	0.4806	0.0024	0.0011		7.9747	3.1667	12.7827	2.4843	0.3611	4.6076	1.7639	8.6951		73	70	75	43
				X-16397	LC/MS pos early	47802								2.38	1.66	1.52	1.06	2.03		0.0263	0.0098	0.3217	0.3989	0.4806	0.9204	0.0388	0.0211	0.2746	0.1469	0.2313	0.552	0.8388	0.9199	0.0263	0.0098		0.5904	0.5731	0.6077	1.2	0.9535	1.4465	0.7633	1.0271		58	50	65	63
				X-16576	LC/MS neg	46673								0.62	0.81	0.74	0.96	0.71		0.0334	0.0121	0.6301	0.5458	0.5479	0.9204	0.0538	0.0279	0.2726	0.1462	0.4445	0.6974	0.9326	0.9379	0.0334	0.0121		1.0389	1.0589	1.0189	0.741	0.8539	0.6281	0.9564	0.8235		83	80	85	68
				X-16580	LC/MS pos early	47804								2.88	2.69	1.31	1.22	2.79		3.0306e-06	2.4135e-06	0.1104	0.2469	0.7951	0.9355	0.0003	0.0003	0.0011	0.0016	0.1887	0.5148	0.3412	0.7227	3.0306e-06	2.4135e-06		0.8233	0.7408	0.9058	2.3003	1.9892	2.6114	1.365	1.7586		100	100	100	100
				X-16649	LC/MS neg	47992								0.05	0.54	0.43	4.65	0.14		0.0516	0.0178	0.2796	0.3907	0.7781	0.9355	0.2345	0.0961	0.1142	0.0747	0.5703	0.7453	0.3351	0.7227	0.0516	0.0178		2.9376	1.0404	4.8349	0.4025	0.5646	0.2403	0.8025	2.5376		30	45	15	13
				X-16935	LC/MS neg	46681								1.43	1.51	1.14	1.21	1.47		0.0114	0.0046	0.7808	0.6077	0.7846	0.9355	0.1052	0.0488	0.0461	0.0357	0.6966	0.7881	0.9972	0.9379	0.0114	0.0046		0.9826	0.8903	1.075	1.4408	1.3451	1.5364	1.1177	1.3057		93	90	95	95
				X-16938	LC/MS neg	46511								0.8	1.25	0.93	1.45	0.98		0.8933	0.2107	0.1775	0.3179	0.1367	0.9204	0.2502	0.1016	0.3359	0.1731	0.9197	0.8507	0.0463	0.4146	0.8933	0.2107		1.0897	0.8899	1.2895	1.0705	1.1107	1.0302	1.0003	1.1598		95	95	95	93
				X-16964	LC/MS neg	46685								0.49	0.69	0.95	1.35	0.57		5.6667e-08	6.2973e-08	0.2272	0.3634	0.1009	0.9204	6.4133e-07	1.4406e-06	0.0028	0.0036	0.7549	0.8052	0.0453	0.4089	5.6667e-08	6.2973e-08		1.1718	0.999	1.3446	0.673	0.6887	0.6572	0.8438	1.0009		98	95	100	88
				X-17010	LC/MS neg	47993								0.87	1.21	0.53	0.74	1.07		0.0398	0.0141	0.0356	0.1536	0.805	0.9355	0.1021	0.0475	0.1961	0.1128	0.0956	0.433	0.1851	0.6094	0.0398	0.0141		1.1939	1.3737	1.0141	1.2739	1.6606	0.8873	1.5171	0.9507		100	100	100	95
				X-17146	LC/MS neg	46691								1.91	0.84	2.02	0.89	1.35		0.2754	0.0786	0.0592	0.1952	0.1001	0.9204	0.6901	0.2309	0.0544	0.0408	0.0134	0.228	0.8599	0.9274	0.2754	0.0786		1.3403	1.4169	1.2637	1.8077	1.1957	2.4197	1.3063	1.8417		100	100	100	88
				X-17301	LC/MS pos early	47808								0.17	0.94	1	5.67	0.28		0.2222	0.0657	0.3734	0.4347	0.3734	0.9204	0.1369	0.0609	0.8132	0.3445	1	0.8539	0.2093	0.6344	0.2222	0.0657		1.9542	0.5859	3.3226	0.553	0.553	0.553	0.5694	1.9378		10	10	10	0
				X-17323	LC/MS pos early	47813								0.81	0.76	1.07	1.01	0.79		0.0314	0.0115	0.6643	0.5598	0.5819	0.9241	0.0559	0.0287	0.2499	0.1363	0.4867	0.7131	0.9341	0.9379	0.0314	0.0115		1.1483	1.143	1.1536	0.9033	0.8714	0.9352	1.0072	1.0444		93	95	90	63
				X-17325	LC/MS neg	46672								0.29	0.14	0.64	0.31	0.18		1.0794e-06	9.5583e-07	0.1149	0.2514	0.3287	0.9204	0.0031	0.0023	2.9431e-05	6.8482e-05	0.6667	0.7814	0.0723	0.4723	1.0794e-06	9.5583e-07		1.7911	2.7313	0.851	0.3183	0.3891	0.2475	1.5602	0.5492		78	75	80	25
				X-17328	LC/MS pos late	47818								0.19	0.86	1.51	6.89	0.27		0.4407	0.1151	0.2952	0.3989	0.6532	0.9355	0.3886	0.1457	0.8194	0.3462	0.6711	0.7824	0.2906	0.6971	0.4407	0.1151		3.4781	0.8816	6.0747	0.9492	0.7551	1.1432	0.8183	3.609		70	65	75	63
				X-17335	LC/MS pos late	47820								1.21	0.7	1.53	0.88	0.94		0.3887	0.1034	0.5339	0.5058	0.1622	0.9204	0.7013	0.2341	0.1113	0.0733	0.154	0.5072	0.5797	0.8358	0.3887	0.1034		1.1074	1.1757	1.0391	1.037	0.8197	1.2542	0.9977	1.1466		95	90	100	88
				X-17343	LC/MS neg	47995								0.55	0.14	1.47	0.37	0.25		0.0654	0.0221	0.4438	0.4687	0.5725	0.9241	0.3599	0.1368	0.089	0.0612	0.3476	0.635	0.8863	0.9371	0.0654	0.0221		1.3012	1.9035	0.6989	0.3238	0.262	0.3857	1.0828	0.5423		28	20	35	10
				X-17346	LC/MS neg	47997								0.49	0.74	1.86	2.79	0.56		0.2355	0.0691	0.2556	0.3815	0.5538	0.9204	0.6719	0.2269	0.2093	0.1188	0.2223	0.5454	0.6979	0.8742	0.2355	0.0691		1.7219	0.9082	2.5356	0.9563	0.6697	1.2428	0.789	1.8892		68	70	65	53
				X-17348	LC/MS neg	46989								0.2	1.01	0.58	2.92	0.41		0.038	0.0136	0.3633	0.4282	0.0412	0.9204	0.0041	0.003	0.9805	0.3923	0.4137	0.6708	0.0377	0.3794	0.038	0.0136		1.7987	0.9169	2.6806	0.7296	0.926	0.5332	0.9214	1.6069		55	40	70	35
				X-17351	LC/MS neg	48001								2.01	0.5	4.37	1.1	1.29		0.0139	0.0055	0.953	0.6609	0.3568	0.9204	0.264	0.1064	0.0172	0.0158	0.5412	0.733	0.4877	0.7946	0.0139	0.0055		1.703	1.6247	1.7813	2.1955	0.8182	3.5728	1.2215	2.6771		88	95	80	50
				X-17354	LC/MS neg	47009								0.62	0.37	1.31	0.79	0.48		0.0191	0.0073	0.3335	0.4105	0.643	0.9355	0.0467	0.0246	0.1765	0.104	0.7204	0.7943	0.3123	0.7139	0.0191	0.0073		0.5933	0.6637	0.5229	0.2869	0.2487	0.3252	0.4562	0.424		30	25	35	5
				X-17355	LC/MS neg	48007								1	3.11	0.32	1	2.06		0.168	0.0517	0.168	0.3109	0.168	0.9204	1	0.3064	0.0527	0.0398	0.0527	0.3562	1	0.9379	0.168	0.0517		0.134	0.134	0.134	0.2756	0.4172	0.134	0.2756	0.134		3	0	5	5
				X-17357	LC/MS neg	48009								1.02	0.75	2.21	1.61	0.92		0.0008	0.0004	0.0641	0.1992	0.6254	0.9309	0.0372	0.0203	0.0062	0.0069	0.098	0.4372	0.3293	0.7227	0.0008	0.0004		1.4067	1.0771	1.7363	1.2914	0.8049	1.7779	0.941	1.7571		100	100	100	60
				X-17367	LC/MS neg	46994								0.64	0.22	1.05	0.36	0.33		9.4281e-05	5.8827e-05	0.0492	0.1839	0.143	0.9204	0.0654	0.0328	0.0002	0.0003	0.7147	0.7943	0.0162	0.2566	9.4281e-05	5.8827e-05		1.0053	1.4763	0.5343	0.335	0.3262	0.3438	0.9012	0.439		55	60	50	18
				X-17398	LC/MS neg	48051								0.74	0.26	1.05	0.36	0.38		0.2383	0.0697	0.8122	0.6194	0.5876	0.9241	0.6502	0.2203	0.2242	0.126	0.8292	0.8218	0.5815	0.8358	0.2383	0.0697		0.4666	0.6851	0.2481	0.1794	0.1748	0.1841	0.4299	0.2161		8	5	10	3
				X-17438	LC/MS neg	46705								1.09	1.32	0.92	1.12	1.2		0.421	0.1104	0.5413	0.5091	0.653	0.9355	0.801	0.2605	0.3755	0.1882	0.909	0.8483	0.4537	0.789	0.421	0.1104		1.0079	0.9518	1.0641	1.2099	1.2602	1.1597	1.106	1.1119		100	100	100	100
				X-17612	LC/MS neg	48052								1.78	0.86	3.07	1.48	1.41		0.922	0.2153	0.5936	0.5292	0.0835	0.9204	0.2453	0.0999	0.1943	0.112	0.1096	0.4572	0.3918	0.7587	0.922	0.2153		1.1099	0.8956	1.3242	1.5617	0.7674	2.3559	0.8315	1.84		83	95	70	55
				X-17653	LC/MS neg	46707								0.56	0.98	0.86	1.52	0.73		0.007	0.0029	0.3312	0.4082	0.0516	0.9204	0.0012	0.001	0.5759	0.2632	0.4819	0.7097	0.04	0.394	0.007	0.0029		1.2818	1.019	1.5445	0.9325	1.0034	0.8616	1.0112	1.203		100	100	100	95
				X-17654	LC/MS neg	46709								0.71	0.96	1.01	1.37	0.81		0.0443	0.0155	0.27	0.386	0.256	0.9204	0.027	0.0154	0.5262	0.2453	0.9813	0.8539	0.1149	0.5387	0.0443	0.0155		1.1873	1.002	1.3726	0.9666	0.9605	0.9728	0.9812	1.1727		100	100	100	98
				X-17676	LC/MS neg	46970								0.59	0.54	1.35	1.22	0.57		0.0002	0.0001	0.3153	0.3989	0.7164	0.9355	0.0132	0.0084	0.0031	0.0039	0.3339	0.6299	0.6491	0.8569	0.0002	0.0001		1.662	1.4946	1.8293	0.9446	0.8051	1.0841	1.1499	1.4567		100	100	100	100
				X-17682	LC/MS neg	48024								1.63	1.47	1.5	1.35	1.57		0.0204	0.0077	0.0152	0.1121	0.5894	0.9241	0.0431	0.0231	0.2006	0.1147	0.0355	0.3099	0.1735	0.5952	0.0204	0.0077		0.5644	0.4802	0.6486	0.8837	0.7082	1.0591	0.5942	0.8539		15	0	30	38
				X-17685	LC/MS neg	48025								0.24	0.57	0.86	2.06	0.34		1.1425e-05	8.2835e-06	0.8441	0.6308	0.8682	0.9355	0.0009	0.0008	0.002	0.0026	0.9827	0.8539	0.7977	0.912	1.1425e-05	8.2835e-06		1.8669	1.2196	2.5142	0.6417	0.6906	0.5928	0.9551	1.5535		88	85	90	33
				X-17686	LC/MS neg	48026								5.74	0.82	13.15	1.89	4.04		0.2968	0.0837	0.1531	0.2945	0.8427	0.9355	0.5489	0.1911	0.3797	0.1894	0.2492	0.5688	0.3818	0.7485	0.2968	0.0837		0.652	0.4517	0.8523	2.6335	0.3723	4.8947	0.412	2.8735		45	40	50	15
				X-17690	LC/MS neg	46710								0.13	0.16	2.24	2.66	0.14		2.6989e-11	6.078e-11	0.0128	0.1023	0.1182	0.9204	4.3318e-09	2.091e-08	3.5375e-05	8.07e-05	0.495	0.7183	0.0046	0.1565	2.6989e-11	6.078e-11		3.267	1.7868	4.7472	0.4532	0.2799	0.6264	1.0333	2.6868		98	95	100	40
				X-17761	LC/MS pos late	47832								0.73	0.59	0.98	0.79	0.65		0.0277	0.0102	0.5129	0.4993	0.4454	0.9204	0.2996	0.1179	0.0365	0.0301	0.9383	0.8539	0.317	0.7164	0.0277	0.0102		1.3092	1.464	1.1544	0.8512	0.86	0.8423	1.162	0.9984		80	80	80	65
				X-18240	LC/MS neg	48041								0.07	0.26	1.68	6.59	0.09		0.0003	0.0002	0.1012	0.2355	0.5972	0.927	0.0033	0.0025	0.0253	0.022	0.4273	0.6837	0.1256	0.563	0.0003	0.0002		3.4291	0.9038	5.9545	0.3186	0.2377	0.3994	0.5708	3.177		60	60	60	23
				X-18345	LC/MS neg	47342								2.37	1.73	1.16	0.84	2.02		0.2477	0.0719	0.6502	0.5554	0.7037	0.9355	0.2776	0.111	0.5814	0.2655	0.5557	0.7388	0.9587	0.9379	0.2477	0.0719		1.0988	1.1912	1.0063	2.2185	2.055	2.382	1.6231	1.6942		73	70	75	75
				X-18779	LC/MS neg	46687								0.98	1.06	0.94	1.02	1.02		0.668	0.1656	0.7381	0.5932	0.823	0.9355	0.8845	0.2817	0.6445	0.286	0.6932	0.7881	0.9376	0.9379	0.668	0.1656		1.0639	1.051	1.0768	1.0842	1.1159	1.0526	1.0834	1.0647		100	100	100	100
				X-18886	LC/MS neg	48047								1.21	1	1.76	1.45	1.12		0.8417	0.2007	0.1557	0.2979	0.8228	0.9355	0.9863	0.3064	0.7646	0.3275	0.2446	0.5646	0.3953	0.7611	0.8417	0.2007		1.2538	1.0244	1.4832	1.4063	1.0195	1.7931	1.0219	1.6381		98	95	100	83
				X-18887	LC/MS neg	47301								3.34	3.61	0.96	1.04	3.47		8.8832e-11	1.7874e-10	0.7607	0.6011	0.3704	0.9204	7.4457e-08	2.3141e-07	1.2077e-05	3.2375e-05	0.675	0.7828	0.3962	0.7611	8.8832e-11	1.7874e-10		0.6062	0.5942	0.6183	2.1027	2.1429	2.0625	1.3685	1.3404		73	75	70	98
				X-18899	LC/MS neg	47670								0.71	0.26	2.62	0.96	0.48		4.1587e-06	3.2736e-06	0.1168	0.2525	0.3134	0.9204	0.0066	0.0046	6.5428e-05	0.0001	0.0698	0.3921	0.6873	0.8686	4.1587e-06	3.2736e-06		1.1048	1.1278	1.0819	0.5271	0.2915	0.7628	0.7097	0.9223		80	70	90	40
				X-18901	LC/MS neg	46690								0.44	0.47	0.65	0.69	0.46		1.0637e-05	7.7588e-06	0.3454	0.4169	0.445	0.9204	0.0066	0.0046	0.0002	0.0004	0.8981	0.8456	0.2284	0.641	1.0637e-05	7.7588e-06		3.2197	3.8075	2.632	1.4833	1.7991	1.1675	2.8033	1.8998		98	100	95	83
				X-18913	LC/MS neg	46695								0.4	0.33	1.21	1.01	0.36		1.7702e-10	3.3257e-10	0.694	0.5724	0.9925	0.9439	1.5298e-06	3.0446e-06	1.6127e-06	5.7204e-06	0.7859	0.808	0.7757	0.9061	1.7702e-10	3.3257e-10		1.8585	1.8517	1.8653	0.6744	0.6102	0.7386	1.231	1.3019		100	100	100	80
				X-18921	LC/MS neg	47671								0.74	0.55	0.88	0.66	0.62		0.0096	0.0039	0.0141	0.109	0.541	0.9204	0.1529	0.0669	0.0235	0.0207	0.1833	0.5126	0.03	0.3472	0.0096	0.0039		1.3908	1.6774	1.1041	0.8691	0.9258	0.8123	1.3016	0.9582		100	100	100	100
				X-18922	LC/MS neg	46700								0.53	0.55	1.15	1.2	0.54		6.1383e-06	4.6488e-06	0.5314	0.5053	0.5596	0.9205	0.0002	0.0003	0.0034	0.0042	0.9759	0.8539	0.393	0.7587	6.1383e-06	4.6488e-06		1.525	1.3863	1.6637	0.8184	0.7601	0.8767	1.0732	1.2702		100	100	100	93
				X-18935	LC/MS neg	48049								1.08	0.65	2.49	1.5	0.9		0.0361	0.013	0.0366	0.1539	0.9719	0.9403	0.142	0.063	0.1292	0.0825	0.1304	0.4865	0.1432	0.5789	0.0361	0.013		0.8387	0.6701	1.0073	0.7588	0.4343	1.0833	0.5522	1.0453		60	55	65	33
				X-19141	LC/MS neg	46701								0.35	0.39	1.79	1.99	0.37		5.2715e-11	1.093e-10	0.1177	0.2532	0.8455	0.9355	4.1091e-07	9.8653e-07	1.2511e-06	4.6955e-06	0.3299	0.6296	0.2126	0.6344	5.2715e-11	1.093e-10		1.6254	1.0874	2.1635	0.5971	0.4282	0.766	0.7578	1.4647		100	100	100	63
				X-19183	LC/MS neg	47672								0.24	1.63	1.04	7.09	0.41		0.0194	0.0074	0.0009	0.0225	0.0029	0.4811	0.0002	0.0002	0.6284	0.2812	0.7815	0.8064	1.4867e-05	0.0026	0.0194	0.0074		0.6791	0.1678	1.1904	0.2777	0.2729	0.2825	0.2203	0.7365		33	5	60	18
				X-19299	LC/MS neg	47673								0.48	0.57	1.12	1.34	0.52		0.1212	0.0388	0.5077	0.4993	0.5275	0.9204	0.1236	0.0559	0.5116	0.2393	0.9827	0.8539	0.3607	0.7351	0.1212	0.0388		1.0623	0.9094	1.2152	0.5535	0.5228	0.5842	0.7161	0.8997		58	60	55	43
				X-19438	LC/MS neg	46261								0.99	1.77	0.87	1.56	1.3		0.0555	0.0191	0.3039	0.3989	0.4518	0.9204	0.4034	0.1503	0.0599	0.0442	0.8442	0.827	0.2092	0.6344	0.0555	0.0191		1.0617	0.8298	1.2935	1.3772	1.4707	1.2836	1.1503	1.2886		95	95	95	100
				X-21258	LC/MS neg	46259								0.26	0.22	0.92	0.78	0.24		5.5886e-07	5.3084e-07	0.8588	0.6353	0.8286	0.9355	0.0004	0.0004	0.0001	0.0003	0.9782	0.8539	0.7804	0.9061	5.5886e-07	5.3084e-07		3.2673	3.6715	2.8632	0.7747	0.8078	0.7416	2.2397	1.8024		100	100	100	95
				X-21285	LC/MS neg	46294								0.84	1.21	1.31	1.89	0.97		0.2507	0.0727	0.08	0.2172	0.1562	0.9204	0.071	0.0351	0.8465	0.3548	0.8095	0.8153	0.0262	0.3224	0.2507	0.0727		1.1576	0.8021	1.5131	1.1211	0.9693	1.2729	0.8857	1.393		83	75	90	68
				X-21286	LC/MS neg	46295								1.8	1.12	1.16	0.72	1.4		0.1192	0.0383	0.4197	0.4571	0.0492	0.9204	0.0136	0.0086	0.7658	0.3275	0.4037	0.663	0.0505	0.4285	0.1192	0.0383		0.9533	1.1059	0.8007	1.3391	1.2398	1.4384	1.1728	1.1196		100	100	100	93
				X-21310	LC/MS neg	46354								0.73	0.72	0.95	0.93	0.73		0.0041	0.0018	0.9194	0.654	0.5715	0.9241	0.0946	0.0444	0.0147	0.0139	0.6371	0.7788	0.7422	0.8895	0.0041	0.0018		1.2734	1.3179	1.2288	0.9243	0.9498	0.8988	1.1339	1.0638		100	100	100	95
				X-21312	LC/MS neg	46356								0.19	0.46	1.53	3.72	0.25		1.0046e-06	8.9978e-07	0.0008	0.0213	0.0112	0.7457	3.232e-07	8.014e-07	0.0581	0.0431	0.5214	0.7279	4.618e-05	0.0056	1.0046e-06	8.9978e-07		1.6405	0.6954	2.5855	0.404	0.3191	0.489	0.5073	1.5372		68	45	90	18
				X-21315	LC/MS neg	46359								0.57	0.36	7.73	4.84	0.54		0.1249	0.0398	0.025	0.132	0.3598	0.9204	0.0844	0.0406	0.6571	0.2907	0.0262	0.2805	0.3376	0.7227	0.1249	0.0398		7.8034	2.6736	12.9333	4.1772	0.9567	7.3978	1.8151	10.1655		38	30	45	55
				X-21319	LC/MS neg	46363								0.74	0.59	0.99	0.79	0.66		0.0012	0.0006	0.5418	0.5091	0.6209	0.9309	0.0455	0.0242	0.0077	0.0083	0.9346	0.8539	0.4352	0.7799	0.0012	0.0006		1.3813	1.5407	1.222	0.9077	0.9129	0.9024	1.2268	1.0622		100	100	100	98
				X-21339	LC/MS neg	46384								0.85	1	1.06	1.24	0.92		0.3787	0.1013	0.866	0.6372	0.3365	0.9204	0.1941	0.0814	0.9541	0.386	0.5743	0.7479	0.4241	0.7798	0.3787	0.1013		1.1377	1.014	1.2613	1.0459	1.0143	1.0775	1.0141	1.1694		100	100	100	98
				X-21351	LC/MS neg	46396								0.78	1.03	0.69	0.9	0.91		0.3549	0.096	0.0215	0.1232	0.2236	0.9204	0.1312	0.0588	0.8347	0.3508	0.0136	0.228	0.431	0.7799	0.3549	0.096		1.1347	1.1916	1.0778	1.0304	1.2221	0.8386	1.2069	0.9582		100	100	100	100
				X-21353	LC/MS neg	46398								2.1	1.11	1.39	0.73	1.53		0.0012	0.0006	0.8624	0.6368	0.0552	0.9204	0.0003	0.0003	0.3172	0.165	0.2138	0.5379	0.1378	0.577	0.0012	0.0006		0.9161	1.0564	0.7757	1.4017	1.1753	1.628	1.1159	1.2019		98	100	95	100
				X-21364	LC/MS neg	46409								0.92	1.2	1.24	1.62	1.03		0.3246	0.0887	0.0222	0.1232	0.7542	0.9355	0.3588	0.1368	0.6334	0.283	0.1573	0.5072	0.0649	0.4618	0.3246	0.0887		1.0722	0.8189	1.3256	1.1	0.9815	1.2185	0.9002	1.272		100	100	100	95
				X-21383	LC/MS neg	46428								0.68	0.45	1.13	0.75	0.55		0.0005	0.0003	0.3155	0.3989	0.6251	0.9309	0.0283	0.0161	0.0045	0.0053	0.7142	0.7943	0.2919	0.6977	0.0005	0.0003		1.3132	1.4986	1.1277	0.7241	0.6787	0.7694	1.0887	0.9486		93	100	85	80
				X-21410	LC/MS neg	46455								0.63	1.32	0.85	1.76	0.88		0.9309	0.2171	0.2899	0.3981	0.5441	0.9204	0.7129	0.2372	0.6238	0.2797	0.7477	0.8047	0.2399	0.6459	0.9309	0.2171		1.1333	0.821	1.4455	0.9969	1.0797	0.9141	0.9504	1.1798		68	65	70	83
				X-21441	LC/MS neg	46486								4.22	3.31	1.6	1.25	3.82		1.8243e-06	1.528e-06	0.0546	0.1925	0.3516	0.9204	4.6645e-05	5.9454e-05	0.0037	0.0045	0.0445	0.3371	0.4751	0.7946	1.8243e-06	1.528e-06		0.6557	0.5823	0.7291	2.5026	1.9256	3.0796	1.254	1.9043		93	85	100	90
				X-21442	LC/MS neg	46487								0.02	0.03	1.53	2.03	0.02		1e-15	5e-15	0.3746	0.4347	0.5873	0.9241	5.9327e-11	5.9822e-10	1.7079e-09	2.2079e-08	0.8062	0.8153	0.3124	0.7139	1e-15	5e-15		1.6928	1.1171	2.2685	0.0401	0.0317	0.0485	0.5744	1.1585		85	80	90	18
				X-21467	LC/MS neg	46512								2.29	1.62	1.6	1.13	1.98		3.2794e-05	2.2082e-05	0.0989	0.2349	0.3697	0.9204	0.0003	0.0003	0.0152	0.0142	0.0728	0.3936	0.5884	0.8358	3.2794e-05	2.2082e-05		0.852	0.8006	0.9035	1.6842	1.2977	2.0706	1.0491	1.4871		100	100	100	100
				X-21470	LC/MS neg	46515								4.63	2.63	2.47	1.41	3.8		0.0021	0.001	0.0092	0.0879	0.2663	0.9204	0.0033	0.0024	0.1497	0.0933	0.009	0.2106	0.2759	0.6821	0.0021	0.001		0.7841	0.6519	0.9164	2.9789	1.7174	4.2403	1.1846	2.5784		93	90	95	83
[truncated: 141 more rows]
[truncated: 8 more columns]
