# Supplementary material for: Sex differences in global metabolomic profiles of COVID-19 patients
Source: Cell Death Dis. 2022 May 14;13(5):461. doi: 10.1038/s41419-022-04861-2 (PMC9106988; doi:10.1038/s41419-022-04861-2)
Supplement: Supplementary file 12 — Supplemental Data 2 [file 41419_2022_4861_MOESM12_ESM.xlsx]

## Sheet: Data Key & Explanation
	Data Key & Explanation
Chemical Annotation	The column IDs for the metabolites in each of the above sets is "CHEM_ID" from this table. Use this table to find the name of the metabolite and other identifiers
Sample MetaData	A combination of client-reported and Metabolon-generated metadata linked to each sample analyzed (e.g. age, race, BMI, client-ID, etc.).
Peak Area Data	These are the unnormalized peak areas (i.e. total ion counts, integrated area-under-the-curve).
Batch-normalized Data	For each metabolite, the raw values in the experimental samples are divided by the median of those samples in each instrument batch, giving each batch and thus the metabolite a median of one. For studies containing < 144 total samples, typically no batch normalization is required and the Batch-normalized data simply reflect median-scaled raw data. Please see "Batch and Batch Correction" section b…
Batch-norm-Imputed Data	To remove batch variability, for each metabolite, the values in the experimental samples are divided by the median of those samples in each instrument batch, giving each batch and thus the metabolite a median of one. For each metabolite, the minimum value across all batches in the median scaled data is imputed for the missing values
Protein/DNA/Osmo/Mass/Vol-Normalized Data	For each sample, the Batch-normalized data is divided by the value of the normalizer. Then each metabolite is re-scaled to have median = 1 (divide the new values by the overall median for each metabolite). Then imputation is performed.
Log-Transformed Data	The Batch-norm-Imputed Data (or protein, volume, etc. normalized data if applicable) is transformed using the natural log. Metabolomic data typically displays a log-normal distribution, therefore, the log-transformed data is used for statistical analyses.
	The purpose of normalizing the data is to remove the instrument batch effects. The batch IDs for each arm of the platform are indicated by the LC Pos Early, LC Pos Late, LC Neg, and LC Polar. Note: there may be blank values for BATCH if there is not the corresponding sample on each arm of the platform (this typically occurs with the QC matrix samples)
Biochemical Name	Indicates a compound that has been confirmed based on an authentic chemical standard and we are highly confident in its identity. (Metabolomics Standards Initiative Tier 1 identification)
Biochemical Name*	Indicates a compound that has not been confirmed based on a standard, but we are confident in its identity. (Not Tier 1)
Biochemical Name**	Indicates a compound for which a standard is not available, but we are reasonably confident in its identity or the information provided. (Not Tier 1)
Biochemical Name (#) or [#]	Indicates a compound that is a structural isomer of another compound in the Metabolon spectral library. For example, a steroid that may be sulfated at one of several positions that are indistinguishable by the mass spectrometry data or a diacylglycerol for which more than one stereospecific molecule exists.
	Additional Definitions/Details
Missing Values/Compound Missingness	Missing metabolite values in an untargeted metabolomic dataset can typically be attributed to the signal falling below the limit of detection, which is influenced by several factors including, but not limited to, the sample amount available for extraction, sample type, extraction method, compound ionization efficiency, compound abundance, and compound reactivity. The untargeted metabolomics platf…
Imputation	Imputation is the process of replacing missing values in a dataset. Non-targeted metabolomics data usually contains missing values. When missing values are left blank in the data analysis, but are the result of falling below the limit of detection rather than a random event such as a random processing error (“missing-at-random”), the false negative rate increases, which weakens the statistical po…
Batch and Batch correction	Samples are run in analytical plates containing ~144 experimental samples per plate. Each plate represents one instrument "batch." For studies containing > 144 samples, it is necessary to normalize the data across the batches to generate the Batch-normalized data and correct for minor instrument technical variation from batch to batch. Essentially, each compound is corrected in instrument batch b…
	Chemical Annotation Descriptions
CHEM ID	Unique identifier for each biochemical. CHEM IDs are listed in the top row of the data tabs and should be used to identify biochemicals in these tabs by referencing column A in the Chemical Annotation tab.
PATHWAY SORTORDER	An internally-generated number intended for sorting compounds by biochemical SUPER PATHWAY and SUB PATHWAY
CHEMICAL NAME	The name of the identified biochemical
PLOT NAME	A shorter name of the identified biochemical, convenient for plotting
	Definition
SUPER PATHWAY	The general biochemical class assigned to the identified biochemical (e.g. lipid, amino acid, carbohydrate, etc.) intended for sorting compounds by broad biochemical classes
SUB PATHWAY	A more specific biochemical class assigned to the identified biochemical (e.g. TCA cycle, monoacylglycerols, etc.) intended for grouping/sorting compounds by biochemical pathway/class
PLATFORM	The Metabolon untargeted metabolomics platform consists of four different methods (i.e. Pos Late, Pos Early, Polar, and Neg). This column indicates which method was used to report the values associated with the detected biochemical.
PUBCHEM	A unique numerical identifier assigned by the National Center for Biotechnology Information (NCBI) and searchable in the PubChem database
KEGG	An alphanumeric compound identifier and link to compound information in the Kyoto Encyclopedia of Genes and Genomes (KEGG)
HMDB	An alphanumeric compound identifier and link to compound information maintained by the Human Metabolome Database (HMDB)
COMP ID	An internally-generated Metabolon compound identifier
TYPE	Indicates whether a compound is named or unnamed/unknown. An unnamed/unknown molecule is reported based on a unique molecular signature including its retention time, accurate mass, and fragmentation pattern as well as its recurrent nature.
INCHIKEY	IUPAC textual chemical identifier derived from INChI
SMILES	Simplified molecular-input line-entry system (SMILES) line notation string for the identified molecule
CHEMSPIDER	A numerical identifier for the identified molecule as maintained in the ChemSpider database
CAS	A unique numerical identifier assigned by the Chemical Abstracts Service (CAS) to every chemical substance described in the open scientific literature
	Sample Metadata/Descriptors
	Definition
PARENT SAMPLE NAME	An internally-generated Metabolon sample Identifier
NEG, POLAR, POS EARLY, POS LATE	Batch identifiers for a given platform arm. Corresponds to the PLATFORM column in "Chemical Annotation"
© Metabolon, Inc. All rights reserved. The Metabolon name, logo and related trademarks and service marks, owned by Metabolon, Inc. are registered and/or used in the United States and many foreign countries. Any use, copying or reproduction of the trademarks, logos, information, images or designs contained in this document is strictly prohibited without the prior written permission of Metabolon, I…

## Sheet: Chemical Annotation
CHEM_ID	LIB_ID	COMP_ID	CHRO_LIB_ENTRY_ID	SUPER_PATHWAY	SUB_PATHWAY	PATHWAY_SORTORDER	TYPE	INCHIKEY	SMILES	CHEMICAL_NAME	PLOT_NAME	CAS	CHEMSPIDER	HMDB	KEGG	PUBCHEM	PLATFORM
35	400	42370	166164	Amino Acid	Glutamate Metabolism	62	NAMED	DWAKNKKXGALPNW-UHFFFAOYSA-N	OC(C1CCC=N1)=O	S-1-pyrroline-5-carboxylate	S-1-pyrroline-5-carboxylate	2906-39-0	10140206	HMDB0001301	C04322	11966181	Pos Early
50	400	485	155305	Amino Acid	Polyamine Metabolism	545	NAMED	ATHGHQPFGPMSJY-UHFFFAOYSA-N	NCCCCNCCCN	spermidine	spermidine	124-20-9	1071	HMDB0001257	C00315	1102	Pos Early
55	400	27665	155829	Cofactors and Vitamins	Nicotinate and Nicotinamide Metabolism	4317	NAMED	LDHMAVIPBRSVRG-UHFFFAOYSA-N	C[N+]1=CC(C([NH-])=O)=CC=C1	1-methylnicotinamide	1-methylnicotinamide	1005-24-9	8305504	HMDB0000699	C02918	457	Pos Early
93	305	528	146398	Energy	TCA Cycle	1446	NAMED	KPGXRSRHYNQIFN-UHFFFAOYSA-N	O=C(C(O)=O)CCC(O)=O	alpha-ketoglutarate	alpha-ketoglutarate	328-50-7,22202-68-2,305-72-6	50	HMDB0000208	C00026	51	Polar
98	209	1417	124553	Amino Acid	Tryptophan Metabolism	272	NAMED	HCZHHEIFKROPDY-UHFFFAOYSA-N	OC1=C(C=CC=C2)C2=NC(C(O)=O)=C1	kynurenate	kynurenate	492-27-3	3712	HMDB0000715	C01717	3845	Neg
111	305	1549	147711	Amino Acid	Leucine, Isoleucine and Valine Metabolism	428	NAMED	DBXBTMSZEOQQDU-UHFFFAOYSA-N	CC(C(O)=O)CO	3-hydroxyisobutyrate	3-hydroxyisobutyrate	2068-83-9	10140307	HMDB0000023,HMDB0000336	C01188,C06001	11966314	Polar
112	305	531	146400	Lipid	Mevalonate Metabolism	3176	NAMED	NPOAOTPXWNWTSH-UHFFFAOYSA-N	CC(CC(O)=O)(CC(O)=O)O	3-hydroxy-3-methylglutarate	3-hydroxy-3-methylglutarate	503-49-1	4573695	HMDB0000355	C03761	1662,5459993	Polar
117	209	1101	124537	Amino Acid	Tyrosine Metabolism	210	NAMED	QRMZSPFSDQBLIX-UHFFFAOYSA-N	COC1=CC(CC(O)=O)=CC=C1O	homovanillate (HVA)	homovanillate (HVA)	306-08-1	5323114	HMDB0000118	C05582	1738	Neg
136	209	22842	124689	Lipid	Primary Bile Acid Metabolism	3454	NAMED	BHQCQFFYRZLCQQ-OLRQUHAPSA-N	O[C@H]1[C@@]2([H])[C@]3([H])CC[C@H]([C@H](C)CCC(O)=O)[C@@]3(C)[C@@H](O)C[C@]2([H])[C@@]4(C)CC[C@@H](O)CC4C1	cholate	cholate	81-25-4		HMDB0000619	C00695	221493	Neg
144	209	541	123169	Amino Acid	Phenylalanine Metabolism	159	NAMED	XQXPVVBIMDBYFF-UHFFFAOYSA-N	OC(CC1=CC=C(C=C1)O)=O	4-hydroxyphenylacetate	4-hydroxyphenylacetate	156-38-7	3881560	HMDB0000020	C00642	127	Neg
158	400	1418	155364	Nucleotide	Pyrimidine Metabolism, Thymine containing	4281	NAMED	NBAKTGXDIBVZOO-UHFFFAOYSA-N	O=C(NCC1C)NC1=O	5,6-dihydrothymine	5,6-dihydrothymine	696-04-8	84456	HMDB0000079	C00906	93556	Pos Early
171	209	3127	124615	Nucleotide	Purine Metabolism, (Hypo)Xanthine/Inosine containing	4121	NAMED	FDGQSTZJBFJUBT-UHFFFAOYSA-N	O=C1C(N=CN2)=C2N=CN1	hypoxanthine	hypoxanthine	68-94-0	768	HMDB0000157	C00262	790,135398638	Neg
180	209	1105	125969	Lipid	Long Chain Polyunsaturated Fatty Acid (n3 and n6)	1568	NAMED	OYHQOLUKZRVURQ-HZJYTTRNSA-N	OC(CCCCCCC/C=C\C/C=C\CCCCC)=O	linoleate (18:2n6)	linoleate (18:2n6)	60-33-3	4444105	HMDB0006270,HMDB0000673	C01595	5280450	Neg
181	209	1645	125740	Lipid	Medium Chain Fatty Acid	1503	NAMED	POULHZVOKOAJMA-UHFFFAOYSA-N	O=C(O)CCCCCCCCCCC	laurate (12:0)	laurate (12:0)	143-07-7	3756	HMDB0000638	C02679	3893	Neg
182	305	1899	146452	Cofactors and Vitamins	Nicotinate and Nicotinamide Metabolism	4301	NAMED	GJAWHXHKYYXBSV-UHFFFAOYSA-N	OC(C(C=CC=N1)=C1C(O)=O)=O	quinolinate	quinolinate	89-00-9	1037	HMDB0000232	C03722	1066	Polar
189	400	1498	155380	Amino Acid	Lysine Metabolism	116	NAMED	MXNRLFUSFKVQSK-UHFFFAOYSA-N	C[N+](C)(CCCCC(C([O-])=O)N)C	N6,N6,N6-trimethyllysine	N6,N6,N6-trimethyllysine	23284-33-5	140379	HMDB0001325	C03793	440120	Pos Early
192	400	37496	156406	Amino Acid	Polyamine Metabolism	538	NAMED	KLZGKIDSEJWEDW-UHFFFAOYSA-N	CC(NCCCCN)=O	N-acetylputrescine	N-acetylputrescine	18233-70-0	109095	HMDB0002064	C02714	122356	Pos Early
194	209	2829	124831	Amino Acid	Methionine, Cysteine, SAM and Taurine Metabolism	437	NAMED	PYUSHNKNPOHWEZ-UHFFFAOYSA-N	CSCCC(C(O)=O)NC=O	N-formylmethionine	N-formylmethionine	4289-98-9	388809	HMDB0001015	C03145	439750	Neg
197	209	42382	124939	Amino Acid	Methionine, Cysteine, SAM and Taurine Metabolism	446	NAMED	ZJUKTBDSGOFHSH-UHFFFAOYSA-N	OC1C(N2C=NC3=C2N=CN=C3N)OC(CSCCC(N)C(O)=O)C1O	S-adenosylhomocysteine (SAH)	S-adenosylhomocysteine (SAH)	979-92-0	16788012	HMDB0000939	C00021	439155	Neg
209	400	32342	155907	Nucleotide	Purine Metabolism, Adenine containing	4140	NAMED	UDMBCSSLTHHNCD-UHFFFAOYSA-N	NC1=NC=NC2=C1N=CN2C3OC(C(C3O)O)COP(O)(O)=O	adenosine 5'-monophosphate (AMP)	AMP	149022-20-8	10239183	HMDB0000045	C00020	6083	Pos Early
212	400	1419	155365	Amino Acid	Polyamine Metabolism	556	NAMED	WUUGFSXJNOTRMR-IOSLPCCCSA-N	NC1=NC=NC2=C1N=CN2[C@H]3[C@H](O)[C@H](O)[C@@H](CSC)O3	5-methylthioadenosine (MTA)	5-methylthioadenosine (MTA)	2457-80-9	388321	HMDB0001173	C00170	439176	Pos Early
213	209	37114	127643	Nucleotide	Purine Metabolism, Adenine containing	4155	NAMED	VQAYFKKCNSOZKM-UHFFFAOYSA-N	OC(C1O)C(OC1CO)N(C=N2)C3=C2C(NC)=NC=N3	N6-methyladenosine	N6-methyladenosine	1867-73-8	92307	HMDB0004044		102175	Neg
229	209	1110	125971	Lipid	Long Chain Polyunsaturated Fatty Acid (n3 and n6)	1574	NAMED	YZXBAPSDXZZRGB-DOFZRALJSA-N	CCCCC/C=C\C/C=C\C/C=C\C/C=C\CCCC(O)=O	arachidonate (20:4n6)	arachidonate (20:4n6)	506-32-1	392692	HMDB0001043	C00219	444899	Neg
231	400	1638	155435	Amino Acid	Urea cycle; Arginine and Proline Metabolism	483	NAMED	ODKSFYDXXFIFQN-UHFFFAOYSA-N	N=C(N)NCCCC(N)C(O)=O	arginine	arginine	1119-34-2	227	HMDB0000517	C00062	6322	Pos Early
234	400	443	155304	Amino Acid	Alanine and Aspartate Metabolism	36	NAMED	CKLJMWTZIZZHCS-UHFFFAOYSA-N	NC(C(O)=O)CC(O)=O	aspartate	aspartate	56-84-8	5745	HMDB0000191	C00049	5960	Pos Early
235	305	1432	145724	Amino Acid	Phenylalanine Metabolism	156	NAMED	CCVYRRGZDBSHFU-UHFFFAOYSA-N	OC(CC1=C(O)C=CC=C1)=O	2-hydroxyphenylacetate	2-hydroxyphenylacetate	614-75-5	11476	HMDB0000669	C05852	11970	Polar
240	209	32197	123321	Amino Acid	Tyrosine Metabolism	181	NAMED	JVGVDSSUAVXRDY-UHFFFAOYSA-N	OC(C(O)=O)CC1=CC=C(O)C=C1	3-(4-hydroxyphenyl)lactate	3-(4-hydroxyphenyl)lactate (HPLA)	6482-98-0	9010	HMDB0000755	C03672	9378	Neg
241	209	566	124529	Amino Acid	Phenylalanine Metabolism	150	NAMED	BTNMPGBKDVTSJY-UHFFFAOYSA-N	O=C(C(O)=O)CC1=CC=CC=C1	phenylpyruvate	phenylpyruvate	156-06-9	972	HMDB0000205	C00166	997	Neg
244	400	55	155295	Nucleotide	Pyrimidine Metabolism, Uracil containing	4240	NAMED	UCMIRNVEIXFBKS-UHFFFAOYSA-N	NCCC(O)=O	beta-alanine	beta-alanine	107-95-9,56-41-7	234	HMDB0000056	C00099	239	Pos Early
250	402	2137	158009	Cofactors and Vitamins	Hemoglobin and Porphyrin Metabolism	4412	NAMED	QBUVFDKTZJNUPP-YBRAVLHJSA-N	CC1=C(/C=C(N2)/C(C=C)=C(C)C2=O)NC(/C=C3C(CCC(O)=O)=C(C)C(/C=C(N4)\C(C)=C(C=C)C4=O)=N\3)=C1CCC(O)=O	biliverdin	biliverdin	55482-27-4,55482-27-4	10628548	HMDB0001008	C00500	5280353	Pos Late
252	305	1437	147106	Energy	TCA Cycle	1449	NAMED	KDYFGRWQOYBRFD-UHFFFAOYSA-N	OC(CCC(O)=O)=O	succinate	succinate	110-15-6	1078	HMDB0000254	C00042	1110	Polar
254	305	542	145710	Lipid	Ketone Bodies	1939	NAMED	WHBMMWSBFZVSSR-UHFFFAOYSA-N	CC(O)CC(O)=O	3-hydroxybutyrate (BHBA)	3-hydroxybutyrate (BHBA)	625-72-9	428	HMDB0000442,HMDB0000357,HMDB0000011	C03197,C01089	94318,441,92135	Polar
266	402	63	164177	Lipid	Sterol	3193	NAMED	HVYWMOMLDIMFJA-LBHVWCRMSA-N	CC1(C2C(C)CCCC(C)C)C(CC2)C(CC=C3C4(CC[C@H](O)C3)C)C4CC1	cholesterol	cholesterol	57-88-5	4937803	HMDB0000067	C00187	5997,6432564,11025495	Pos Late
267	400	34396	156099	Lipid	Phospholipid Metabolism	2234	NAMED	YHHSONZFOIEMCP-UHFFFAOYSA-N	C[N+](C)(CCOP(O)([O-])=O)C	choline phosphate	phosphocholine	72556-74-2	119298	HMDB0001565	C00588	1014	Pos Early
273	209	1769	124819	Lipid	Corticosteroids	3316	NAMED	MFYSYFVPBJMHGN-ZPOLXVRWSA-N	O[C@@]1([C@@](CO)=O)[C@](C2)(C)[C@](CC1)([H])[C@@](CCC3=CC4=O)([H])[C@]([C@@]3(C)CC4)([H])C2=O	cortisone	cortisone	53-06-5	361685	HMDB0002802	C00762	222786	Neg
275	400	513	155307	Amino Acid	Creatine Metabolism	529	NAMED	DDRJAANPRJIHGJ-UHFFFAOYSA-N	CN(C(N1)=N)CC1=O	creatinine	creatinine	60-27-5	568	HMDB0000562	C00791	588	Pos Early
278	400	35637	156206	Amino Acid	Glutathione Metabolism	576	NAMED	ZUKPVRWZDMRIEO-UHFFFAOYSA-N	NC(C(NCC(O)=O)=O)CS	cysteinylglycine	cysteinylglycine	19246-18-5	58762	HMDB0000078	C01419	439498	Pos Early
279	305	56	165241	Amino Acid	Methionine, Cysteine, SAM and Taurine Metabolism	462	NAMED	LEVWYRKDKASIDU-UHFFFAOYSA-N	NC(C(O)=O)CSSCC(N)C(O)=O	cystine	cystine	56-89-3	575	HMDB0000192	C00491	67678	Polar
297	402	17747	158164	Lipid	Sphingosines	3160	NAMED	WWUZIQQURGPMPG-CCEZHUSRSA-N	CCCCCCCCCCCCC/C=C/C(C(CO)N)O	sphingosine	sphingosine	123-78-4	4510275	HMDB0000252	C00319	5280335	Pos Late
302	209	1114	125714	Lipid	Secondary Bile Acid Metabolism	3480	NAMED	KXGVEGMKQFWNSR-OHAQSFBXSA-N	CC12[C@@]([C@]3([H])CC[C@]4([H])C[C@H](O)CC[C@]4(C)[C@@]3([H])C[C@@H]2O)([H])CC[C@]1([H])[C@]([H])(C)CCC(O)=O	deoxycholate	deoxycholate	83-44-3	389318	HMDB0000626	C04483	222528,440355	Neg
310	400	15705	155581	Amino Acid	Methionine, Cysteine, SAM and Taurine Metabolism	453	NAMED	ILRYLPWNYFXEMH-UHFFFAOYSA-N	OC(C(CCSCC(N)C(O)=O)N)=O	cystathionine	cystathionine	535-34-2	811	HMDB0000099	C02291	439258	Pos Early
313	402	17769	158166	Lipid	Sphingolipid Synthesis	3001	NAMED	OTKJDMGTUTTYMP-UHFFFAOYSA-N	CCCCCCCCCCCCCCCC(C(CO)N)O	sphinganine	sphinganine	3102-56-5	3014	HMDB0000269	C00836	3126	Pos Late
330	305	1643	146876	Energy	TCA Cycle	1450	NAMED	VZCYOOQTPOCHFL-OWOJBTEDSA-N	OC(/C=C/C(O)=O)=O	fumarate	fumarate	100-17-8	10197150	HMDB0000134	C00122	444972	Polar
331	400	36738	156248	Peptide	Gamma-glutamyl Amino Acid	634	NAMED	OWQDWQKWSLFFFR-UHFFFAOYSA-N	O=C(O)C(N)CCC(NC(C(O)=O)CCC(O)=O)=O	gamma-glutamylglutamate	gamma-glutamylglutamate	1116-22-9	83831	HMDB0011737	C05282	92865	Pos Early
338	305	587	147098	Xenobiotics	Food Component/Plant	4806	NAMED	RGHNJXZEOKUKBD-SQOUGZDYSA-N	OC([C@H](O)[C@@H](O)[C@H](O)[C@H](O)CO)=O	gluconate	gluconate	527-07-1	10240	HMDB0000625	C00257	10690,3085666	Polar
339	305	396	146390	Lipid	Fatty Acid, Dicarboxylate	1660	NAMED	JFCQEDHGNNZCLN-UHFFFAOYSA-N	OC(CCCC(O)=O)=O	glutarate (C5-DC)	glutarate (C5-DC)	110-94-1	3618533	HMDB0000661	C00489	743,4418048	Polar
340	400	58	160611	Amino Acid	Glycine, Serine and Threonine Metabolism	1	NAMED	DHMQDGOQFOQNFH-UHFFFAOYSA-N	NCC(O)=O	glycine	glycine	56-40-6	730	HMDB0000123	C00037	750	Pos Early
342	209	18476	126842	Lipid	Primary Bile Acid Metabolism	3455	NAMED	RFDAIACWWDREDC-FRVQLJSFSA-N	O=C(CNC(CC[C@H]([C@@H]1[C@@]2(C)[C@@H](O)C[C@]3([H])[C@@]4(C)CC[C@@H](O)C[C@@]4([H])C[C@@H](O)[C@@]3([H])[C@]2([H])CC1)C)=O)O	glycocholate	glycocholate	475-31-0,863-57-0	9734	HMDB0000138	C01921	10140	Neg
344	305	43802	147630	Amino Acid	Creatine Metabolism	527	NAMED	BPMFZUMJYQTVII-UHFFFAOYSA-N	NC(NCC(O)=O)=N	guanidinoacetate	guanidinoacetate	352-97-6	743	HMDB0000128	C00581	763	Polar
355	209	59	123153	Amino Acid	Histidine Metabolism	70	NAMED	HNDVDQJCIGZPNO-UHFFFAOYSA-N	NC(C(O)=O)CC1=CN=CN1	histidine	histidine	5934-29-2	752	HMDB0000177	C00135	6274	Neg
356	209	1712	124815	Lipid	Corticosteroids	3306	NAMED	JYGXADMDTFJGBT-VWUMJDOOSA-N	O[C@@]1([C@@](CO)=O)[C@]2(C)[C@](CC1)([H])[C@@](CCC3=CC4=O)([H])[C@]([C@@]3(C)CC4)([H])[C@@H](O)C2	cortisol	cortisol	50-23-7		HMDB0000063	C00735	5754	Neg
358	400	590	155331	Amino Acid	Methionine, Cysteine, SAM and Taurine Metabolism	470	NAMED	VVIUBCNYACGLLV-UHFFFAOYSA-N	NCCS(O)=O	hypotaurine	hypotaurine	300-84-5	96959	HMDB0000965	C00519	107812	Pos Early
361	209	1123	123191	Nucleotide	Purine Metabolism, (Hypo)Xanthine/Inosine containing	4120	NAMED	UGQMRVRMYYASKQ-KQYNXXCUSA-N	O[C@H]1[C@H](N2C(N=CN=C3O)=C3N=C2)O[C@H](CO)[C@H]1O	inosine	inosine	58-63-9	21241953	HMDB0000195	C00294	6021	Neg
363	305	1124	145716	Lipid	Inositol Metabolism	2202	NAMED	CDAISMWEOUEBRE-GPIVLXJGSA-N	O[C@@H]1[C@@H](O)[C@H](O)[C@H](O)[C@H](O)[C@H]1O	myo-inositol	myo-inositol	87-89-8	10239179	HMDB0000211	C00137	892	Polar
376	400	1125	155350	Amino Acid	Leucine, Isoleucine and Valine Metabolism	385	NAMED	AGPKZVBTJJNPAG-UHFFFAOYSA-N	NC(C(O)=O)C(C)CC	isoleucine	isoleucine	73-32-5	769	HMDB0000172	C06418,C00407,C16424	6306	Pos Early
381	305	6146	147948	Amino Acid	Lysine Metabolism	123	NAMED	OYIFNHCXNCRBQI-UHFFFAOYSA-N	OC(CCCC(N)C(O)=O)=O	2-aminoadipate	2-aminoadipate	1118-90-7,542-32-5	456	HMDB0000510	C00956	92136	Polar
382	305	47089	180870	Amino Acid	Methionine, Cysteine, SAM and Taurine Metabolism	481	NAMED	XVOYSCVBGLVSOL-UHFFFAOYSA-N	O=C(O)C(N)CS(=O)(O)=O	3-sulfo-L-alanine	3-sulfo-L-alanine	498-40-8	65718	HMDB0002757	C00506	72886	Polar
391	400	2132	155460	Amino Acid	Urea cycle; Arginine and Proline Metabolism	492	NAMED	RHGKLRLOHDJJDR-UHFFFAOYSA-N	NC(C(O)=O)CCCNC(N)=O	citrulline	citrulline	372-75-8	810	HMDB0000904	C00327	9750	Pos Early
393	305	567	147468	Carbohydrate	Disaccharides and Oligosaccharides	1305	NAMED	GUBGYTABKSRVRQ-DCSYEGIMSA-N	O[C@H]1[C@H](O[C@H]2[C@H](O)[C@@H](O)[C@H](O)O[C@@H]2CO)O[C@H](CO)[C@H](O)[C@@H]1O	lactose	lactose	5965-66-2	5904	HMDB0041627	C01970	6134	Polar
397	400	60	155300	Amino Acid	Leucine, Isoleucine and Valine Metabolism	332	NAMED	ROHFNLRQFUQHCH-YFKPBYRVSA-N	O=C([C@H](CC(C)C)N)O	leucine	leucine	61-90-5		HMDB0000687	C00123	6106	Pos Early
407	400	1301	155354	Amino Acid	Lysine Metabolism	105	NAMED	KDXKERNSBIXSRK-UHFFFAOYSA-N	NC(C(O)=O)CCCCN	lysine	lysine	56-87-1	5747	HMDB0003405	C00739,C00047	5962	Pos Early
409	209	1303	123199	Energy	TCA Cycle	1452	NAMED	BJEPYKJPYRNKOW-UHFFFAOYSA-N	OC(C(O)=O)CC(O)=O	malate	malate	6915-15-7	510	HMDB0031518,HMDB0000156,HMDB0000744	C00149,C00711,C00497	525	Neg
415	400	1302	155355	Amino Acid	Methionine, Cysteine, SAM and Taurine Metabolism	434	NAMED	FFEARJCKVFRZRR-UHFFFAOYSA-N	CSCCC(N)C(O)=O	methionine	methionine	63-68-3	5907	HMDB0000696	C00073	6137	Pos Early
418	305	1496	145730	Lipid	Fatty Acid Metabolism (also BCAA Metabolism)	1775	NAMED	ZIYVHBGGAOATLY-UHFFFAOYSA-N	O=C(C(C(O)=O)C)O	methylmalonate (MMA)	methylmalonate (MMA)	516-05-2	473	HMDB0000202	C02170	487	Polar
424	209	1336	125720	Lipid	Long Chain Saturated Fatty Acid	1511	NAMED	IPCSVZSSVZVIGE-UHFFFAOYSA-N	OC(CCCCCCCCCCCCCCC)=O	palmitate (16:0)	palmitate (16:0)	57-10-3	960	HMDB0000220	C00249	985	Neg
432	400	594	155332	Cofactors and Vitamins	Nicotinate and Nicotinamide Metabolism	4305	NAMED	DFPAKSUCGFBDDF-UHFFFAOYSA-N	NC(C1=CN=CC=C1)=O	nicotinamide	nicotinamide	98-92-0	911	HMDB0001406	C00153	936	Pos Early
437	209	12035	125748	Lipid	Medium Chain Fatty Acid	1493	NAMED	FBUKVWPVBMHYJY-UHFFFAOYSA-N	CCCCCCCCC(O)=O	pelargonate (9:0)	pelargonate (9:0)	112-05-0	4574394	HMDB0000847	C01601	8158	Neg
439	209	1358	125724	Lipid	Long Chain Saturated Fatty Acid	1515	NAMED	QIQXTHQIDYTFRH-UHFFFAOYSA-N	CCCCCCCCCCCCCCCCCC(O)=O	stearate (18:0)	stearate (18:0)	57-11-4	5091	HMDB0000827	C01530	5281	Neg
444	400	1493	155375	Amino Acid	Urea cycle; Arginine and Proline Metabolism	487	NAMED	AHLPHDHHMVZTML-BYPYZUCNSA-N	O=C(O)[C@@H](N)CCCN	ornithine	ornithine	3184-13-2	6026	HMDB0000214	C00077	6262	Pos Early
445	305	1505	146440	Nucleotide	Pyrimidine Metabolism, Orotate containing	4208	NAMED	PXQPEWDEAKTCGB-UHFFFAOYSA-N	O=C(C1=CC(O)=NC(O)=N1)O	orotate	orotate	50887-69-9	942	HMDB0000226	C00295	967	Polar
452	209	33447	126083	Lipid	Long Chain Monounsaturated Fatty Acid	1530	NAMED	SECPZKHBENQXJG-FPLPWBNLSA-N	CCCCCC\C=C/CCCCCCCC(O)=O	palmitoleate (16:1n7)	palmitoleate (16:1n7)	373-49-9	393216	HMDB0003229	C08362	445638	Neg
460	400	64	155301	Amino Acid	Phenylalanine Metabolism	140	NAMED	COLNVLDHVKWLRT-UHFFFAOYSA-N	NC(C(O)=O)CC1=CC=CC=C1	phenylalanine	phenylalanine	63-91-2	5910	HMDB0000159	C00079	6140	Pos Early
461	400	42109	156915	Energy	Oxidative Phosphorylation	1469	NAMED	NBIIXXVUZAFLBC-UHFFFAOYSA-N	O=P(O)(O)O	phosphate	phosphate	7664-38-2	1032	HMDB0001429	C00009	1061	Pos Early
466	209	598	143837	Xenobiotics	Food Component/Plant	5000	NAMED	RLCKHJSFHOZMDR-UHFFFAOYSA-N	CC(CCCC(CCCC(CCCC(C)C)C)C)CC(O)=O	phytanate	phytanate	14721-66-5	10140204	HMDB0000801	C01607	26840	Neg
480	400	1898	155455	Amino Acid	Urea cycle; Arginine and Proline Metabolism	495	NAMED	ONIBWKKTOPOVIA-UHFFFAOYSA-N	OC(C1CCCN1)=O	proline	proline	147-85-3	128566	HMDB0000162,HMDB0003411	C00148,C000763	8988,145742,614	Pos Early
482	305	527	146396	Carbohydrate	Glycolysis, Gluconeogenesis, and Pyruvate Metabolism	1240	NAMED	JVTAAEKCZFNVCJ-UHFFFAOYSA-N	CC(O)C(O)=O	lactate	lactate	79-33-4	592	HMDB0000190	C00186	612	Polar
491	400	1651	155439	Cofactors and Vitamins	Vitamin B6 Metabolism	4451	NAMED	RADKZDMFGJYCBB-UHFFFAOYSA-N	OC1=C(C)N=CC(CO)=C1C=O	pyridoxal	pyridoxal	65-22-5	1021	HMDB0001545	C00250	1050	Pos Early
498	402	1806	165222	Cofactors and Vitamins	Vitamin A Metabolism	4430	NAMED	FPIPGXGPPPQFEQ-OVSJKPMPSA-N	C/C(/C=C/C(C(C)(CCC1)C)=C1C)=C\C=C\C(C)=C\CO	retinol (Vitamin A)	retinol (Vitamin A)	68-26-8	393012	HMDB0000305	C00473	445354	Pos Late
501	305	1515	164364	Xenobiotics	Drug - Topical Agents	5960	NAMED	YGSDEFSMJLZEOE-UHFFFAOYSA-N	OC1=C(C(O)=O)C=CC=C1	salicylate	salicylate	69-72-7	331	HMDB0001895	C00805	338	Polar
503	400	1648	155437	Amino Acid	Glycine, Serine and Threonine Metabolism	10	NAMED	MTCFGRXMJLQNBG-REOHCLBHSA-N	OC([C@@H](N)CO)=O	serine	serine	56-45-1	5736	HMDB0000187	C00065	5951	Pos Early
504	400	2342	155468	Amino Acid	Tryptophan Metabolism	287	NAMED	QZAYGJVTTNCVMB-UHFFFAOYSA-N	NCCC1=CNC(C=C2)=C1C=C2O	serotonin	serotonin	153-98-0	5013	HMDB0000259	C00780	5202	Pos Early
512	400	2125	155458	Amino Acid	Methionine, Cysteine, SAM and Taurine Metabolism	471	NAMED	XOAAWQZATWQOTB-UHFFFAOYSA-N	NCCS(=O)(O)=O	taurine	taurine	107-35-7	1091	HMDB0000251	C00245	1123	Pos Early
519	209	1365	125728	Lipid	Long Chain Saturated Fatty Acid	1508	NAMED	TUNFSRHWOTWDNC-UHFFFAOYSA-N	OC(CCCCCCCCCCCCC)=O	myristate (14:0)	myristate (14:0)	544-63-8	10539	HMDB0000806	C06424	11005	Neg
533	400	1670	155443	Amino Acid	Urea cycle; Arginine and Proline Metabolism	485	NAMED	XSQUKJJJFZCRTK-UHFFFAOYSA-N	O=C(N)N	urea	urea	57-13-6	1143	HMDB0000294	C00086	1176	Pos Early
535	209	606	123185	Nucleotide	Pyrimidine Metabolism, Uracil containing	4220	NAMED	DRTQHJPVMGBUCF-UHFFFAOYSA-N	OC1C(N(C=CC2=O)C(N2)=O)OC(CO)C1O	uridine	uridine	58-96-8	5807	HMDB0000296	C00299	6029	Neg
536	209	52602	165330	Nucleotide	Pyrimidine Metabolism, Uracil containing	4236	NAMED	MXHRCPNRJAMMIM-UHFFFAOYSA-N	O=C(NC1=O)N(C=C1)C(CC2O)OC2CO	2'-deoxyuridine	2'-deoxyuridine	951-78-0	13118	HMDB0000012	C00526	13712	Neg
537	305	607	145714	Amino Acid	Histidine Metabolism	78	NAMED	LOIYMIARKYCTBW-OWOJBTEDSA-N	O=C(O)/C=C/C1=CNC=N1	trans-urocanate	trans-urocanate	104-98-3	643824	HMDB0000301	C00785	736715	Polar
561	400	57	155297	Amino Acid	Glutamate Metabolism	44	NAMED	WHUUTDBJXJRKMK-VKHMYHEASA-N	O=C(O)[C@@H](N)CCC(O)=O	glutamate	glutamate	56-86-0	591	HMDB0000148	C00025,C00217	33032	Pos Early
563	400	53	155293	Amino Acid	Glutamate Metabolism	45	NAMED	ZDXPYRJPNDTMRX-VKHMYHEASA-N	OC([C@@H](N)CCC(N)=O)=O	glutamine	glutamine	56-85-9	5746	HMDB0000641	C00064	5961	Pos Early
564	400	1284	155352	Amino Acid	Glycine, Serine and Threonine Metabolism	17	NAMED	AYFVYJQAPQTCCC-GBXIJSLDSA-N	N[C@H](C(O)=O)[C@H](O)C	threonine	threonine	72-19-5	6051	HMDB0000167	C00188	6288	Pos Early
565	400	54	155294	Amino Acid	Tryptophan Metabolism	254	NAMED	QIVBCDIJIAJPQS-VIFPVBQESA-N	O=C(O)[C@@H](N)CC1=CNC2=C1C=CC=C2	tryptophan	tryptophan	73-22-3	6066	HMDB0000929	C00078	6305	Pos Early
566	400	1649	155438	Amino Acid	Leucine, Isoleucine and Valine Metabolism	416	NAMED	KZSNJWFQEVHDMF-BYPYZUCNSA-N	N[C@H](C(O)=O)C(C)C	valine	valine	72-18-4	6050	HMDB0000883	C00183	6287	Pos Early
572	305	48152	151982	Carbohydrate	Glycolysis, Gluconeogenesis, and Pyruvate Metabolism	1223	NAMED	WQZGKKKJIJFFOK-DVKNGEFBSA-N	O[C@H]1O[C@H](CO)[C@@H](O)[C@H](O)[C@H]1O	glucose	glucose	50-99-7	71358	HMDB0000122	C00031	5793	Polar
796	305	4968	152126	Amino Acid	Methionine, Cysteine, SAM and Taurine Metabolism	454	NAMED	TYEYBOSBBBHJIV-UHFFFAOYSA-N	OC(C(CC)=O)=O	alpha-ketobutyrate	alpha-ketobutyrate	600-18-0	2829426	HMDB0000005	C00109	58	Polar
798	209	555	124777	Nucleotide	Purine Metabolism, Adenine containing	4147	NAMED	OIRDTQYFTABQOQ-KQYNXXCUSA-N	NC1=NC=NC2=C1N=CN2[C@@]3([H])[C@@](O)([H])[C@@](O)([H])[C@](CO)([H])O3	adenosine	adenosine	58-61-7	54923	HMDB0000050	C00212	60961	Neg
799	400	3141	155487	Amino Acid	Glycine, Serine and Threonine Metabolism	7	NAMED	KWIUHFFTVRNATP-UHFFFAOYSA-N	O=C(C[N+](C)(C)C)[O-]	betaine	betaine	107-43-7	19951173,242	HMDB0000043	C00719	247	Pos Early
800	400	1868	155454	Amino Acid	Methionine, Cysteine, SAM and Taurine Metabolism	455	NAMED	XUJNEKJLAYXESH-REOHCLBHSA-N	SC[C@H](N)C(O)=O	cysteine	cysteine	56-89-3,52-90-4	5653	HMDB0000574	C00097	5862	Pos Early
803	305	48153	152039	Carbohydrate	Fructose, Mannose and Galactose Metabolism	1353	NAMED	WQZGKKKJIJFFOK-DXQLJALPSA-N	O[C@@H]1C(CO)O[C@@H](O)[C@@H](O)[C@H]1O	mannose	mannose	3458-28-4	141983	HMDB0000169	C00159,C02209,C00936	82308,439680,185698,18950	Polar
806	400	5086	155492	Amino Acid	Glycine, Serine and Threonine Metabolism	6	NAMED	FFDGPVCHZBVARC-UHFFFAOYSA-N	CN(C)CC(O)=O	dimethylglycine	dimethylglycine	1118-68-9	653	HMDB0000092	C03626	673	Pos Early
811	400	1126	155351	Amino Acid	Alanine and Aspartate Metabolism	29	NAMED	QNAYBMKLOCPYGJ-REOHCLBHSA-N	O=C(O)[C@@H](N)C	alanine	alanine	56-41-7	5735	HMDB0000161	C00041	5950	Pos Early
815	400	1299	155353	Amino Acid	Tyrosine Metabolism	162	NAMED	OUYCCCASQSFEME-QMMMGPOBSA-N	N[C@@H](CC1=CC=C(O)C=C1)C(O)=O	tyrosine	tyrosine	60-18-4	5833	HMDB0000158	C00082	6057	Pos Early
818	305	15872	147518	Lipid	Fatty Acid Synthesis	1473	NAMED	OFOBLEOULBTSOW-UHFFFAOYSA-N	O=C(O)CC(O)=O	malonate	malonate	26522-22-85-0,141-82-2	844	HMDB0000691	C00383	867	Polar
821	209	33442	125870	Nucleotide	Pyrimidine Metabolism, Uracil containing	4222	NAMED	PTJWIQPHWPFNBW-GBNDHIKLSA-N	O[C@]1([H])[C@@](O)([H])[C@](CO)([H])O[C@]1(C2=CNC(NC2=O)=O)[H]	pseudouridine	pseudouridine	1445-07-4	21403010	HMDB0000767	C02067	15047	Neg
823	305	48990	160586	Carbohydrate	Glycolysis, Gluconeogenesis, and Pyruvate Metabolism	1239	NAMED	LCTONWCANYUPML-UHFFFAOYSA-N	CC(C(O)=O)=O	pyruvate	pyruvate	127-17-3	96901	HMDB0000243	C00022	1060	Polar
825	305	605	146422	Nucleotide	Pyrimidine Metabolism, Uracil containing	4221	NAMED	ISAKRJDGNUQOIC-UHFFFAOYSA-N	O=C(NC=C1)NC1=O	uracil	uracil	66-22-8	1141	HMDB0000300	C00106	1174	Polar
826	305	15581	146484	Carbohydrate	Pentose Metabolism	1267	NAMED	PYMYPHUHKUWMLA-VPENINKCSA-N	O=C[C@@H]([C@H]([C@@H](CO)O)O)O	xylose	xylose	609-06-3	85957	HMDB0000098	C00181	135191	Polar
827	209	514	123161	Nucleotide	Pyrimidine Metabolism, Cytidine containing	4252	NAMED	UHDGCWIWMRVCDJ-XVFCMESISA-N	OC[C@@H]1[C@H]([C@H]([C@H](N2C(N=C(C=C2)N)=O)O1)O)O	cytidine	cytidine	65-46-3	5940	HMDB0000089	C00475	6175	Neg
828	305	575	146408	Carbohydrate	Pentose Metabolism	1269	NAMED	SRBFZHDQGSBBOR-SQOUGZDYSA-N	O[C@@H]1CO[C@@H](O)[C@@H](O)[C@@H]1O	arabinose	arabinose	28697-53-2	59687	HMDB0029942	C00216	66308	Polar
848	400	553	155318	Xenobiotics	Tobacco Metabolite	4611	NAMED	UIKROCXWUNQSPJ-VIFPVBQESA-N	O=C1CC[C@@H]([C@]2=CN=CC=C2)N1C	cotinine	cotinine	486-56-6	746405	HMDB0001046		408	Pos Early
849	400	569	155325	Xenobiotics	Xanthine Metabolism	4591	NAMED	RYYVLZVUVIJVGH-UHFFFAOYSA-N	O=C(N(C)C1=C2N(C)C=N1)N(C)C2=O	caffeine	caffeine	58-08-2	2424	HMDB0001847	C07481	2519	Pos Early
878	305	48195	153126	Carbohydrate	Fructose, Mannose and Galactose Metabolism	1347	NAMED	RFSUNEUAIZKAJO-ARQDHWQXSA-N	OC[C@@]1(O)O[C@H](CO)[C@@H](O)[C@@H]1O	fructose	fructose	57-48-7	5764	HMDB0000660	C00095	2723872	Polar
880	400	554	155319	Nucleotide	Purine Metabolism, Adenine containing	4148	NAMED	GFFGJBXGBJISGV-UHFFFAOYSA-N	NC1=NC=NC2=C1N=CN2	adenine	adenine	73-24-5	185	HMDB0000034	C00147	190	Pos Early
881	400	573	155326	Nucleotide	Pyrimidine Metabolism, Cytidine containing	4253	NAMED	OPTASPLRGRRNAP-UHFFFAOYSA-N	NC1=NC(NC=C1)=O	cytosine	cytosine	71-30-7	577	HMDB0000630	C00380	597	Pos Early
888	209	1642	125736	Lipid	Medium Chain Fatty Acid	1495	NAMED	GHVNFZFCNZKVNT-UHFFFAOYSA-N	CCCCCCCCCC(O)=O	caprate (10:0)	caprate (10:0)	334-48-5	2863	HMDB0000511	C01571	2969	Neg
891	209	1121	125718	Lipid	Long Chain Saturated Fatty Acid	1513	NAMED	KEMQGTRYUADPNZ-UHFFFAOYSA-N	O=C(O)CCCCCCCCCCCCCCCC	margarate (17:0)	margarate (17:0)	506-12-7	10033	HMDB0002259		10465	Neg
892	209	1356	125722	Lipid	Long Chain Saturated Fatty Acid	1517	NAMED	ISYWECDDZWTKFF-UHFFFAOYSA-N	CCCCCCCCCCCCCCCCCCC(O)=O	nonadecanoate (19:0)	nonadecanoate (19:0)	646-30-0	12071	HMDB0000772	C16535	12591	Neg
893	209	1118	125716	Lipid	Long Chain Saturated Fatty Acid	1518	NAMED	VKOBVWXKNCXXDE-UHFFFAOYSA-N	CCCCCCCCCCCCCCCCCCCC(O)=O	arachidate (20:0)	arachidate (20:0)	506-30-9	10035	HMDB0002212	C06425	10467	Neg
913	305	15586	146486	Carbohydrate	Glycogen Metabolism	1300	NAMED	GUBGYTABKSRVRQ-ASMJPISFSA-N	O[C@@H]1[C@H]([C@H](O[C@@H]([C@H]1O)CO)O[C@H]2[C@@H]([C@H]([C@H](O[C@@H]2CO)O)O)O)O	maltose	maltose	6363-53-7	388469	HMDB0000163	C00208	10991489	Polar
914	305	1471	147709	Carbohydrate	Pentose Metabolism	1261	NAMED	PYMYPHUHKUWMLA-LMVFSUKVSA-N	O=C[C@@H]([C@@H]([C@@H](CO)O)O)O	ribose	ribose	50-69-1	4470639	HMDB0000283	C00121	5779	Polar
917	400	512	155306	Amino Acid	Alanine and Aspartate Metabolism	40	NAMED	DCXYFEDJOCDNAF-REOHCLBHSA-N	NC(C[C@H](N)C(O)=O)=O	asparagine	asparagine	70-47-3	6031	HMDB0000168	C00152	6267	Pos Early
922	402	1759	211070	Lipid	Dihydroceramides	3013	NAMED	KZTJQXAANJHSCE-OIDHKYIRSA-N	CCCCCCCCCCCCCCCCCC(N[C@H]([C@H](O)CCCCCCCCCCCCCCC)CO)=O	N-stearoyl-sphinganine (d18:0/18:0)*	N-stearoyl-sphinganine (d18:0/18:0)*	2304-80-5	4446686	HMDB0011761		5283573	Pos Late
923	305	601	145712	Nucleotide	Pyrimidine Metabolism, Orotate containing	4207	NAMED	UFIVEPVSAGBUSI-UHFFFAOYSA-N	O=C(C(NC1=O)CC(N1)=O)O	dihydroorotate	dihydroorotate	155-54-4	628	HMDB03349	C00337	648	Polar
926	209	32489	125850	Lipid	Medium Chain Fatty Acid	1490	NAMED	FUZZWVXGSFPDMH-UHFFFAOYSA-N	CCCCCC(O)=O	caproate (6:0)	caproate (6:0)	142-62-1	8552	HMDB0000535	C01585	8892	Neg
932	209	32492	125852	Lipid	Medium Chain Fatty Acid	1492	NAMED	WWZKQHOCKIZLMA-UHFFFAOYSA-N	CCCCCCCC(O)=O	caprylate (8:0)	caprylate (8:0)	124-07-2	370	HMDB0000482	C06423	379	Neg
935	305	1519	147116	Carbohydrate	Disaccharides and Oligosaccharides	1326	NAMED	CZMRCDWAGMRECN-UGDNZRGBSA-N	OC[C@]1(O[C@@H]2[C@@H]([C@H]([C@@H]([C@H](O2)CO)O)O)O)[C@H]([C@@H]([C@@H](CO)O1)O)O	sucrose	sucrose	57-50-1	5768	HMDB0000258	C00089	5988	Polar
980	209	1361	125726	Lipid	Long Chain Saturated Fatty Acid	1510	NAMED	WQEPLUUGTLDZJY-UHFFFAOYSA-N	O=C(O)CCCCCCCCCCCCCC	pentadecanoate (15:0)	pentadecanoate (15:0)	10002-84-2,1002-84-2	13249	HMDB0000826	C16537	13849	Neg
1001	400	32306	155905	Amino Acid	Urea cycle; Arginine and Proline Metabolism	513	NAMED	PMMYEEVYMWASQN-DMTCNVIQSA-N	O[C@@H]1C[C@@H](C(O)=O)NC1	trans-4-hydroxyproline	hydroxyproline	51-35-4	5605	HMDB0000725	C01157	5810	Pos Early
1002	305	1107	146424	Nucleotide	Purine Metabolism, (Hypo)Xanthine/Inosine containing	4134	NAMED	POJWUDADGALRAB-UHFFFAOYSA-N	O=C(N1)C(NC(N)=O)NC1=O	allantoin	allantoin	97-59-6	199	HMDB0000462	C02348,C01551,C02350	439714,204,439713	Polar
1004	305	3147	147146	Nucleotide	Purine Metabolism, (Hypo)Xanthine/Inosine containing	4122	NAMED	LRFVTYWOQMYALW-UHFFFAOYSA-N	O=C(N1)C(N=CN2)=C2NC1=O	xanthine	xanthine	69-89-6	1151	HMDB0000292	C00385	1188	Polar
1021	209	1494	123209	Amino Acid	Glutathione Metabolism	579	NAMED	ODHCTXKNWHHXJC-VKHMYHEASA-N	O=C1CC[C@@H]([C@@](O)=O)N1	5-oxoproline	5-oxoproline	98-79-3	7127	HMDB0000267	C02237,C01879	439685,7405	Neg
1022	400	1512	155387	Amino Acid	Tryptophan Metabolism	282	NAMED	SIOXPEMLGUPBBT-UHFFFAOYSA-N	O=C(O)C1=NC=CC=C1	picolinate	picolinate	98-98-6	993	HMDB0002243	C10164	1018	Pos Early
1023	400	1516	155390	Amino Acid	Glycine, Serine and Threonine Metabolism	5	NAMED	FSYKKLYZXJSNPZ-UHFFFAOYSA-N	CNCC(O)=O	sarcosine	sarcosine	107-97-1	1057	HMDB0000271	C00213	1088	Pos Early
1024	209	1508	124797	Cofactors and Vitamins	Pantothenate and CoA Metabolism	4337	NAMED	GHOKWGTUZJEAQD-ZETCQYMHSA-N	O=C(NCCC(O)=O)[C@H](O)C(C)(C)CO	pantothenate	pantothenate (Vitamin B5)	137-08-6	6361	HMDB0000210	C00864	6613	Neg
1025	400	1444	155369	Amino Acid	Lysine Metabolism	131	NAMED	HXEACLLIILLPRG-UHFFFAOYSA-N	OC(C1NCCCC1)=O	pipecolate	pipecolate	4043-87-2		HMDB0000070			Pos Early
1026	400	1600	155428	Lipid	Phospholipid Metabolism	2239	NAMED	SUHOOTKUPISOBE-UHFFFAOYSA-N	NCCOP(O)(O)=O	phosphoethanolamine	phosphoethanolamine (PE)	1071-23-4	990	HMDB0000224	C00346	1015	Pos Early
1052	305	1572	146444	Carbohydrate	Glycolysis, Gluconeogenesis, and Pyruvate Metabolism	1243	NAMED	RBNPOMFGQQGHHO-UHFFFAOYSA-N	O=C(O)C(O)CO	glycerate	glycerate	600-19-1	732	HMDB0000139,HMDB0006372	C00258	439194,752	Polar
1053	400	3155	155489	Nucleotide	Pyrimidine Metabolism, Uracil containing	4239	NAMED	JSJWCHRYRHKBBW-UHFFFAOYSA-N	OC(CCNC(N)=O)=O	3-ureidopropionate	3-ureidopropionate	462-88-4	109	HMDB0000026	C02642	111	Pos Early
1082	209	1587	126818	Amino Acid	Leucine, Isoleucine and Valine Metabolism	336	NAMED	WXNXCEHXYPACJF-ZETCQYMHSA-N	O=C(O)[C@H](CC(C)C)NC(C)=O	N-acetylleucine	N-acetylleucine	1188-21-2	64075	HMDB0011756	C02710	70912	Neg
1083	209	1589	124587	Amino Acid	Methionine, Cysteine, SAM and Taurine Metabolism	435	NAMED	XUYPXLNMDZIRQH-LURJTMIESA-N	O=C(O)[C@H](CCSC)NC(C)=O	N-acetylmethionine	N-acetylmethionine	65-82-7	395338	HMDB0011745	C02712	448580	Neg
1084	209	1591	124807	Amino Acid	Leucine, Isoleucine and Valine Metabolism	417	NAMED	IHYJTAOFMMMOPX-LURJTMIESA-N	O=C(O)[C@@H](NC(C)=O)C(C)C	N-acetylvaline	N-acetylvaline	96-81-1	60154	HMDB0011757		66789	Neg
1087	209	1552	125983	Lipid	Long Chain Monounsaturated Fatty Acid	1548	NAMED	DPUOLQHDNGRHBS-KTKRTIGZSA-N	OC(CCCCCCCCCCC\C=C/CCCCCCCC)=O	erucate (22:1n9)	erucate (22:1n9)	112-86-7	7924	HMDB0002068	C08316	8216,5281116	Neg
1090	402	43807	159596	Cofactors and Vitamins	Hemoglobin and Porphyrin Metabolism	4409	NAMED	BPYKTIZUTYGOLE-KDUUSRDASA-N	CC(C(N\1)=O)=C(C=C)C1=C/C2=C(C)C(CCC(O)=O)=C(CC3=C(CCC(O)=O)C(C)=C(/C=C4NC(C(C=C)=C/4C)=O)N3)N2	bilirubin (Z,Z)	bilirubin	635-65-4	4444055	HMDB0000054	C00486	5280352	Pos Late
1094	209	2761	161549	Amino Acid	Tyrosine Metabolism	245	NAMED	XUIIKFGFIJCVMT-LBPRGKRZSA-N	OC1=C(I)C=C(OC2=C(I)C=C(C[C@H](N)C(O)=O)C=C2I)C=C1I	thyroxine	thyroxine	51-48-9	5614	HMDB0000248	C01829	5819	Neg
1099	209	1573	124583	Nucleotide	Purine Metabolism, Guanine containing	4183	NAMED	NYHBQMYGNKIUIF-UUOKFMHZSA-N	O=C1C(N=CN2[C@@]3([H])[C@@](O)([H])[C@@](O)([H])[C@](CO)([H])O3)=C2N=C(N)N1	guanosine	guanosine	118-00-3	6544	HMDB0000133	C00387	6802	Neg
1102	400	2734	155471	Peptide	Gamma-glutamyl Amino Acid	646	NAMED	VVLXCWVSSLFQDS-QWRGUYRKSA-N	OC(C=C1)=CC=C1C[C@@H](C(O)=O)NC(CC[C@@H](C(O)=O)N)=O	gamma-glutamyltyrosine	gamma-glutamyltyrosine	7432-23-7	85142	HMDB0011741		94340	Pos Early
1104	400	1584	155418	Xenobiotics	Food Component/Plant	4964	NAMED	KTHADMDGDNYQRX-UHFFFAOYSA-N	O=C(OC)CC1=CNC2=C1C=CC=C2	methyl indole-3-acetate	methyl indole-3-acetate	1912-33-0	67279	HMDB0029738		74706	Pos Early
1105	402	1561	164189	Cofactors and Vitamins	Tocopherol Metabolism	4361	NAMED	GVJHHUAWPYXKBD-IEOSBIPESA-N	CC1=C2C(O[C@@](CCC[C@H](C)CCC[C@H](C)CCC[C@H](C)C)(C)CC2)=C(C)C(C)=C1O	alpha-tocopherol	alpha-tocopherol	10191-41-0,59-02-9	14265	HMDB0001893	C02477	86472	Pos Late
1108	400	1594	155424	Nucleotide	Pyrimidine Metabolism, Orotate containing	4206	NAMED	HLKXYZVTANABHZ-REOHCLBHSA-N	OC([C@H](CC(O)=O)NC(N)=O)=O	N-carbamoylaspartate	N-carbamoylaspartate	923-37-5	4573859	HMDB0000828	C00438	93072	Pos Early
1110	305	1585	147717	Amino Acid	Alanine and Aspartate Metabolism	31	NAMED	KTHDTJVBEPMMGL-VKHMYHEASA-N	O=C(O)[C@@H](NC(C)=O)C	N-acetylalanine	N-acetylalanine	97-69-8	79449	HMDB0000766	C02847	88064	Polar
1111	209	1567	124579	Amino Acid	Tyrosine Metabolism	202	NAMED	CGQCWMIAEPEHNQ-UHFFFAOYSA-N	OC(C(O)=O)C1=CC=C(O)C(OC)=C1	vanillylmandelate (VMA)	vanillylmandelate (VMA)	55-10-7	1207	HMDB0000291	C05584	1245	Neg
1113	400	1558	155399	Amino Acid	Polyamine Metabolism	560	NAMED	UZTFMUBKZQVKLK-UHFFFAOYSA-N	CC(NCCCC(O)=O)=O	4-acetamidobutanoate	4-acetamidobutanoate	3025-96-5	17180	HMDB0003681	C02946	18189	Pos Early
1114	400	1566	155405	Nucleotide	Pyrimidine Metabolism, Thymine containing	4284	NAMED	QCHPKSFMDHPSNR-UHFFFAOYSA-N	O=C(O)C(C)CN	3-aminoisobutyrate	3-aminoisobutyrate	214139-20-5,10569-72-9	58481	HMDB0002166	C05145	64956	Pos Early
1124	209	1564	124575	Energy	TCA Cycle	1440	NAMED	KRKNYBCHXYNGOX-UHFFFAOYSA-N	OC(CC(CC(O)=O)(O)C(O)=O)=O	citrate	citrate	77-92-9	305	HMDB0000094	C00158	311	Neg
1128	400	42374	156916	Amino Acid	Glutathione Metabolism	580	NAMED	QWCKQJZIFLGMSD-GSVOUGTGSA-N	N[C@H](CC)C(O)=O	2-aminobutyrate	2-aminobutyrate	1492-24-6	388757	HMDB0000452	C02356	80283	Pos Early
1134	209	1604	124593	Nucleotide	Purine Metabolism, (Hypo)Xanthine/Inosine containing	4132	NAMED	LEHOTFFKMJEONL-UHFFFAOYSA-N	O=C1NC(NC(NC2=O)=O)=C2N1	urate	urate	120K5305,69-93-2		HMDB0000289	C00366	1175	Neg
1135	209	1605	125991	Lipid	Secondary Bile Acid Metabolism	3505	NAMED	RUDATBOHQWOJDD-UZVSRGJWSA-N	O[C@@H]1[C@@]2([H])[C@]3([H])CC[C@@]([C@@H](CCC(O)=O)C)([H])[C@@]3(C)CC[C@]2([H])[C@@]4(C)CC[C@@H](O)C[C@@]4([H])C1	ursodeoxycholate	ursodeoxycholate	128-13-2	29131	HMDB0000946	C07880	31401	Neg
1137	402	38102	158973	Lipid	Endocannabinoid	2160	NAMED	BOWVQLFMWHZBEF-KTKRTIGZSA-N	O=C(NCCO)CCCCCCC/C=C\CCCCCCCC	oleoyl ethanolamide	oleoyl ethanolamide	111-58-0,11-58-0	4446574	HMDB0002088		5283454	Pos Late
1140	400	2730	155470	Peptide	Gamma-glutamyl Amino Acid	635	NAMED	JBFYFLXEJFQWMU-WDSKDSINSA-N	O=C(N)CC[C@@H](C(O)=O)NC(CC[C@@H](C(O)=O)N)=O	gamma-glutamylglutamine	gamma-glutamylglutamine	10148-81-9	133013	HMDB0011738	C05283	150914	Pos Early
1141	209	1669	124595	Amino Acid	Tyrosine Metabolism	175	NAMED	KKADPXVIOXHVKN-UHFFFAOYSA-N	OC1=CC=C(CC(C(O)=O)=O)C=C1	4-hydroxyphenylpyruvate	4-hydroxyphenylpyruvate	156-39-8	954	HMDB0000707	C01179	979	Neg
1143	209	40605	223227	Lipid	Short Chain Fatty Acid	1488	NAMED	FERIUCNNQQJTOY-UHFFFAOYSA-N	OC(CCC)=O	butyrate/isobutyrate (4:0)	butyrate/isobutyrate (4:0)	109-92-6	259	HMDB0000039	C00246	264	Neg
1161	400	1598	155427	Amino Acid	Leucine, Isoleucine and Valine Metabolism	402	NAMED	WRUSVQOKJIDBLP-HWKANZROSA-N	O=C(O)CNC(/C(C)=C/C)=O	tigloylglycine	tigloylglycine	35842-45-6	4945715	HMDB0000959		6441567	Pos Early
1162	400	32377	155919	Carbohydrate	Aminosugar Metabolism	1419	NAMED	SQVRNKJHWKZAKO-UHFFFAOYSA-N	OC1(C(O)=O)CC(O)C(NC(C)=O)C(C(O)C(O)CO)O1	N-acetylneuraminate	N-acetylneuraminate	131-48-6	10292217	HMDB0000230	C00270	439197	Pos Early
1206	400	12110	155516	Energy	TCA Cycle	1444	NAMED	ODBLHEXUDAPZAU-OKKQSCSOSA-N	OC(C[C@@H]([C@H](O)C(O)=O)[C@@](O)=O)=O	isocitrate	isocitrate	20226-99-7	1161	HMDB0001874	C00451	5318532	Pos Early
1215	400	48149	157725	Carbohydrate	Aminosugar Metabolism	1431	NAMED	YTTRPBWEMMPYSW-VFFCQLMOSA-N	O[C@H]1[C@H](O)[C@@H](CO)O[C@@H](NC(CC(N)C(O)=O)=O)[C@@H]1NC(C)=O	N-acetylglucosaminylasparagine	N-acetylglucosaminylasparagine	2776-93-4	21403014	HMDB0000489	C04540	123826	Pos Early
1218	400	33963	156059	Lipid	Ketone Bodies	1937	NAMED	WDJHALXBUFZDSR-UHFFFAOYSA-N	O=C(CC(C)=O)O	acetoacetate	acetoacetate	3483-11-2	94	HMDB0000060	C00164	96	Pos Early
1221	400	27718	155838	Amino Acid	Creatine Metabolism	528	NAMED	CVSVTCORWBXHQV-UHFFFAOYSA-N	CN(C(N)=N)CC(O)=O	creatine	creatine	57-00-1	566	HMDB0000064	C00300	586	Pos Early
1224	400	18368	155661	Amino Acid	Glutathione Metabolism	578	NAMED	KDJVKDYFFTWHBO-UHFFFAOYSA-N	O=C(NCC(O)=O)C(N)CSSCC(N)C(NCC(O)=O)=O	cys-gly, oxidized	cys-gly, oxidized	7729-20-6	295316			333293	Pos Early
1230	209	18474	124889	Lipid	Estrogenic Steroids	3427	NAMED	JKKFKPJIXZFSSB-DFGXFYAUSA-N	C[C@@](CC1)(C2=O)[C@](CC2)([H])[C@@](CC3)([H])[C@]1([H])C(C=C4)=C3C=C4OS(O)(=O)=O	estrone 3-sulfate	estrone 3-sulfate	438-67-5	16740220	HMDB0001425	C02538	3001028	Neg
1231	209	17805	126039	Lipid	Long Chain Polyunsaturated Fatty Acid (n3 and n6)	1571	NAMED	XSXIVVZCUAHUJO-HZJYTTRNSA-N	O=C(O)CCCCCCCCC/C=C\C/C=C\CCCCC	dihomo-linoleate (20:2n6)	dihomolinoleate (20:2n6)	2091-39-6	4944228	HMDB0005060	C16525	6439848	Neg
1235	400	18245	155638	Peptide	Gamma-glutamyl Amino Acid	637	NAMED	PXVCMZCJAUJLJP-YUMQZZPRSA-N	O=C(O)[C@@H](N)CCC(N[C@@H](CC1=CNC=N1)C(O)=O)=O	gamma-glutamylhistidine	gamma-glutamylhistidine	37460-15-4	5380197	HMDB0029151		7017195	Pos Early
1239	209	17945	126830	Lipid	Fatty Acid, Monohydroxy	1972	NAMED	KIHBGTRZFAVZRV-QGZVFWFLSA-N	OC([C@H](O)CCCCCCCCCCCCCCCC)=O	2-hydroxystearate	2-hydroxystearate	629-22-1	62625	HMDB0062549	C03042,C03045	439887,439885,69417	Neg
1242	400	15650	155564	Nucleotide	Purine Metabolism, Adenine containing	4154	NAMED	GFYLSDSUCHVORB-IOSLPCCCSA-N	N=C1C2=C(N([C@@]3([H])[C@@](O)([H])[C@@](O)([H])[C@](CO)([H])O3)C=N2)N=CN1C	N1-methyladenosine	1-methyladenosine	15763-06-1	4573813	HMDB0003331	C02494	27476	Pos Early
1254	209	15122	126021	Lipid	Glycerolipid Metabolism	2842	NAMED	PEDCQBHIVMGVHV-UHFFFAOYSA-N	OC(CO)CO	glycerol	glycerol	56-81-5	733	HMDB0000131	C00116	753	Neg
1256	400	15506	155556	Lipid	Phospholipid Metabolism	2233	NAMED	CRBHXDCYXIISFC-UHFFFAOYSA-N	[O-]CC[N+](C)(C)C	choline	choline	67-48-1	149278	HMDB0000097	C00114	305	Pos Early
1258	400	4970	155491	Amino Acid	Tryptophan Metabolism	275	NAMED	RWZYAGGXGHYGMB-UHFFFAOYSA-N	OC(C1=CC=CC=C1N)=O	anthranilate	anthranilate	118-92-3	222	HMDB0001123	C00108	227	Pos Early
1261	209	57393	210941	Lipid	Eicosanoid	2149	NAMED	KUKJHGXXZWHSBG-WBGSEQOASA-N	O[C@@H](CCCCC)/C=C/C=C/C/C=C\CCCC(O)=O	12-HHTrE	12-HHTrE	54397-84-1	4446265	HMDB0012535	C20388	5283141	Neg
1268	400	18369	155662	Peptide	Gamma-glutamyl Amino Acid	639	NAMED	MYFMARDICOWMQP-YUMQZZPRSA-N	CC(C)C[C@@H](C(O)=O)NC(CC[C@@H](C(O)=O)N)=O	gamma-glutamylleucine	gamma-glutamylleucine	2566-39-4	133115	HMDB0011171		151023	Pos Early
1342	400	12017	155509	Amino Acid	Tyrosine Metabolism	204	NAMED	PFDUUKDQEHURQC-ZETCQYMHSA-N	COC1=C(O)C=CC(C[C@@H](C(O)=O)N)=C1	3-methoxytyrosine	3-methoxytyrosine	300-48-1	8948	HMDB0001434		9307	Pos Early
1383	209	12032	126015	Xenobiotics	Drug - Analgesics, Anesthetics	5375	NAMED	RZVAJINKPMORJF-UHFFFAOYSA-N	OC1=CC=C(NC(C)=O)C=C1	4-acetamidophenol	4-acetamidophenol	103-90-2	1906	HMDB0001859	C06804	1983	Neg
1384	209	12122	124623	Xenobiotics	Drug - Analgesics, Anesthetics	5391	NAMED	CMWTZPSULFXXJA-VIFPVBQESA-N	COC1=CC=C2C(C=CC([C@H](C)C(O)=O)=C2)=C1	naproxen	naproxen	22204-53-1	137720	HMDB0001923	C01517	156391	Neg
1388	209	2772	152418	Xenobiotics	Drug - Neurological	5811	NAMED	KJADKKWYZYXHBB-UHFFFAOYSA-N	CC1(OC2COC3(OC(C)(OC3C2O1)C)COS(N)(=O)=O)C	topiramate	topiramate	97240-79-4	4447672	HMDB0005034	D00537	5284627	Neg
1442	305	12129	147727	Amino Acid	Leucine, Isoleucine and Valine Metabolism	363	NAMED	AXFYFNCPONWUHW-UHFFFAOYSA-N	CC(C)(O)CC(O)=O	beta-hydroxyisovalerate	beta-hydroxyisovalerate	625-08-1	62571	HMDB0000754		69362	Polar
1487	209	17799	124883	Xenobiotics	Drug - Analgesics, Anesthetics	5395	NAMED	HEFNNWSXXWATRW-UHFFFAOYSA-N	CC(C1=CC=C(CC(C)C)C=C1)C(O)=O	ibuprofen	ibuprofen	15687-27-1	3544	HMDB0001925	C01588	3672	Neg
1489	402	38165	159012	Lipid	Endocannabinoid	2163	NAMED	HXYVTAGFYLMHSO-UHFFFAOYSA-N	CCCCCCCCCCCCCCCC(NCCO)=O	palmitoyl ethanolamide	palmitoyl ethanolamide	544-31-0	4509	HMDB0002100	C16512	4671	Pos Late
1492	402	32455	158504	Lipid	Fatty Acid, Amide	1739	NAMED	SFIHQZFZMWZOJV-HZJYTTRNSA-N	CCCCC\C=C/C\C=C/CCCCCCCC(N)=O	linoleamide (18:2n6)	linoleamide (18:2n6)	3999-01-7	4940587	HMDB0062656		6435901	Pos Late
1518	402	44877	164219	Lipid	Ceramides	3022	NAMED	YDNKGFDKKRUKPY-TURZORIXSA-N	OC[C@@H]([C@H](O)/C=C/CCCCCCCCCCCCC)NC(CCCCCCCCCCCCCCC)=O	N-palmitoyl-sphingosine (d18:1/16:0)	N-palmitoyl-sphingosine (d18:1/16:0)	24696-26-2	4446677	HMDB0004949		5283564	Pos Late
1526	402	19263	164198	Lipid	Phosphatidylethanolamine (PE)	2409	NAMED	FHQVHHIBKUMWTI-OTMQOFQLSA-N	CCCCCCCC\C=C/CCCCCCCC(O[C@](COC(CCCCCCCCCCCCCCC)=O)(COP([O-])(OCC[N+]([H])([H])[H])=O)[H])=O	1-palmitoyl-2-oleoyl-GPE (16:0/18:1)	1-palmitoyl-2-oleoyl-GPE (16:0/18:1)	26662-94-2	4446615	HMDB0005320		5283496	Pos Late
1528	305	52450	165113	Lipid	Phosphatidylinositol (PI)	2537	NAMED	BSNJSZUDOMPYIR-DMDPBSJXSA-N	O=C(CCCCCCC/C=C\C/C=C\CCCCC)O[C@@H](COP(OC1C(O)C(O)C(O)C(O)C1O)(O)=O)COC(CCCCCCCCCCCCCCC)=O	1-palmitoyl-2-linoleoyl-GPI (16:0/18:2)	1-palmitoyl-2-linoleoyl-GPI (16:0/18:2)		21403024	HMDB0009784		46891795	Polar
1537	402	42446	165129	Lipid	Phosphatidylcholine (PC)	2287	NAMED	JLPULHDHAOZNQI-ZTIMHPMXSA-N	O=P([O-])(OC[C@@H](COC(CCCCCCCCCCCCCCC)=O)OC(CCCCCCC/C=C\C/C=C\CCCCC)=O)OCC[N+](C)(C)C	1-palmitoyl-2-linoleoyl-GPC (16:0/18:2)	1-palmitoyl-2-linoleoyl-GPC (16:0/18:2)	40811-94-7	4450224	HMDB0007973		5287971	Pos Late
1538	402	19503	164530	Lipid	Sphingomyelins	3106	NAMED	LKQLRGMMMAHREN-YJFXYUILSA-N	CCCCCCCCCCCCCCCCCC(N[C@@](COP([O-])(OCC[N+](C)(C)C)=O)([C@](O)(/C=C/CCCCCCCCCCCCC)[H])[H])=O	stearoyl sphingomyelin (d18:1/18:0)	stearoyl sphingomyelin (d18:1/18:0)	85187-10-6,85187-10-6	4956085	HMDB0001348	C00550	6453725	Pos Late
1539	402	52461	165127	Lipid	Phosphatidylcholine (PC)	2284	NAMED	WTJKGGKOPKCXLL-PFDVCBLKSA-N	O=C(CCCCCCC/C=C\CCCCCCCC)O[C@@H](COC(CCCCCCCCCCCCCCC)=O)COP(OCC[N+](C)(C)C)([O-])=O	1-palmitoyl-2-oleoyl-GPC (16:0/18:1)	1-palmitoyl-2-oleoyl-GPC (16:0/18:1)	26853-31-6,26853-31-6	4940699	HMDB0007972	C13875	6436017	Pos Late
1547	402	54979	208064	Lipid	Ceramides	3026	NAMED	VODZWWMEJITOND-NXCSZAMKSA-N	OC[C@H](NC(CCCCCCCCCCCCCCCCC)=O)[C@H](O)/C=C/CCCCCCCCCCCCC	N-stearoyl-sphingosine (d18:1/18:0)*	N-stearoyl-sphingosine (d18:1/18:0)*	104404-17-3	4446678	HMDB0004950		5283565	Pos Late
1628	209	32346	124921	Lipid	Primary Bile Acid Metabolism	3462	NAMED	GHCZAUBVMUEKKP-AZDOMVTHSA-N	O=C(NCC(O)=O)CC[C@@H](C)[C@@H]1[C@](CC[C@H]2[C@@]3([H])[C@H](O)C[C@@]4([H])C2(C)CC[C@@H](O)C4)(C)[C@]3([H])CC1	glycochenodeoxycholate	glycochenodeoxycholate	16564-43-5		HMDB0000637	C05466	12544	Neg
1629	209	18494	124667	Lipid	Primary Bile Acid Metabolism	3463	NAMED	BHTRKEVKTKCXOH-BJLOMENOSA-N	C[C@@]12[C@@]([H])(CC[C@@]2([C@@H](CCC(NCCS(O)(=O)=O)=O)C)[H])[C@@]([C@@H](C[C@]3([H])C[C@H](O)CC4)O)([H])[C@]([C@]34C)([H])CC1	taurochenodeoxycholate	taurochenodeoxycholate	6009-98-9	343282	HMDB0000951	C05465	387316	Neg
1648	209	18497	125762	Lipid	Primary Bile Acid Metabolism	3456	NAMED	WBWWGRHZICKQGZ-HGVCTONRSA-N	C[C@@]12[C@@]([H])(CC[C@]2([H])[C@@H](CCC(NCCS(O)(=O)=O)=O)C)[C@@]([C@H](O)C[C@@]3([H])[C@@]4(CC[C@@H](O)C3)C)([H])[C@@]4([H])C[C@@H]1O	taurocholate	taurocholate	145-42-6		HMDB0000036	C05122	6675,46783527	Neg
1668	209	12261	124839	Lipid	Secondary Bile Acid Metabolism	3490	NAMED	AWDRATDZQPNJFN-RZGBOAIJSA-N	C[C@@]12[C@@]([H])(CC[C@]2([H])[C@@H](CCC(NCCS(O)(=O)=O)=O)C)[C@@](CC[C@@]3([H])[C@@]4(CC[C@@H](O)C3)C)([H])[C@@]4([H])C[C@@H]1O	taurodeoxycholate	taurodeoxycholate	207737-97-1	2015539	HMDB0000896	C05463	2733768	Neg
1869	209	18281	124655	Xenobiotics	Benzoate Metabolism	4467	NAMED	ONJSZLXSECQROL-UHFFFAOYSA-N	O=C(C1=CC=CC=C1O)NCC(O)=O	2-hydroxyhippurate (salicylurate)	2-hydroxyhippurate (salicylurate)	487-54-7	9835	HMDB0000840	C07588	10253	Neg
2028	400	18037	155637	Xenobiotics	Drug - Cardiovascular	5642	NAMED	IUBSYMUCCVWXPE-UHFFFAOYSA-N	COCCC1=CC=C(OCC(O)CNC(C)C)C=C1	metoprolol	metoprolol	56392-17-7	4027	HMDB0001932	D02358	4171	Pos Early
2029	209	18362	124661	Lipid	Fatty Acid, Dicarboxylate	1680	NAMED	BDJRBEYXGGNYIS-UHFFFAOYSA-N	O=C(O)CCCCCCCC(O)=O	azelate (C9-DC)	azelate (C9-DC)	123-99-9	2179	HMDB0000784	C08261	2266	Neg
2048	209	45721	145263	Xenobiotics	Drug - Analgesics, Anesthetics	5377	NAMED	DVPRQNKJGQEICH-JTQLQIEISA-N	O=C(C)NC1=CC(SC[C@@H](C(O)=O)NC(C)=O)=C(O)C=C1	3-(N-acetyl-L-cystein-S-yl) acetaminophen	3-(N-acetyl-L-cystein-S-yl) acetaminophen	52372-86-8	75765			83967	Neg
2049	209	37475	127693	Xenobiotics	Drug - Analgesics, Anesthetics	5378	NAMED	IGTYILLPRJOVFY-UHFFFAOYSA-N	CC(NC1=CC=C(OS(=O)(O)=O)C=C1)=O	4-acetaminophen sulfate	4-acetaminophen sulfate	32113-41-0,10066-90-7	75741	HMDB0059911	C06804	83939	Neg
2050	209	18467	126840	Lipid	Long Chain Polyunsaturated Fatty Acid (n3 and n6)	1561	NAMED	JAZBEHYOTPTENJ-JLNKQSITSA-N	O=C(O)CCC\C=C/C/C=C\C/C=C\C/C=C\C/C=C\CC	eicosapentaenoate (EPA; 20:5n3)	eicosapentaenoate (EPA; 20:5n3)	10-2005-9,10417-94-4	393682	HMDB0001999	C06428	446284	Neg
2051	305	15745	146490	Amino Acid	Leucine, Isoleucine and Valine Metabolism	410	NAMED	WXUAQHNMJWJLTG-UHFFFAOYSA-N	CC(C(O)=O)CC(O)=O	methylsuccinate	methylsuccinate	498-21-5	9922	HMDB0001844		10349	Polar
2054	305	15765	147158	Amino Acid	Leucine, Isoleucine and Valine Metabolism	407	NAMED	UKFXDFUAPNAMPJ-UHFFFAOYSA-N	CCC(C(O)=O)C(O)=O	ethylmalonate	ethylmalonate	601-75-2	11263	HMDB0000622		11756	Polar
100000007	400	15500	155554	Lipid	Carnitine Metabolism	1933	NAMED	PHIQHXFUZVPYII-ZCFIWIBFSA-N	[O-]C(C[C@@H](O)C[N+](C)(C)C)=O	carnitine	carnitine	461-05-2	10455	HMDB0000062	C00487,C00308	288	Pos Early
100000010	209	15749	126035	Xenobiotics	Benzoate Metabolism	4575	NAMED	XMIIGOLPHOKFCH-UHFFFAOYSA-N	OC(CCC1=CC=CC=C1)=O	3-phenylpropionate (hydrocinnamate)	3-phenylpropionate (hydrocinnamate)	501-52-0	10181339	HMDB0000764	C05629	107	Neg
100000011	209	57745	213340	Amino Acid	Phenylalanine Metabolism	155	NAMED	WLJVXDMOQOGPHL-UHFFFAOYSA-N	O=C(O)CC1=CC=CC=C1	phenylacetate	phenylacetate	103-82-2	10181341	HMDB0000209	C07086	999	Neg
100000014	209	15753	124647	Xenobiotics	Benzoate Metabolism	4463	NAMED	QIAFMBKCNZACKA-UHFFFAOYSA-N	O=C(C1=CC=CC=C1)NCC(O)=O	hippurate	hippurate	495-69-2	451	HMDB0000714	C01586	464	Neg
100000015	209	15679	123267	Amino Acid	Tryptophan Metabolism	278	NAMED	FBZONXHGGPHHIY-UHFFFAOYSA-N	OC1=C2C(C(O)=CC(C(O)=O)=N2)=CC=C1	xanthurenate	xanthurenate	59-007	5497	HMDB0000881	C02470	5699	Neg
100000016	305	15730	145770	Lipid	Fatty Acid, Dicarboxylate	1677	NAMED	TYFQFVWCELRYAO-UHFFFAOYSA-N	OC(CCCCCCC(O)=O)=O	suberate (C8-DC)	suberate (C8-DC)	505-48-6	10025	HMDB0000893	C08278	10457	Polar
100000036	209	15676	123263	Amino Acid	Leucine, Isoleucine and Valine Metabolism	394	NAMED	JVQYSWDUAOAHFM-UHFFFAOYSA-N	CCC(C)C(C(O)=O)=O	3-methyl-2-oxovalerate	3-methyl-2-oxovalerate	51829-07-3,1460-34-0	46	HMDB0000491	C03465,C06008,C00671	439286,440877	Neg
100000039	400	18374	155665	Amino Acid	Methionine, Cysteine, SAM and Taurine Metabolism	440	NAMED	QEFRNWWLZKMPFJ-YGVKFDHGSA-N	O=C(O)[C@@H](N)CCS(C)=O	methionine sulfoxide	methionine sulfoxide	3226-65-1	139840	HMDB0002005	C02989	158980	Pos Early
100000042	209	15677	123265	Amino Acid	Histidine Metabolism	72	NAMED	JDHILDINMRGULE-LURJTMIESA-N	N[C@H](C(O)=O)CC1=CN=CN1C	3-methylhistidine	3-methylhistidine	368-16-1	58494	HMDB0000479	C01152	64969	Neg
100000043	209	15736	126033	Xenobiotics	Drug - Analgesics, Anesthetics	5379	NAMED	IPROLSVTVHAQLE-UHFFFAOYSA-N	OC1C(C(O)=O)OC(OC2=CC=C(NC(C)=O)C=C2)C(O)C1O	4-acetamidophenylglucuronide	4-acetamidophenylglucuronide	120595-80-4	3239926	HMDB0010316		4022661,83944	Neg
100000054	400	15685	155573	Amino Acid	Lysine Metabolism	119	NAMED	YSMODUONRAFBET-AKGZTFGVSA-N	N[C@@H](CCC(O)CN)C(O)=O	5-hydroxylysine	5-hydroxylysine	13204-98-3	1002	HMDB0000450	C16741	3032849	Pos Early
100000096	400	15681	155572	Amino Acid	Guanidino and Acetamido Metabolism	563	NAMED	TUHVEAJXIMEOSA-UHFFFAOYSA-N	N=C(N)NCCCC(O)=O	4-guanidinobutanoate	4-guanidinobutanoate	463-003,463-00-3	486	HMDB0003464	C01035	500	Pos Early
100000101	305	15704	147156	Lipid	Fatty Acid, Dicarboxylate	1674	NAMED	WLJVNTCWHIRURA-UHFFFAOYSA-N	OC(CCCCCC(O)=O)=O	pimelate (C7-DC)	pimelate (C7-DC)	111-16-0	376	HMDB0000857	C02656	385	Polar
100000257	305	15443	146478	Carbohydrate	Aminosugar Metabolism	1407	NAMED	AEMOLEFTQBMNLQ-QIUUJYRFSA-N	O[C@@H]1O[C@H]([C@](O)=O)[C@@H](O)[C@H](O)[C@H]1O	glucuronate	glucuronate	207300-70-7	58552	HMDB0000127	C16245	441478,23677976,94715,65041,444791	Polar
100000258	400	43847	157058	Lipid	Glycerolipid Metabolism	2843	NAMED	AWUCVROLDVIAJX-UHFFFAOYSA-N	O=P(O)(OCC(CO)O)O	glycerol 3-phosphate	glycerol 3-phosphate	29849-82-9	734	HMDB0000126	C0093	754	Pos Early
100000263	209	15716	124641	Amino Acid	Histidine Metabolism	83	NAMED	ACZFBYCNAVEFLC-UHFFFAOYSA-N	OC(C(O)=O)CC1=CN=CN1	imidazole lactate	imidazole lactate	14403-45-3	389128	HMDB0002320	C05568	793	Neg
100000265	400	15140	155539	Amino Acid	Tryptophan Metabolism	267	NAMED	YGPSJZOEDVAXAB-QMMMGPOBSA-N	N[C@H](C(O)=O)CC(C1=CC=CC=C1N)=O	kynurenine	kynurenine	2922-83-0	141580	HMDB0000684	C00328	161166	Pos Early
100000269	400	15990	155613	Lipid	Phospholipid Metabolism	2237	NAMED	SUHOQUVVVLNYQR-MRVPVSSYSA-N	O=P(OCC[N+](C)(C)C)([O-])OC[C@H](O)CO	glycerophosphorylcholine (GPC)	glycerophosphorylcholine (GPC)	28319-77-9	571409	HMDB0000086	C00670	71920	Pos Early
100000272	305	15142	145758	Amino Acid	Glycine, Serine and Threonine Metabolism	19	NAMED	AYFVYJQAPQTCCC-HRFVKAFMSA-N	O=C(O)[C@@H](N)[C@H](C)O	allo-threonine	allo-threonine	28954-12-3	89699	HMDB0004041	C05519	99289	Polar
100000282	305	15720	164302	Amino Acid	Glutamate Metabolism	47	NAMED	RFMMMVDNIPUKGG-YFKPBYRVSA-N	O=C(O)CC[C@@H](C(O)=O)NC(C)=O	N-acetylglutamate	N-acetylglutamate	5817-08-3	1266066	HMDB0001138	C00624	70914	Polar
100000285	400	32984	155994	Amino Acid	Urea cycle; Arginine and Proline Metabolism	509	NAMED	JRLGPAXAGHMNOL-LURJTMIESA-N	NCCC[C@@H](C(O)=O)NC(C)=O	N-alpha-acetylornithine	N-alpha-acetylornithine	6205-08-9	388369	HMDB0003357	C00437	439232	Pos Early
100000295	209	15336	123251	Xenobiotics	Food Component/Plant	5074	NAMED	FEWJPZIEWOKRBE-JCYAYHJZSA-N	OC([C@H](O)[C@@H](O)C(O)=O)=O	tartarate	tartarate	87-69-4,6106-24-7	852	HMDB0000956,HMDB0062642	C00552,C02107,C00898	444305,875	Neg
100000299	209	15136	124851	Nucleotide	Purine Metabolism, (Hypo)Xanthine/Inosine containing	4124	NAMED	UBORTCNDUKBEOP-UUOKFMHZSA-N	OC1=C(N=CN2[C@@]3([H])[C@@](O)([H])[C@@](O)([H])[C@](CO)([H])O3)C2=NC(O)=N1	xanthosine	xanthosine	146-80-5	58484	HMDB0000299	C01762	64959	Neg
100000406	305	15772	146492	Carbohydrate	Pentose Metabolism	1262	NAMED	HEBKCHPVOIAQTA-ZXFHETKHSA-N	OC[C@@H](O)[C@@H](O)[C@@H](O)CO	ribitol	ribitol	488-81-3	10254628	HMDB0002917,HMDB0001851,HMDB0000568,HMDB0000508	C00379,C01904,C00474,C00532	6912	Polar
100000409	305	15667	152132	Xenobiotics	Food Component/Plant	4781	NAMED	BITYXLXUCSKTJS-UHFFFAOYSA-N	OC(CC(O)=O)(C(C)C)C(O)=O	2-isopropylmalate	2-isopropylmalate	3237-44-3	76	HMDB0000402	C02504	77	Polar
100000436	209	18477	123291	Lipid	Secondary Bile Acid Metabolism	3488	NAMED	WVULKSPCQVQLCU-BUXLTGKBSA-N	O=C(NCC(O)=O)CC[C@@H](C)[C@@H]1[C@@]2(C)[C@@H](O)C[C@]3([H])[C@@]4(C)CC[C@@H](O)C[C@@]4([H])CC[C@@]3([H])[C@@]2(CC1)[H]	glycodeoxycholate	glycodeoxycholate	360-65-6		HMDB00631	C05464	3035026	Neg
100000437	209	18394	125760	Xenobiotics	Xanthine Metabolism	4594	NAMED	ZFXYFBGIUFBOJW-UHFFFAOYSA-N	O=C(N1C)C(N=CN2)=C2N(C)C1=O	theophylline	theophylline	58-55-9	2068	HMDB0001889	C07130	2153	Neg
100000442	305	18335	146498	Xenobiotics	Food Component/Plant	4906	NAMED	AAWZDTNXLSGCEK-WYWMIBKRSA-N	O[C@@]1([C@](O)(C[C@@](C(O)=O)(C[C@]1(O)[H])O)[H])[H]	quinate	quinate	77-95-2	10246715	HMDB0003072	C00296	6508	Polar
100000445	400	18392	155668	Xenobiotics	Xanthine Metabolism	4593	NAMED	YAPQBXQYLJRXSA-UHFFFAOYSA-N	CN1C=NC(N(C(N2)=O)C)=C1C2=O	theobromine	theobromine	83-67-0	5236	HMDB0002825	C07480	5429	Pos Early
100000447	209	18280	123281	Amino Acid	Tyrosine Metabolism	219	NAMED	WXTMDXOMEHJXQO-UHFFFAOYSA-N	O=C(O)C1=CC(O)=CC=C1O	gentisate	gentisate	490-79-9	3350	HMDB0000152	C00628	3469	Neg
100000453	209	18254	124653	Xenobiotics	Xanthine Metabolism	4592	NAMED	QUNWUDVFRNGTCO-UHFFFAOYSA-N	O=C(N2C)NC1=C(N(C)C=N1)C2=O	paraxanthine	paraxanthine	611-59-6	4525	HMDB0001860	C13747	4687	Neg
100000463	209	18349	124659	Amino Acid	Tryptophan Metabolism	298	NAMED	XGILAAMKEQUXLS-UHFFFAOYSA-N	OC(C(O)=O)CC1=CNC2=C1C=CC=C2	indolelactate	indolelactate	832-97-3	83867	HMDB0000671	C02043	92904	Neg
100000467	209	27672	123315	Amino Acid	Tryptophan Metabolism	322	NAMED	BXFFHSIDQOFMLE-UHFFFAOYSA-N	O=S(OC2=CNC1=CC=CC=C12)(O)=O	3-indoxyl sulfate	3-indoxyl sulfate	2642-37-7	9840	HMDB0000682		10258	Neg
100000487	400	18357	155655	Peptide	Dipeptide	829	NAMED	STKYPAFSDFAEPH-LURJTMIESA-N	CC(C)[C@@H](C(O)=O)NC(CN)=O	glycylvaline	glycylvaline	1963-21-9	2006926	HMDB0028854		2724807	Pos Early
100000491	400	33422	156014	Peptide	Gamma-glutamyl Amino Acid	643	NAMED	XHHOHZPNYFQJKL-QWRGUYRKSA-N	O=C(O)[C@H](CC1=CC=CC=C1)NC(CC[C@@H](C(O)=O)N)=O	gamma-glutamylphenylalanine	gamma-glutamylphenylalanine	7432-24-8	99868	HMDB0000594		111299	Pos Early
100000551	209	22116	124905	Amino Acid	Leucine, Isoleucine and Valine Metabolism	343	NAMED	BKAJNAXTPSGJCU-UHFFFAOYSA-N	CC(C)CC(C(O)=O)=O	4-methyl-2-oxopentanoate	4-methyl-2-oxopentanoate	816-66-0	69	HMDB0000695	C00233	70	Neg
100000580	209	20675	123293	Carbohydrate	Glycolysis, Gluconeogenesis, and Pyruvate Metabolism	1220	NAMED	MPCAJMNYNOGXPB-SLPGGIOYSA-N	O[C@@H]1[C@@H](CO)OC[C@H](O)[C@H]1O	1,5-anhydroglucitol (1,5-AG)	1,5-anhydroglucitol (1,5-AG)	154-58-5		HMDB0002712	C07326	64960	Neg
100000584	209	19266	125764	Lipid	Monoacylglycerol	2874	NAMED	RCRCTBLIHCHWDZ-DOFZRALJSA-N	CCCCC\C=C/C\C=C/C\C=C/C/C=C\CCCC(OC(CO)CO)=O	2-arachidonoylglycerol (20:4)	2-arachidonoylglycerol (20:4)	53847-30-6	4445451	HMDB0004666	C13856	5282280	Neg
100000616	402	52449	208070	Lipid	Phosphatidylinositol (PI)	2557	NAMED	KRTOMQDUKGRFDJ-YKOKTLGVSA-N	CCCCCCCCCCCCCCCCCC(OC[C@]([H])(COP(O)(O[C@](C(O)(C(O)(C(O)([C@](O)1[H])[H])[H])[H])([C@]1(O)[H])[H])=O)OC(CCC/C=C\C/C=C\C/C=C\C/C=C\CCCCC)=O)=O	1-stearoyl-2-arachidonoyl-GPI (18:0/20:4)	1-stearoyl-2-arachidonoyl-GPI (18:0/20:4)	383907-33-3	21403055	HMDB0009815			Pos Late
100000626	402	34445	158668	Lipid	Sphingosines	3162	NAMED	DUYSYHSSBDVJSM-KRWOKUGFSA-N	OP([O-])(OC[C@@]([H])([C@](O)(/C=C/CCCCCCCCCCCCC)[H])[NH3+])=O	sphingosine 1-phosphate	sphingosine 1-phosphate	26993-30-6	4446673	HMDB0000277	C06124	5283560	Pos Late
100000639	402	19265	180966	Lipid	Phosphatidylserine (PS)	2506	NAMED	AJFWREUFUPEYII-PAHWMLEVSA-N	CCCCCCCCCCCCCCCCCC(OC[C@]([H])(COP(O)(OC[C@]([NH3+])(C([O-])=O)[H])=O)OC(CCCCCCC/C=C\CCCCCCCC)=O)=O	1-stearoyl-2-oleoyl-GPS (18:0/18:1)	1-stearoyl-2-oleoyl-GPS (18:0/18:1)		7826037	HMDB0010163		9547087	Pos Late
100000656	402	19324	165333	Lipid	Lysophospholipid	2722	NAMED	MXAFDFDAIFZFET-CLBYPKMISA-N	[H]C(C(O)(C(O)([C@](O)1[H])[H])[H])([C@@](OP(O)(OC[C@@]([H])(COC(CCCCCCCCCCCCCCCCC)=O)O)=O)([C@]1(O)[H])[H])O	1-stearoyl-GPI (18:0)	1-stearoyl-GPI (18:0)	796963-93-4	21403067	HMDB0240261		71581135,42607495	Pos Late
100000657	402	19130	164201	Lipid	Phosphatidylcholine (PC)	2279	NAMED	KILNVBDSWZSGLL-KXQOOQHDSA-N	CCCCCCCCCCCCCCCC(OC[C@]([H])(COP([O-])(OCC[N+](C)(C)C)=O)OC(CCCCCCCCCCCCCCC)=O)=O	1,2-dipalmitoyl-GPC (16:0/16:0)	1,2-dipalmitoyl-GPC (16:0/16:0)	63-89-8	398235	HMDB0000564	D03585	452110	Pos Late
100000665	209	44675	126139	Lipid	Long Chain Polyunsaturated Fatty Acid (n3 and n6)	1564	NAMED	MBMBGCFOFBJSGT-KUBAVDMBSA-N	CC\C=C/C\C=C/C\C=C/C/C=C\C/C=C\C/C=C\CCC(O)=O	docosahexaenoate (DHA; 22:6n3)	docosahexaenoate (DHA; 22:6n3)	6217-54-5	393183	HMDB0002183	C06429	445580	Neg
100000672	402	19258	164196	Lipid	Phosphatidylcholine (PC)	2263	NAMED	RFVFQQWKPSOBED-PSXMRANNSA-N	CCCCCCCCCCCCCCCC(O[C@](COC(CCCCCCCCCCCCC)=O)(COP([O-])(OCC[N+](C)(C)C)=O)[H])=O	1-myristoyl-2-palmitoyl-GPC (14:0/16:0)	1-myristoyl-2-palmitoyl-GPC (14:0/16:0)	69525-80-0	114798	HMDB0007869		129657	Pos Late
100000706	209	22132	124683	Amino Acid	Leucine, Isoleucine and Valine Metabolism	347	NAMED	LVRFTAZAXQPQHI-UHFFFAOYSA-N	OC(C(CC(C)C)O)=O	alpha-hydroxyisocaproate	alpha-hydroxyisocaproate	10303-64-7	75520	HMDB0000665,HMDB00746,HMDB0000624	C03264	83697,92779,439960	Neg
100000707	305	20676	147767	Lipid	Fatty Acid, Dicarboxylate	1672	NAMED	VZCYOOQTPOCHFL-UHFFFAOYSA-N	O=C(C=CC(O)=O)O	maleate	maleate	110-16-7	392248	HMDB0000176	C01384	444266	Polar
100000708	209	44656	126996	Amino Acid	Leucine, Isoleucine and Valine Metabolism	351	NAMED	GWYFCOCPABKNJV-UHFFFAOYSA-N	CC(C)CC(O)=O	isovalerate (i5:0)	isovalerate (C5)	503-74-2	10001	HMDB0000718	C08262	10430	Neg
100000711	209	44620	126992	Xenobiotics	Benzoate Metabolism	4518	NAMED	HOFGLAYWQRGTKC-UHFFFAOYSA-N	O=S(OC1=CC=C(C(C)=O)C=C1)(O)=O	4-acetylphenol sulfate	4-acetylphenyl sulfate		3872009			4684006	Neg
100000715	400	48114	157704	Amino Acid	Guanidino and Acetamido Metabolism	562	NAMED	CHJJGSNFBQVOTG-UHFFFAOYSA-N	N=C(N)NC	1-methylguanidine	1-methylguanidine	22661-87-6	28576	HMDB0001522	C02294	10111	Pos Early
100000743	209	22036	126061	Lipid	Fatty Acid, Monohydroxy	1961	NAMED	JKRDADVRIYVCCY-UHFFFAOYSA-N	O=C(C(CCCCCC)O)O	2-hydroxyoctanoate	2-hydroxyoctanoate	617-73-2	84994	HMDB0002264		94180,6995013,5312860	Neg
100000773	209	22001	126860	Lipid	Fatty Acid, Monohydroxy	1981	NAMED	NDPLAKGOSZHTPH-UHFFFAOYSA-N	OC(CC(O)=O)CCCCC	3-hydroxyoctanoate	3-hydroxyoctanoate	88930-08-9	24791	HMDB0001954	C20793	26613	Neg
100000774	209	22130	124681	Amino Acid	Phenylalanine Metabolism	151	NAMED	VOXXWSYKYCBWHO-UHFFFAOYSA-N	OC(C(O)=O)CC1=CC=CC=C1	phenyllactate (PLA)	phenyllactate (PLA)	828-01-3	3715	HMDB0000779,HMDB0000563	C05607	3848	Neg
100000776	402	44681	159624	Lipid	Fatty Acid Metabolism (Acyl Carnitine, Long Chain Saturated)	1865	NAMED	XOMRRQXKHMYMOC-UHFFFAOYSA-N	[O-]C(CC(OC(CCCCCCCCCCCCCCC)=O)C[N+](C)(C)C)=O	palmitoylcarnitine (C16)	palmitoylcarnitine (C16)	6865-14-1	448	HMDB0000222	C02990	461	Pos Late
100000781	400	32328	155906	Lipid	Fatty Acid Metabolism (Acyl Carnitine, Medium Chain)	1845	NAMED	VVPRQWTYSNDTEA-UHFFFAOYSA-N	O=C(CCCCC)OC(CC([O-])=O)C[N+](C)(C)C	hexanoylcarnitine (C6)	hexanoylcarnitine (C6)	6920-35-0	4932273	HMDB0000756		6426853	Pos Early
100000784	400	22206	155811	Xenobiotics	Food Component/Plant	5075	NAMED	DATAGRPVKZEWHA-YFKPBYRVSA-N	N[C@@H](CCC(NCC)=O)C(O)=O	theanine	theanine	3081-61-6	388498	HMDB0034365	C01047	439378	Pos Early
100000787	305	22185	147184	Amino Acid	Alanine and Aspartate Metabolism	37	NAMED	OTCCIMWXFLJLIA-BYPYZUCNSA-N	OC([C@@H](NC(C)=O)CC(O)=O)=O	N-acetylaspartate (NAA)	N-acetylaspartate (NAA)	997-55-7,997-55-7	58576	HMDB0000812	C01042	65065	Polar
100000792	209	32425	124935	Lipid	Androgenic Steroids	3338	NAMED	CZWCKYRVOZZJNM-DYIPZHMLSA-N	[H][C@@]1(CC[C@]2(C)[C@]3(CCC2=O)[H])[C@@]4(C)C(C[C@H](OS(=O)(O)=O)CC4)=CC[C@]13[H]	dehydroepiandrosterone sulfate (DHEA-S)	dehydroepiandrosterone sulfate (DHEA-S)	651-48-9	12074	HMDB0001032	C04555	12594	Neg
100000802	400	32198	155890	Lipid	Fatty Acid Metabolism (Acyl Carnitine, Short Chain)	1841	NAMED	RDHQFKQIGNGIED-MRVPVSSYSA-N	C[N+](C)(C)C[C@H](OC(C)=O)CC([O-])=O	acetylcarnitine (C2)	acetylcarnitine (C2)	5080-50-2	5406074	HMDB0000201	C02571	7045767	Pos Early
100000808	400	22176	155804	Amino Acid	Methionine, Cysteine, SAM and Taurine Metabolism	461	NAMED	NOKPBJYHPHHWAN-REOHCLBHSA-N	N[C@H](C(O)=O)CSS(O)(=O)=O	cysteine s-sulfate	cysteine s-sulfate	1637-71-4	102939	HMDB0000731	C05824	115015	Pos Early
100000827	209	21127	126053	Lipid	Monoacylglycerol	2852	NAMED	QHZLMUACJMDIAE-UHFFFAOYSA-N	O=C(CCCCCCCCCCCCCCC)OCC(O)CO	1-palmitoylglycerol (16:0)	1-palmitoylglycerol (16:0)	542-44-9	14201	HMDB0011564		14900	Neg
100000840	209	20693	143841	Xenobiotics	Food Component/Plant	5207	NAMED	ROBFUDYVXSDBQM-UHFFFAOYSA-N	O=C(C(O)C(O)=O)O	tartronate (hydroxymalonate)	tartronate (hydroxymalonate)	80-69-3	44	HMDB0035227	C02287	45	Neg
100000841	209	20694	143843	Cofactors and Vitamins	Ascorbate and Aldarate Metabolism	4357	NAMED	MUBZPKHOEPUJKR-UHFFFAOYSA-N	O=C(O)C(O)=O	oxalate (ethanedioate)	oxalate (ethanedioate)	144-62-7	946	HMDB0002329	C00209	971	Neg
100000846	305	20699	146508	Xenobiotics	Food Component/Plant	4896	NAMED	UNXHWFMMPAWVPI-UHFFFAOYSA-N	OCC(O)C(CO)O	erythritol	erythritol	149-32-6	13835932	HMDB0002994	C00503	222285	Polar
100000856	400	20710	155713	Xenobiotics	Chemical	6206	NAMED	LENZDBCJOHFCAS-UHFFFAOYSA-N	NC(CO)(CO)CO	trizma acetate	trizma acetate	6850-28-8	73346		C07182	16218782	Pos Early
100000861	400	21132	155745	Xenobiotics	Food Component/Plant	4774	NAMED	GGOZGYRTNQBSSA-UHFFFAOYSA-N	OC1=NC=CC=C1O	2,3-dihydroxypyridine	2,3-dihydroxypyridine	16867-04-2	26153			28115	Pos Early
100000863	305	21134	147544	Lipid	Fatty Acid, Dicarboxylate	1666	NAMED	WNLRTRBMVRJNCN-UHFFFAOYSA-N	OC(CCCCC(O)=O)=O	adipate (C6-DC)	adipate	124-04-9	191	HMDB0000448	C06104	196	Polar
100000870	209	21151	124899	Xenobiotics	Food Component/Plant	5042	NAMED	CVHZOJJKTDOEJC-UHFFFAOYSA-N	O=S(C1=CC=CC=C1C2=O)(N2)=O	saccharin	saccharin	81-07-2	4959	HMDB0029723	C12283	5143	Neg
100000882	209	21158	152464	Lipid	Fatty Acid, Monohydroxy	1987	NAMED	ATRNZOYKSNPPBF-UHFFFAOYSA-N	CCCCCCCCCCCC(O)CC(O)=O	3-hydroxymyristate	3-hydroxymyristate	3422-31-9	15252	HMDB0061656		16064	Neg
100000911	400	21174	218475	Xenobiotics	Drug - Analgesics, Anesthetics	5426	NAMED	BQJCRHHNABKAKU-CNQLIBLSSA-N	OC1=C2C([C@]([C@@H](O2)[C@@H](O)C=C3)(CCN4C)[C@@]3([H])[C@H]4C5)=C5C=C1	morphine	morphine	57-27-2	4450907	HMDB0014440	C01516	5288826	Pos Early
100000924	209	21184	126057	Lipid	Monoacylglycerol	2856	NAMED	RZRNAYUHWVFMIP-KTKRTIGZSA-N	O=C(OCC(O)CO)CCCCCCC/C=C\CCCCCCCC	1-oleoylglycerol (18:1)	1-oleoylglycerol (18:1)	111-03-5	4446588	HMDB0011567		5283468	Neg
100000936	209	44526	124713	Amino Acid	Leucine, Isoleucine and Valine Metabolism	423	NAMED	QHKABHOOEWYVLI-UHFFFAOYSA-N	OC(C(C(C)C)=O)=O	3-methyl-2-oxobutyrate	3-methyl-2-oxobutyrate	3715-29-5	48	HMDB0000019	C00141	49	Neg
100000943	209	21232	126858	Lipid	Monoacylglycerol	2872	NAMED	UPWGQKDVAURUGE-KTKRTIGZSA-N	O=C(OC(CO)CO)CCCCCCC/C=C\CCCCCCCC	2-oleoylglycerol (18:1)	2-oleoylglycerol (18:1)	3443-84-3	4478086	HMDB0011537		5319879	Neg
100000956	209	21239	128183	Lipid	Fatty Acid, Monohydroxy	2002	NAMED	KDMSVYIHKLZKET-UHFFFAOYSA-N	OCCCCCCCC(O)=O	8-hydroxyoctanoate	8-hydroxyoctanoate	764-89-6	63018	HMDB0061914		69820	Neg
100000961	400	22137	155792	Amino Acid	Urea cycle; Arginine and Proline Metabolism	493	NAMED	QUOGESRFPZDMMT-YFKPBYRVSA-N	N[C@H](C(O)=O)CCCCNC(N)=N	homoarginine	homoarginine	156-86-5	8732	HMDB0000670	C01924	9085	Pos Early
100000963	400	22138	155793	Amino Acid	Urea cycle; Arginine and Proline Metabolism	494	NAMED	XIGSAGMEBXLVJJ-YFKPBYRVSA-N	N[C@H](C(O)=O)CCCCNC(N)=O	homocitrulline	homocitrulline	1190-49-4	58582	HMDB0000679	C02427	65072	Pos Early
100000987	209	32506	125864	Lipid	Monoacylglycerol	2873	NAMED	IEPGNWMPIFDNSD-HZJYTTRNSA-N	O=C(OC(CO)CO)CCCCCCC/C=C\C/C=C\CCCCC	2-linoleoylglycerol (18:2)	2-linoleoylglycerol (18:2)	3443-82-1	4517636	HMDB0011538		5365676	Neg
100000997	209	22053	123301	Lipid	Fatty Acid, Monohydroxy	1983	NAMED	FYSSBMZUBSBFJL-UHFFFAOYSA-N	OC(CC(O)=O)CCCCCCC	3-hydroxydecanoate	3-hydroxydecanoate	5561-87-5	24790	HMDB0002203		26612	Neg
100001006	400	27710	155837	Amino Acid	Glycine, Serine and Threonine Metabolism	2	NAMED	OKJIRPAQVSHGFK-UHFFFAOYSA-N	O=C(O)C(NC(C)=O)[H]	N-acetylglycine	N-acetylglycine	543-24-8	10507	HMDB0000532		10972	Pos Early
100001007	305	27731	147186	Carbohydrate	Pentose Metabolism	1263	NAMED	QXKAIJAYHKCRRA-BXXZVTAOSA-N	OC([C@H](O)[C@H](O)[C@H](O)CO)=O	ribonate	ribonate	5336-08-3	4574162	HMDB0000867	C01685	5460677	Polar
100001010	400	27507	235037	Xenobiotics	Drug - Psychoactive	5923	NAMED	QHSMEGADRFZVNE-UHFFFAOYSA-N	FC1=CC=CC=C1C2=NCC3=CN=C(CO)N3C4=C2C=C(Cl)C=C4	1'-hydroxymidazolam	1'-hydroxymidazolam	59468-90-5	97043	HMDB0061089		107917	Pos Early
100001022	305	27738	146524	Cofactors and Vitamins	Ascorbate and Aldarate Metabolism	4354	NAMED	JPIJQSOTBSSVTP-UHFFFAOYSA-N	O=C(O)C(O)([H])C([H])(O)CO	threonate	threonate	70753-61-6	133224	HMDB0062620,HMDB0000943	C01620	151152,5460407	Polar
100001026	305	27719	152158	Carbohydrate	Fructose, Mannose and Galactose Metabolism	1373	NAMED	RGHNJXZEOKUKBD-MGCNEYSASA-N	O[C@H]([C@H]([C@H]([C@@H](CO)O)O)O)C(O)=O	galactonate	galactonate	299-28-5	114198	HMDB0000565	C00880,C15930	12310779,128869	Polar
100001034	209	27513	126866	Amino Acid	Tryptophan Metabolism	299	NAMED	SEOVTRFCIGRIMH-UHFFFAOYSA-N	OC(CC1=CNC2=C1C=CC=C2)=O	indoleacetate	indoleacetate	6505-45-9	780	HMDB0000197	C00954	802	Neg
100001040	209	27447	126071	Lipid	Monoacylglycerol	2857	NAMED	WECGLUPZRHILCT-HZJYTTRNSA-N	CCCCC/C=C\C/C=C\CCCCCCCC(OCC(O)CO)=O	1-linoleoylglycerol (18:2)	1-linoleoylglycerol (18:2)	2277-28-3	4446589	HMDB0011568		5283469	Neg
100001051	400	30460	155848	Amino Acid	Histidine Metabolism	71	NAMED	BRMWTNUJHUMWMS-LURJTMIESA-N	N[C@H](C(O)=O)CC1=CN(C)C=N1	1-methylhistidine	1-methylhistidine	332-80-9	83153	HMDB0000001	C01152	92105	Pos Early
100001054	400	32412	155935	Lipid	Fatty Acid Metabolism (also BCAA Metabolism)	1769	NAMED	QWYFHHGCZUCMBN-SECBINFHSA-N	CCCC(O[C@H](CC([O-])=O)C[N+](C)(C)C)=O	butyrylcarnitine (C4)	butyrylcarnitine (C4)	25576-40-3	184820	HMDB0002013	C02862	439829	Pos Early
100001055	400	33441	156017	Amino Acid	Leucine, Isoleucine and Valine Metabolism	426	NAMED	LRCNOZRCYBNMEP-VIFPVBQESA-N	CC(C)C(O[C@@H](CC([O-])=O)C[N+](C)(C)C)=O	isobutyrylcarnitine (C4)	isobutyrylcarnitine (C4)	25518-49-4		HMDB0000736		168379	Pos Early
100001064	209	31912	151471	Lipid	Secondary Bile Acid Metabolism	3500	NAMED	XBSQTYHEGZTYJE-PGVYWSLXSA-N	O[C@@H](C[C@]1(CC[C@]([C@@]([H])2CC3)([H])[C@](CC[C@@]2(C)[C@]3([H])[C@@H](CCC(NCC(O)=O)=O)C)4[H])[H])CC[C@@]14C	glycolithocholate	glycolithocholate	474-74-8	103116	HMDB0000698	C15557	115245	Neg
100001073	209	31591	126075	Lipid	Androgenic Steroids	3351	NAMED	ZMITXKRGXGRMKS-HLUDHZFRSA-N	C[C@]1([C@](CC2)([H])[C@]3([H])CC[C@@]4([H])C[C@H](OS(=O)(O)=O)CC[C@]4(C)[C@@]3([H])CC1)C2=O	androsterone sulfate	androsterone sulfate	2479-86-9	19988780	HMDB0002759		159663	Neg
100001081	400	31675	155868	Amino Acid	Glutamate Metabolism	60	NAMED	HNJBEVLQSNELDL-UHFFFAOYSA-N	O=C1CCCN1	2-pyrrolidinone	2-pyrrolidinone	616-45-5	11530	HMDB0002039		12025	Pos Early
100001083	209	32405	125818	Amino Acid	Tryptophan Metabolism	305	NAMED	GOLXRNDWAUTYKT-UHFFFAOYSA-N	OC(CCC1=CNC2=C1C=CC=C2)=O	indolepropionate	indolepropionate	830-96-6	3613	HMDB0002302		3744	Neg
100001086	209	31536	125774	Xenobiotics	Food Component/Plant	4968	NAMED	KSPQDMRTZZYQLM-UHFFFAOYSA-N	O=C(NCC(O)=O)C1=CC=CO1	N-(2-furoyl)glycine	N-(2-furoyl)glycine	5657-19-2,5657-19-2	20549	HMDB0000439		21863	Neg
100001092	400	32401	155930	Cofactors and Vitamins	Nicotinate and Nicotinamide Metabolism	4323	NAMED	WWNNZCOKKKDOPX-UHFFFAOYSA-N	C[N+]1=CC(C([O-])=O)=CC=C1	trigonelline (N'-methylnicotinate)	trigonelline (N'-methylnicotinate)	535-83-1	5369	HMDB0000875	C01004	5570	Pos Early
100001102	209	32388	125800	Lipid	Fatty Acid, Dicarboxylate	1687	NAMED	TVIDDXQYHWJXFK-UHFFFAOYSA-N	OC(CCCCCCCCCCC(O)=O)=O	dodecanedioate (C12-DC)	dodecanedioate (C12)	693-23-2	12213	HMDB0000623	C02678	12736	Neg
100001103	400	33487	156024	Amino Acid	Glutamate Metabolism	54	NAMED	ZGEYCCHDTIDZAE-UHFFFAOYSA-N	O=C(CCC(C(O)=O)N)OC	glutamate, gamma-methyl ester	glutamate, gamma-methyl ester	1499-55-4,1499-55-4	66546	HMDB0061715		68662	Pos Early
100001104	209	32390	125802	Amino Acid	Tyrosine Metabolism	163	NAMED	CAHKINHBCWCHCF-JTQLQIEISA-N	OC1=CC=C(C[C@@H](C(O)=O)NC(C)=O)C=C1	N-acetyltyrosine	N-acetyltyrosine	537-55-3	61606	HMDB0000866		68310	Neg
100001108	209	32445	125834	Xenobiotics	Xanthine Metabolism	4602	NAMED	GMSNIKWWOQHZGF-UHFFFAOYSA-N	O=C1N(C)C2=C(N=CN2)C(N1)=O	3-methylxanthine	3-methylxanthine	1076-22-8	63805	HMDB0001886	C16357	70639	Neg
100001112	209	32457	151499	Lipid	Fatty Acid, Monohydroxy	1986	NAMED	MUCMKTPAZLSKTL-UHFFFAOYSA-N	OC(CC(CCCCCCCCC)O)=O	3-hydroxylaurate	3-hydroxylaurate	53941-38-1	85026	HMDB0000387		94216	Neg
100001121	209	31555	124697	Cofactors and Vitamins	Vitamin B6 Metabolism	4452	NAMED	HXACOUQIXZGNBF-UHFFFAOYSA-N	OC1=C(C(O)=O)C(CO)=CN=C1C	pyridoxate	pyridoxate	82-82-6	6467	HMDB0000017	C00847	6723	Neg
100001125	209	31530	125772	Peptide	Dipeptide	986	NAMED	IQHUITKNHOKGFC-CSUXEGHOSA-N	N[C@@H](C(C)O)C(N[C@@H](CC1=CC=CC=C1)C(O)=O)=O	threonylphenylalanine	threonylphenylalanine	16875-27-7	3313819	HMDB0029068		7010580	Neg
100001126	400	43829	157051	Peptide	Gamma-glutamyl Amino Acid	647	NAMED	AQAKHZVPOOGUCK-XPUUQOCRSA-N	O=C(N[C@H]([C@@](O)=O)C(C)C)CC[C@@H]([C@](O)=O)N	gamma-glutamylvaline	gamma-glutamylvaline	2746-34-1		HMDB0011172		7015683	Pos Early
100001129	305	31539	146936	Amino Acid	Glycine, Serine and Threonine Metabolism	23	NAMED	FCXZBWSIAGGPCB-YFKPBYRVSA-N	N[C@H](C(O)=O)CCOC(C)=O	O-acetylhomoserine	O-acetylhomoserine	7540-67-2	388506	HMDB0029423	C01077	439389	Polar
100001145	305	31943	165592	Lipid	Fatty Acid, Monohydroxy	1985	NAMED	OQYZCCKCJQWHIE-UHFFFAOYSA-N	OC(CC(O)CCCCCCC(O)=O)=O	3-hydroxysebacate	3-hydroxysebacate	73141-46-5	2285525	HMDB0000350		3017884	Polar
100001148	209	31938	125792	Lipid	Fatty Acid, Monohydroxy	1996	NAMED	YDCRNMJQROAWFT-UHFFFAOYSA-N	CC(O)CCCC(O)=O	5-hydroxyhexanoate	5-hydroxyhexanoate	44843-89-2	149280	HMDB0000409,HMDB0000525		170748	Neg
100001150	209	31932	143851	Lipid	Fatty Acid Metabolism (also BCAA Metabolism)	1773	NAMED	WOMAZEJKVZLLFE-UHFFFAOYSA-N	O=C(CC)NCC(O)=O	propionylglycine	propionylglycine (C3)	21709-90-0	89122	HMDB0000783		98681	Neg
100001153	305	31934	145806	Lipid	Fatty Acid, Dicarboxylate	1668	NAMED	OTTXIFWBPRRYOG-UHFFFAOYSA-N	O=C(O)C(O)CCCC(O)=O	2-hydroxyadipate	2-hydroxyadipate	18294-85-4	167943	HMDB0000321	C02360	193530	Polar
100001155	400	31928	155879	Amino Acid	Leucine, Isoleucine and Valine Metabolism	399	NAMED	HOACIBQKYRHBOW-UHFFFAOYSA-N	O=C(O)CNC(C(C)CC)=O	2-methylbutyrylglycine	2-methylbutyrylglycine (C5)	52320-67-9	168243	HMDB0000339		193872	Pos Early
100001162	400	32452	155955	Lipid	Fatty Acid Metabolism (also BCAA Metabolism)	1772	NAMED	UFAHZIUFPNSHSL-UHFFFAOYSA-N	[O-]C(CC(OC(CC)=O)C[N+](C)(C)C)=O	propionylcarnitine (C3)	propionylcarnitine (C3)	17298-37-2	96904	HMDB0000824	C03017	107738	Pos Early
100001167	400	35127	156146	Amino Acid	Urea cycle; Arginine and Proline Metabolism	515	NAMED	ONPXCLZMBSJLSP-ALKRTJFJSA-N	OC([C@H]1N(C([C@H]2NCCC2)=O)CC(O)C1)=O	pro-hydroxy-pro	prolylhydroxyproline	18684-24-7	9847785	HMDB0006695		11902893	Pos Early
100001170	305	32397	146534	Amino Acid	Leucine, Isoleucine and Valine Metabolism	405	NAMED	ZMZQVAUJTDKQGE-UHFFFAOYSA-N	O=C(O)C(CC)CO	3-hydroxy-2-ethylpropionate	3-hydroxy-2-ethylpropionate	4374-62-3	164207	HMDB0000396		188979	Polar
100001178	209	31787	142911	Lipid	Fatty Acid, Dicarboxylate	1706	NAMED	WMCQWXZMVIETAO-UHFFFAOYSA-N	CCCC1=C(C)C(C(O)=O)=C(CCC(O)=O)O1	3-carboxy-4-methyl-5-propyl-2-furanpropanoate (CMPF)	3-carboxy-4-methyl-5-propyl-2-furanpropanoate (CMPF)	86879-39-2	110498	HMDB0061112		123979	Neg
100001181	209	32504	125862	Lipid	Long Chain Polyunsaturated Fatty Acid (n3 and n6)	1563	NAMED	YUFFSWGQGVEMMI-JLNKQSITSA-N	O=C(O)CCCCC/C=C\C/C=C\C/C=C\C/C=C\C/C=C\CC	docosapentaenoate (n3 DPA; 22:5n3)	docosapentaenoate (DPA; 22:5n3)	2234-74-4		HMDB0006528,HMDB0001976	C16513	6441454	Neg
100001182	209	32415	125824	Lipid	Long Chain Polyunsaturated Fatty Acid (n3 and n6)	1578	NAMED	HVGRZDASOHMCSK-AVQMFFATSA-N	CCCCC/C=C/C/C=C/CCCCCCCCCCCC(O)=O	docosadienoate (22:2n6)	docosadienoate (22:2n6)	7370-49-2	4445934	HMDB0061714	C16533	5282807	Neg
100001193	209	32980	125866	Lipid	Long Chain Polyunsaturated Fatty Acid (n3 and n6)	1576	NAMED	TWSWSIQAPQLDBP-CGRWFSSPSA-N	O=C(CCCCC/C=C/C/C=C/C/C=C/C/C=C/CCCCC)O	adrenate (22:4n6)	adrenate (22:4n6)	2091-25-0	4445971	HMDB0002226	C16527	5282844,5497181	Neg
100001195	209	32417	125826	Lipid	Long Chain Polyunsaturated Fatty Acid (n3 and n6)	1565	NAMED	WBBQTNCISCKUMU-IUQGRGSQSA-N	CC/C=C/C/C=C/C/C=C/CCCCCCCCCCCC(O)=O	docosatrienoate (22:3n3)	docosatrienoate (22:3n3)	59708-86-0	4471981	HMDB0002823	C16534	5312556	Neg
100001197	209	32497	125854	Lipid	Medium Chain Fatty Acid	1501	NAMED	FRPZMMHWLSIFAZ-UHFFFAOYSA-N	O=C(CCCCCCCCC=C)O[H]	10-undecenoate (11:1n1)	10-undecenoate (11:1n1)	1333-28-4	10771160	HMDB0033724	C13910	14891	Neg
100001198	209	32418	125828	Lipid	Long Chain Monounsaturated Fatty Acid	1527	NAMED	YWWVWXASSLXJHU-WAYWQWQTSA-N	O=C(CCCCCCC/C=C\CCCC)O	myristoleate (14:1n5)	myristoleate (14:1n5)	544-64-9	4444564	HMDB0002000	C08322	5281119	Neg
100001204	400	43831	157053	Amino Acid	Histidine Metabolism	90	NAMED	FHQDWPCFSJMNCT-UHFFFAOYSA-N	CN1C=C(CCN)N=C1	1-methylhistamine	1-methylhistamine	501-75-7	3488	HMDB0000898	C05127	3614	Pos Early
100001207	400	32349	155910	Amino Acid	Histidine Metabolism	97	NAMED	PRJKNHOMHKJCEJ-UHFFFAOYSA-N	O=C(O)CC1=CNC=N1	4-imidazoleacetate	4-imidazoleacetate	645-65-8	86856	HMDB0002024	C02835	96215	Pos Early
100001208	400	32350	155911	Amino Acid	Histidine Metabolism	91	NAMED	ZHCKPJGJQOPTLB-UHFFFAOYSA-N	O=C(O)CC1=CN(C)C=N1	1-methyl-4-imidazoleacetate	1-methyl-4-imidazoleacetate	2625-49-2	68319	HMDB0002820	C05828	75810	Pos Early
100001211	209	32398	125812	Lipid	Fatty Acid, Dicarboxylate	1682	NAMED	CXMXRPHRNRROMY-UHFFFAOYSA-N	OC(CCCCCCCCC(O)=O)=O	sebacate (C10-DC)	sebacate (C10-DC)	111-20-6	5004	HMDB0000792	C08277	5192	Neg
100001212	305	32446	152164	Amino Acid	Guanidino and Acetamido Metabolism	564	NAMED	VVHOUVWJCQOYGG-UHFFFAOYSA-N	N=C(N)NC(C(O)=O)CC(O)=O	guanidinosuccinate	guanidinosuccinate	6133-30-8	88329	HMDB0003157	C03139	439918	Polar
100001216	402	33418	164181	Cofactors and Vitamins	Tocopherol Metabolism	4365	NAMED	GZIFEOYASATJEH-VHFRWLAGSA-N	OC1=CC(C)=C2O[C@@](CCC[C@H](C)CCC[C@H](C)CCCC(C)C)(C)CCC2=C1	delta-tocopherol	delta-tocopherol	119-13-1	83144	HMDB0002902	C14151	92094	Pos Late
100001229	209	33969	126890	Lipid	Long Chain Polyunsaturated Fatty Acid (n3 and n6)	1558	NAMED	JIWBIWFOSCKQMA-LTKCOYKYSA-N	CC\C=C/C\C=C/C\C=C/C\C=C/CCCCC(O)=O	stearidonate (18:4n3)	stearidonate (18:4n3)	111174-40-4	4471933	HMDB0006547	C16300	5312508	Neg
100001232	209	33968	126127	Lipid	Medium Chain Fatty Acid	1505	NAMED	IJBFSOLHRKELLR-FPLPWBNLSA-N	CCCCCC\C=C/CCCC(O)=O	5-dodecenoate (12:1n7)	5-dodecenoate (12:1n7)	2430-94-6	4471803	HMDB0000529		5312378	Neg
100001247	402	33936	158581	Lipid	Fatty Acid Metabolism (Acyl Carnitine, Medium Chain)	1853	NAMED	CXTATJFJDMJMIY-UHFFFAOYSA-N	[O-]C(CC(C[N+](C)(C)C)OC(CCCCCCC)=O)=O	octanoylcarnitine (C8)	octanoylcarnitine (C8)	3671-77-0	110274	HMDB0000791	C02838	123701,11953814	Pos Late
100001250	209	33983	126892	Lipid	Primary Bile Acid Metabolism	3467	NAMED	XSOLDPYUICCHJX-OEYGYFRSSA-N	O=S(CCNC(CC[C@@H](C)[C@@]1([H])CCC2C3[C@@H](O)[C@@H](O)[C@]4([H])C[C@H](O)CC[C@]4(C)C3CC[C@]12C)=O)(O)=O	tauro-beta-muricholate	tauro-beta-muricholate	25696-60-0	147312	HMDB0000932		121596216,21124703,168408	Neg
100001251	402	33941	158585	Lipid	Fatty Acid Metabolism (Acyl Carnitine, Medium Chain)	1861	NAMED	LZOSYCMHQXPBFU-UHFFFAOYSA-N	[O-]C(CC(C[N+](C)(C)C)OC(CCCCCCCCC)=O)=O	decanoylcarnitine (C10)	decanoylcarnitine (C10)	1492-27-9	8420677	HMDB0000651		10245190	Pos Late
100001253	305	33943	146952	Amino Acid	Glutamate Metabolism	48	NAMED	KSMRODHGGIIXDV-YFKPBYRVSA-N	OC([C@H](CCC(N)=O)NC(C)=O)=O	N-acetylglutamine	N-acetylglutamine	2490-97-3	158492	HMDB0006029	C02716	182230	Polar
100001254	209	33959	126119	Amino Acid	Tryptophan Metabolism	255	NAMED	DZTHIGRZJZPRDV-LBPRGKRZSA-N	O=C(O)[C@@H](NC(C)=O)CC1=CNC2=C1C=CC=C2	N-acetyltryptophan	N-acetyltryptophan	1218-34-4	610602	HMDB0013713	C03137	439917,700653	Neg
100001256	209	33950	126109	Amino Acid	Phenylalanine Metabolism	141	NAMED	CBQJSKKFNMDLON-JTQLQIEISA-N	O=C(O)[C@@H](NC(C)=O)CC1=CC=CC=C1	N-acetylphenylalanine	N-acetylphenylalanine	2018-61-3	67404	HMDB0000512	C03519	74839	Neg
100001257	400	33942	156040	Amino Acid	Alanine and Aspartate Metabolism	42	NAMED	HXFOXFJUNFFYMO-BYPYZUCNSA-N	OC([C@@H](NC(C)=O)CC(N)=O)=O	N-acetylasparagine	N-acetylasparagine	4033-40-3	90090	HMDB0006028		99715	Pos Early
100001262	400	33934	156033	Peptide	Gamma-glutamyl Amino Acid	641	NAMED	JPKNLFVGUZRHOB-YUMQZZPRSA-N	N[C@H](C(O)=O)CCCCNC(CC[C@@H](C(O)=O)N)=O	gamma-glutamyl-epsilon-lysine	gamma-glutamyl-epsilon-lysine	17105-15-6	5378717	HMDB0003869		7015685	Pos Early
100001263	402	33955	158599	Lipid	Lysophospholipid	2601	NAMED	ASWBNKHCZGQVJV-UHFFFAOYSA-N	O=P(OCC[N+](C)(C)C)([O-])OCC(O)COC(CCCCCCCCCCCCCCC)=O	1-palmitoyl-GPC (16:0)	1-palmitoyl-GPC (16:0)	17364-16-8	78064	HMDB0010382	C04102	86554	Pos Late
100001266	400	33953	156051	Amino Acid	Urea cycle; Arginine and Proline Metabolism	499	NAMED	SNEIUMQYRCDYCH-LURJTMIESA-N	O=C(O)[C@@H](NC(C)=O)CCCNC(N)=N	N-acetylarginine	N-acetylarginine	155-84-0	60752	HMDB0004620	C02562	67427	Pos Early
100001267	402	33935	158580	Xenobiotics	Food Component/Plant	5006	NAMED	MXXWOMGUGJBKIW-YPCIICBESA-N	O=C(N1CCCCC1)/C=C/C=C/C2=CC(OCO3)=C3C=C2	piperine	piperine	94-62-2	553590	HMDB0029377	C03882	638024	Pos Late
100001270	402	33952	158596	Lipid	Fatty Acid Metabolism (Acyl Carnitine, Long Chain Saturated)	1863	NAMED	PSHXNVGSVNEJBD-UHFFFAOYSA-N	O=C(CCCCCCCCCCCCC)OC(CC([O-])=O)C[N+](C)(C)C	myristoylcarnitine (C14)	myristoylcarnitine (C14)	18822-89-4	4932274	HMDB000506		6426854	Pos Late
100001271	402	33961	158603	Lipid	Lysophospholipid	2612	NAMED	IHNKQIMGVNPMTC-RUZDIDTESA-N	O[C@H](COC(CCCCCCCCCCCCCCCCC)=O)COP(OCC[N+](C)(C)C)([O-])=O	1-stearoyl-GPC (18:0)	1-stearoyl-GPC (18:0)	19420-57-6	435389	HMDB0010384		497300	Pos Late
100001272	402	48258	160285	Lipid	Lysophospholipid	2614	NAMED	YAMUFBLWGFFICM-PTGWMXDISA-N	O[C@H](COC(CCCCCCC/C=C\CCCCCCCC)=O)COP(OCC[N+](C)(C)C)([O-])=O	1-oleoyl-GPC (18:1)	1-oleoyl-GPC (18:1)	19420-56-5	17240641	HMDB0002815	C03916	16081932	Pos Late
100001274	209	33939	126095	Amino Acid	Glycine, Serine and Threonine Metabolism	18	NAMED	PEDXUVCGOLSNLQ-UHFFFAOYSA-N	CC(O)C(C(O)=O)NC(C)=O	N-acetylthreonine	N-acetylthreonine	17093-74-2	3841173	HMDB0062557		152204	Neg
100001275	209	33945	126103	Peptide	Acetylated Peptides	1190	NAMED	UTYVDVLMYQPLQB-UHFFFAOYSA-N	OC(CNC(CC1=CC=CC=C1)=O)=O	phenylacetylglycine	phenylacetylglycine	500-98-1	61452	HMDB0000821	C05598	68144	Neg
100001276	209	33967	126125	Amino Acid	Leucine, Isoleucine and Valine Metabolism	387	NAMED	JDTWZSUNGHMMJM-MSZQBOFLSA-N	CC(N[C@H](C(O)=O)C(C)CC)=O	N-acetylisoleucine	N-acetylisoleucine	3077-46-1	2081100	HMDB0061684		306109	Neg
100001277	209	33972	126131	Lipid	Long Chain Monounsaturated Fatty Acid	1541	NAMED	BBOWBNGUEWHNQZ-KTKRTIGZSA-N	O=C(O)CCCCCCCC/C=C\CCCCCCCC	10-nonadecenoate (19:1n9)	10-nonadecenoate (19:1n9)	73033-09-7	4471938	HMDB0013622		5312513	Neg
100001278	209	33971	126129	Lipid	Long Chain Monounsaturated Fatty Acid	1532	NAMED	GDTXICBNEOEPAZ-FPLPWBNLSA-N	O=C(O)CCCCCCCC/C=C\CCCCCC	10-heptadecenoate (17:1n7)	10-heptadecenoate (17:1n7)	29743-97-3	4471860	HMDB0060038		5312435	Neg
100001287	209	33973	126133	Lipid	Androgenic Steroids	3343	NAMED	ZMITXKRGXGRMKS-FMLJXKFRSA-N	O=C1CCC2C3CC[C@@]4([H])C[C@@H](OS(=O)(O)=O)CC[C@]4(C)C3CC[C@@]21C	epiandrosterone sulfate	epiandrosterone sulfate	22229-22-7	21403101	HMDB0062657	C04555	9929317	Neg
100001293	305	33946	147200	Amino Acid	Histidine Metabolism	73	NAMED	KBOJOGQFRVVWBH-ZETCQYMHSA-N	OC([C@@H](NC(C)=O)CC1=CNC=N1)=O	N-acetylhistidine	N-acetylhistidine	39145-52-3	68142	HMDB0032055	C02997	75619	Polar
100001294	400	33949	156047	Peptide	Gamma-glutamyl Amino Acid	636	NAMED	ACIJGUBIMXQCMF-BYPYZUCNSA-N	O=C(O)[C@@H](N)CCC(NCC(O)=O)=O	gamma-glutamylglycine	gamma-glutamylglycine	1948-29-4	145071	HMDB0011667		100099	Pos Early
100001295	400	33947	156045	Peptide	Gamma-glutamyl Amino Acid	645	NAMED	CATMPQFFVNKDEY-AAEUAGOBSA-N	O=C(O)[C@@H](N)CCC(N[C@@H](CC1=CNC2=C1C=CC=C2)C(O)=O)=O	gamma-glutamyltryptophan	gamma-glutamyltryptophan	66471-20-3	2302065	HMDB0029160		3989307	Pos Early
100001296	400	34384	156088	Xenobiotics	Food Component/Plant	5064	NAMED	CMUNUTVVOOHQPW-LURJTMIESA-N	C[N+]1(C)[C@H]([C@@]([O-])=O)CCC1	stachydrine	stachydrine	4136-37-2	103115	HMDB0004827	C10172	115244	Pos Early
100001300	305	46537	146562	Amino Acid	Leucine, Isoleucine and Valine Metabolism	424	NAMED	NGEWQZIDQIYUNV-UHFFFAOYSA-N	OC(C(O)=O)C(C)C	alpha-hydroxyisovalerate	alpha-hydroxyisovalerate	600-37-3	90190	HMDB0000407		99823	Polar
100001310	400	33013	155997	Cofactors and Vitamins	Nicotinate and Nicotinamide Metabolism	4308	NAMED	BUCXGWMZJBKEMD-UHFFFAOYSA-N	NC(C1=C[N+](C2C(C(C(C[O-])O2)O)O)=CC=C1)=O	nicotinamide riboside	nicotinamide riboside	1341-23-7		HMDB0000855	C03150	439924	Pos Early
100001313	400	44872	157084	Peptide	Gamma-glutamyl Amino Acid	642	NAMED	RQNSKRXMANOPQY-BQBZGAKWSA-N	O=C(O)[C@H](CCSC)NC(CC[C@@H](C(O)=O)N)=O	gamma-glutamylmethionine	gamma-glutamylmethionine	17663-87-5	5373147	HMDB0029155		7009567	Pos Early
100001314	400	33364	156009	Peptide	Gamma-glutamyl Amino Acid	644	NAMED	GWNXFCYUJXASDX-JUZNGCLZSA-N	CC(O)[C@@H](C(O)=O)NC(CC[C@@H](C(O)=O)N)=O	gamma-glutamylthreonine	gamma-glutamylthreonine	5652-48-2	21403107	HMDB0029159		76078708	Pos Early
100001315	209	36103	143727	Xenobiotics	Benzoate Metabolism	4553	NAMED	WGNAKZGUSRVWRH-UHFFFAOYSA-N	O=S(OC1=CC=C(C)C=C1)(O)=O	p-cresol sulfate	p-cresol sulfate	3233-57-7	3806480	HMDB0011635		4615423	Neg
100001316	400	33471	156023	Cofactors and Vitamins	Nicotinate and Nicotinamide Metabolism	4303	NAMED	PUEDDPCUCPRQNY-ZYUZMQFOSA-N	O[C@H]([C@@H]1O)[C@@H](O[C@@H]1CO)[N@+]2=CC(C([O-])=O)=CC=C2	nicotinate ribonucleoside	nicotinate ribonucleoside	2625-49-2	141635	HMDB0006809	C05841	161233	Pos Early
100001320	305	42420	148204	Carbohydrate	Aminosugar Metabolism	1432	NAMED	JPIJQSOTBSSVTP-PWNYCUMCSA-N	OC[C@@H](O)[C@@H](O)C(O)=O	erythronate*	erythronate*	88759-55-1	2061231	HMDB0000613		2781043	Polar
100001322	400	33084	156001	Peptide	Fibrinogen Cleavage Peptide	1157	NAMED	JWICNZAGYSIBAR-UHFFFAOYSA-N	O=C(NC(CC(C)C)C(NC(C)C(NC(CCC(O)=O)C(NCC(NCC(NCC(NC(C(C)C)C(NC(CCCNC(N)=N)C(O)=O)=O)=O)=O)=O)=O)=O)=O)C(CC1=CC=CC=C1)NC(C(CC(O)=O)NC(CNC(C(CCC(O)=O)NC(CNC(C(CO)NC(C(CC(O)=O)NC(C(C)N)=O)=O)=O)=O)=O)=O)=O	Fibrinopeptide A*	ADSGEGDFXAEGGGVR*	25422-31-5	14654187			25081464	Pos Early
100001323	209	31548	147074	Peptide	Fibrinogen Cleavage Peptide	1165	NAMED	JAMFMQAPZKXSKC-UHFFFAOYSA-N	O=C(NC(CC(C)C)C(NC(C)C(NC(CCC(O)=O)C(NCC(NCC(NCC(NC(C(C)C)C(NC(CCCNC(N)=N)C(O)=O)=O)=O)=O)=O)=O)=O)=O)C(CC1=CC=CC=C1)NC(C(CC(O)=O)NC(CNC(C(CCC(O)=O)NC(CNC(C(CO)NC(C(CC(O)=O)N)=O)=O)=O)=O)=O)=O	Fibrinopeptide A, des-ala(1)*	DSGEGDFXAEGGGVR*		21403111			132993922	Neg
100001324	209	57712	212501	Peptide	Fibrinogen Cleavage Peptide	1166	NAMED	DROFZMGQYLJNLQ-UHFFFAOYSA-N	O=C(NC(CC(C)C)C(NC(C)C(NC(CCC(O)=O)C(NCC(NCC(NCC(NC(C(C)C)C(NC(CCCNC(N)=N)C(O)=O)=O)=O)=O)=O)=O)=O)=O)C(CC1=CC=CC=C1)NC(C(CC(O)=O)NC(CNC(C(CCC(O)=O)NC(CNC(C(COP(O)(O)=O)NC(C(CC(O)=O)NC(C(C)N)=O)=O)=O)=O)=O)=O)=O	Fibrinopeptide A, phosphono-ser(3)*	ADpSGEGDFXAEGGGVR*	886023-52-5	21403112			132993923	Neg
100001327	209	57711	212499	Peptide	Polypeptide	1072	NAMED	KUZSCKDYVGVVKC-PLNQFBRDSA-N	O=C(NC(CC(C)C)C(O)=O)C(CC(C)C)NC([C@H](CO)NC([C@H](C)NC([C@H](CO)NC([C@@H](CCC(O)=O)NC([C@@H](CC1=CNC2=C1C=CC=C2)NC([C@@H](CC3=CNC=N3)N)=O)=O)=O)=O)=O)=O	HWESASXX*	HWESASXX*		21403115			85328684	Neg
100001332	209	33384	144296	Xenobiotics	Drug - Analgesics, Anesthetics	5405	NAMED	OEPADIDIUZTYOX-UHFFFAOYSA-N	OC1=CC=CC=C1C(NCC(OC2C(O)C(O)C(O)C(C(O)=O)O2)=O)=O	salicyluric glucuronide*	salicyluric glucuronide*		21403117	HMDB0240252		121596205	Neg
100001334	400	34387	156090	Amino Acid	Urea cycle; Arginine and Proline Metabolism	505	NAMED	GNMSLDIYJOSUSW-UHFFFAOYSA-N	O=C(O)C(CCC1)N1C(C)=O	N-acetylproline	N-acetylproline	1074-79-9	285677	HMDB0094701		322640	Pos Early
100001335	209	33587	143715	Lipid	Long Chain Monounsaturated Fatty Acid	1544	NAMED	BITHHVVYSMSWAG-KTKRTIGZSA-N	O=C(O)CCCCCCCCC/C=C\CCCCCCCC	eicosenoate (20:1)	eicosenoate (20:1n9 or 1n11)		4445895	HMDB0002231,HMDB0062436	C16526	5282768,5282769,94159	Neg
100001337	209	34035	143703	Lipid	Long Chain Polyunsaturated Fatty Acid (n3 and n6)	1570	NAMED	DTOSIQBPPRVQHS-PDBXOOCHSA-N	O=C(O)CCCCCCC/C=C\C/C=C\C/C=C\CC	linolenate [alpha or gamma; (18:3n3 or 6)]	linolenate (18:3n3 or 3n6)		4444437	HMDB0003073,HMDB0001388	C06426,C06427	5280933,5280934	Neg
100001359	209	46173	144239	Energy	TCA Cycle	1442	NAMED			aconitate [cis or trans]	aconitate [cis or trans]			HMDB0000958,HMDB000072	C004174,C02341	444212,643757	Neg
100001385	400	34109	156073	Xenobiotics	Drug - Cardiovascular	5643	NAMED	PUQIRTNPJRFRCZ-UHFFFAOYSA-N	CC(C)NCC(O)COC1=CC=C(CC(O)=O)C=C1	metoprolol acid metabolite*	metoprolol acid metabolite*	56392-14-4	56653			62936	Pos Early
100001386	402	41754	159409	Cofactors and Vitamins	Hemoglobin and Porphyrin Metabolism	4408	NAMED	GGIDWJQWCUJYRY-UHFFFAOYSA-K	CC1=C(CCC(O)=O)C(/C=C(C(CCC([O-])=O)=C/2C)\[N-]C2=C/C3=N/C(C(C=C)=C3C)=C\4)=N/C1=C\C(N([Fe+2])C4=C5C)=C5C=C	heme	heme	14875-96-8		HMDB0003178	C00032	26945	Pos Late
100001391	402	34409	158657	Lipid	Fatty Acid Metabolism (Acyl Carnitine, Long Chain Saturated)	1867	NAMED	FNPHNLNTJNMAEE-HSZRJFAPSA-N	[O-]C(C[C@@H](OC(CCCCCCCCCCCCCCCCC)=O)C[N+](C)(C)C)=O	stearoylcarnitine (C18)	stearoylcarnitine (C18)	18822-91-8	21233653	HMDB0000848		3006797	Pos Late
100001392	402	34534	158670	Lipid	Fatty Acid Metabolism (Acyl Carnitine, Medium Chain)	1862	NAMED	FUJLYHJROOYKRA-UHFFFAOYSA-N	[O-]C(CC(C[N+](C)(C)C)OC(CCCCCCCCCCC)=O)=O	laurylcarnitine (C12)	laurylcarnitine (C12)	25518-54-1	8602997	HMDB000225		168381	Pos Late
100001393	400	34407	156109	Amino Acid	Leucine, Isoleucine and Valine Metabolism	354	NAMED	IGQBPDJNUXPEMT-UHFFFAOYSA-N	[O-]C(CC(C[N+](C)(C)C)OC(CC(C)C)=O)=O	isovalerylcarnitine (C5)	isovalerylcarnitine (C5)	31023-24-2	4932271	HMDB0000688	C20826	169235	Pos Early
100001395	402	34419	158662	Lipid	Lysophospholipid	2617	NAMED	SPJFYYJXNPEZDW-UTJQPWESSA-N	O=P(OCC(O)COC(CCCCCCC/C=C\C/C=C\CCCCC)=O)([O-])OCC[N+](C)(C)C	1-linoleoyl-GPC (18:2)	1-linoleoyl-GPC (18:2)		10160888	HMDB0010386	C04100	11988421	Pos Late
100001396	400	34390	156093	Xenobiotics	Xanthine Metabolism	4603	NAMED	PFWLFWPASULGAN-UHFFFAOYSA-N	OC1=C(N2C)C(N=C2)=NC(O)=N1	7-methylxanthine	7-methylxanthine	552-62-5	61660	HMDB0001991	C16353	68374	Pos Early
100001397	209	34404	126930	Xenobiotics	Xanthine Metabolism	4600	NAMED	BYXCFUMGEBZDDI-UHFFFAOYSA-N	CN(C(N1C)=O)C(NC2=O)=C(N2C)C1=O	1,3,7-trimethylurate	1,3,7-trimethylurate	5415-44-1	71754	HMDB0002123	C16361	79437	Neg
100001398	209	34399	126922	Xenobiotics	Xanthine Metabolism	4599	NAMED	HMLZLHKHNBLLJD-UHFFFAOYSA-N	CN1C(NC(C(N2C)=C1NC2=O)=O)=O	3,7-dimethylurate	3,7-dimethylurate	13087-49-5	74994	HMDB0001982	C16360	83126	Neg
100001399	209	34400	126924	Xenobiotics	Xanthine Metabolism	4598	NAMED	NOFNCLGCUJJPKU-UHFFFAOYSA-N	CN1C(NC(N2)=C(C1=O)N(C)C2=O)=O	1,7-dimethylurate	1,7-dimethylurate	33868-03-0	82720	HMDB0011103	C16356	91611	Neg
100001400	305	34395	152168	Xenobiotics	Xanthine Metabolism	4595	NAMED	QFDRTQONISXGJA-UHFFFAOYSA-N	CN1C(NC(N2)=C(C1=O)NC2=O)=O	1-methylurate	1-methylurate	708-79-2	62926	HMDB0003099	C16359	69726	Polar
100001402	305	34401	165248	Xenobiotics	Xanthine Metabolism	4605	NAMED	RDZNZFGKEVDNPK-UHFFFAOYSA-N	O=C(NC(NC=O)=C1NC(C)=O)N(C)C1=O	5-acetylamino-6-formylamino-3-methyluracil	5-acetylamino-6-formylamino-3-methyluracil	85438-96-6	97287	HMDB0011105	C16365	108214	Polar
100001403	305	34424	165245	Xenobiotics	Xanthine Metabolism	4604	NAMED	POQOTWQIYYNXAT-UHFFFAOYSA-N	O=C(NC(N)=C1NC(C)=O)N(C)C1=O	5-acetylamino-6-amino-3-methyluracil	5-acetylamino-6-amino-3-methyluracil	1196153-01-1	79659	HMDB0004400	C16366	88299	Polar
100001404	209	34402	150358	Amino Acid	Tryptophan Metabolism	317	NAMED	JTEDVYBZBROSJT-UHFFFAOYSA-N	OC(CCCC1=CNC2=C1C=CC=C2)=O	indolebutyrate	indolebutyrate	133-32-4	8298	HMDB0002096	C11284	8617	Neg
100001405	400	34389	156092	Xenobiotics	Xanthine Metabolism	4601	NAMED	MVOYJPOZRLFTCP-UHFFFAOYSA-N	O=C(N1C)NC2=C(NC=N2)C1=O	1-methylxanthine	1-methylxanthine	6136-37-4	72464	HMDB0010738	C16358	80220	Pos Early
100001408	209	34383	126898	Lipid	Monoacylglycerol	2868	NAMED	TVIMZSOUQXNWHO-UHFFFAOYSA-N	O=C(CCCCCCCCCCCCC)OC(CO)CO	2-myristoylglycerol (14:0)	2-myristoylglycerol (14:0)	27214-38-6	121585	HMDB0011530		137938	Neg
100001409	400	48351	179271	Nucleotide	Purine Metabolism, (Hypo)Xanthine/Inosine containing	4127	NAMED	WJNGQIYEQLPJMN-UHFFFAOYSA-N	OC(C1O)C(OC1CO)N(C=N2)C(N=CN3C)=C2C3=O	N1-methylinosine	N1-methylinosine	20245-33-4	513976	HMDB0002721		650095	Pos Early
100001412	400	35137	156155	Nucleotide	Purine Metabolism, Guanine containing	4193	NAMED	RSPURTUNRHNVGF-IOSLPCCCSA-N	O=C1C(N=CN2[C@@]3([H])[C@@](O)([H])[C@@](O)([H])[C@](CO)([H])O3)=C2N=C(N(C)C)N1	N2,N2-dimethylguanosine	N2,N2-dimethylguanosine	2140-67-2	83878	HMDB0004824		135501639	Pos Early
100001413	400	35130	156149	Nucleotide	Pyrimidine Metabolism, Cytidine containing	4257	NAMED	NIDVTARKFBZMOT-PEBGCTIMSA-N	O[C@]1([H])[C@@](O)([H])[C@](CO)([H])O[C@]1(N2C(N=C(NC(C)=O)C=C2)=O)[H]	N4-acetylcytidine	N4-acetylcytidine	3768-18-1	96702	HMDB0005923		107461	Pos Early
100001415	209	35157	126974	Nucleotide	Purine Metabolism, Adenine containing	4165	NAMED	UNUYMBPXEFMLNW-HZPYULPISA-N	OC(C)C(C(O)=O)NC(NC1=NC=NC2=C1N=CN2[C@@H]3O[C@H](CO)[C@@H](O)[C@H]3O)=O	N6-carbamoylthreonyladenosine	N6-carbamoylthreonyladenosine	24719-82-2	141829	HMDB0041623		161466	Neg
100001416	305	35172	147813	Nucleotide	Pyrimidine Metabolism, Orotate containing	4210	NAMED	FKCRAVPPBFWEJD-XVFCMESISA-N	O=C(C=C(C(O)=O)N1[C@H]2[C@H](O)[C@H](O)[C@@H](CO)O2)NC1=O	orotidine	orotidine	314-50-1	83729	HMDB0000788		92751	Polar
100001417	209	35126	126960	Peptide	Acetylated Peptides	1187	NAMED	JFLIEFSWGNOPJJ-JTQLQIEISA-N	O=C(CC1=CC=CC=C1)N[C@@H](CCC(N)=O)C(O)=O	phenylacetylglutamine	phenylacetylglutamine	28047-15-6	270643	HMDB0006344	C04148	92258	Neg
100001423	209	35527	127577	Xenobiotics	Benzoate Metabolism	4471	NAMED	ZMHLUFWWWPBTIU-UHFFFAOYSA-N	O=C(NCC(O)=O)C1=CC=C(O)C=C1	4-hydroxyhippurate	4-hydroxyhippurate	2482-25-9	133104	HMDB0013678		151012	Neg
100001425	209	61833	218435	Nucleotide	Pyrimidine Metabolism, Uracil containing	4223	NAMED	ZPTBLXKRQACLCR-XVFCMESISA-N	OC[C@H]1O[C@@H](N2CCC(NC2=O)=O)[C@@H]([C@@H]1O)O	5,6-dihydrouridine	5,6-dihydrouridine	5627-05-4	85115	HMDB0000497		94312	Neg
100001426	209	62924	220780	Nucleotide	Pyrimidine Metabolism, Uracil containing	4245	NAMED	YXNIEZJFCGTDKV-UHFFFAOYSA-N	OCC1C(O)C(O)C(N2C=CC(N(CCC(C(O)=O)N)C2=O)=O)O1	3-(3-amino-3-carboxypropyl)uridine*	3-(3-amino-3-carboxypropyl)uridine*	52745-94-5	149669			171198	Neg
100001431	209	47898	151551	Lipid	Monoacylglycerol	2851	NAMED	QSKPZDMBULYMDQ-UHFFFAOYSA-N	O=C(CCCCCCCCCCCCCC)OCC(O)CO	1-pentadecanoylglycerol (15:0)	1-pentadecanoylglycerol (15:0)	104140-07-0	165667			190750	Neg
100001433	209	34397	126918	Lipid	Monoacylglycerol	2863	NAMED	DCPCOKIYJYGMDN-DOFZRALJSA-N	O=C(CCC/C=C\C/C=C\C/C=C\C/C=C\CCCCC)OCC(O)CO	1-arachidonylglycerol (20:4)	1-arachidonylglycerol (20:4)	35474-99-8	4445452	HMDB11578	C13857	16019980,5282281	Neg
100001435	209	34393	126910	Lipid	Monoacylglycerol	2858	NAMED	XQBHBEXBUZDCRY-QNEBEIHSSA-N	O=C(OCC(O)CO)CCCC\C=C/C\C=C/C\C=C/CCCCC	1-linolenoylglycerol (18:3)	1-linolenoylglycerol (18:3)	124151-74-2	21403134	HMDB0011569		53480978	Neg
100001437	400	35159	161190	Amino Acid	Glutathione Metabolism	573	NAMED	BNRXZEPOHPEEAS-UHFFFAOYSA-N	NC(C(O)=O)CCC(NC(CSSCC(N)C(O)=O)C(NCC(O)=O)=O)=O	cysteine-glutathione disulfide	cysteine-glutathione disulfide	13081-14-6	3455404	HMDB0000656	R00900	3080690	Pos Early
100001446	209	35136	128207	Nucleotide	Pyrimidine Metabolism, Uracil containing	4225	NAMED	DWRXFEITVBNRMK-JXOAFFINSA-N	O[C@@H]1[C@H](O)[C@@H](CO)O[C@H]1N(C=C2C)C(NC2=O)=O	5-methyluridine (ribothymidine)	5-methyluridine (ribothymidine)	1463-10-1	393058	HMDB0000884		445408	Neg
100001452	209	35107	126956	Amino Acid	Leucine, Isoleucine and Valine Metabolism	353	NAMED	ZRQXMKMBBMNNQC-UHFFFAOYSA-N	O=C(O)CNC(CC(C)C)=O	isovalerylglycine	isovalerylglycine	16284-60-9	475516	HMDB00678		546304	Neg
100001454	209	62915	220767	Lipid	Fatty Acid, Dicarboxylate	1688	NAMED	FYVQCLGZFXHEGL-UHFFFAOYSA-N	O=C(O)CC(O)CCCCCCCCC(O)=O	3-hydroxydodecanedioate*	3-hydroxydodecanedioate*	34574-69-1	13628081	HMDB0000413		16663321	Neg
100001456	400	35114	156140	Nucleotide	Purine Metabolism, Guanine containing	4187	NAMED	FZWGECJQACGGTI-UHFFFAOYSA-N	O=C1C(N2C)=C(N=C2)N=C(N)N1	7-methylguanine	7-methylguanine	578-76-7	10883	HMDB0000897	C02242	135398679	Pos Early
100001461	402	42398	159466	Lipid	Lysophospholipid	2670	NAMED	BBYWOYAFBUOUFP-JOCHJYFZSA-N	O=P(OCC[NH3+])([O-])OC[C@H](O)COC(CCCCCCCCCCCCCCCCC)=O	1-stearoyl-GPE (18:0)	1-stearoyl-GPE (18:0)	69747-55-3	7826018	HMDB0011130		9547068	Pos Late
100001462	209	34437	126952	Lipid	Lysophospholipid	2712	NAMED	HFJVKBVEKQHVTO-OZAIVSQSSA-N	O=P(OCC(O)CO)(O)OC[C@H](O)COC(CCCCCCCCCCCCCCCCC)=O	1-stearoyl-GPG (18:0)	1-stearoyl-GPG (18:0)		21403138				Neg
100001466	400	35132	156151	Nucleotide	Pyrimidine Metabolism, Cytidine containing	4255	NAMED	RDPUKVRQKWBSPK-ZOQUXTDFSA-N	O[C@]([C@@]1(O)[H])([C@](O[C@](CO)1[H])([H])N2C=CC(N(C)C2=O)=N)[H]	3-methylcytidine	3-methylcytidine	21028-20-6	9164190	HMDB0240577		14237477	Pos Early
100001468	209	40469	143005	Cofactors and Vitamins	Nicotinate and Nicotinamide Metabolism	4325	NAMED	JLQSXXWTCJPCBC-UHFFFAOYSA-N	O=C(C1=C([H])N(C(C([H])=C1[H])=O)C([H])([H])[H])N([H])[H]	N1-Methyl-2-pyridone-5-carboxamide	N1-Methyl-2-pyridone-5-carboxamide	701-44-0	62899	HMDB0004193	C05842	69698	Neg
100001469	400	57584	211562	Cofactors and Vitamins	Nicotinate and Nicotinamide Metabolism	4326	NAMED	KTLRWTOPTKGYQY-UHFFFAOYSA-N	O=C(C(C1=O)=CN(C=C1)C)N	N1-Methyl-4-pyridone-3-carboxamide	N1-Methyl-4-pyridone-3-carboxamide	769-49-3	389671	HMDB0004194	C05843	440810	Pos Early
100001472	209	35174	126980	Lipid	Long Chain Polyunsaturated Fatty Acid (n3 and n6)	1580	NAMED	UNSRRHDPHVZAHH-YOILPLPUSA-N	O=C(O)CCC\C=C/C/C=C\C/C=C\CCCCCCCC	mead acid (20:3n9)	mead acid (20:3n9)	20590-32-3	4471956	HMDB0010378		5312531	Neg
100001481	209	35153	128209	Lipid	Monoacylglycerol	2867	NAMED	JWPHORDRFVRZPP-KUBAVDMBSA-N	O=C(OCC(O)CO)CC/C=C\C/C=C\C/C=C\C/C=C\C/C=C\C/C=C\CC	1-docosahexaenoylglycerol (22:6)	1-docosahexaenoylglycerol (22:6)		10477810	HMDB0011587		53480995	Neg
100001485	400	34456	156123	Peptide	Gamma-glutamyl Amino Acid	638	NAMED	SNCKGJWJABDZHI-SIPWABPFSA-N	CCC(C)[C@@H](C(O)=O)NC(CC[C@@H](C(O)=O)N)=O	gamma-glutamylisoleucine*	gamma-glutamylisoleucine*		21403145	HMDB0011170		22885096	Pos Early
100001501	402	35160	158710	Lipid	Fatty Acid Metabolism (Acyl Carnitine, Monounsaturated)	1887	NAMED	IPOLTUVFXFHAHI-WHIOSMTNSA-N	[O-]C(C[C@@H](OC(CCCCCCC/C=C\CCCCCCCC)=O)C[N+](C)(C)C)=O	oleoylcarnitine (C18:1)	oleoylcarnitine (C18:1)	38677-66-6	21403150	HMDB0005065		6441392	Pos Late
100001502	400	37092	156314	Peptide	Gamma-glutamyl Amino Acid	650	NAMED	FUZOZPRKGAXGOB-UHFFFAOYSA-N	O=C(O)C(CCC(NC(CC)C(O)=O)=O)N	gamma-glutamyl-2-aminobutyrate	gamma-glutamyl-2-aminobutyrate	16869-42-4	21403151				Pos Early
100001509	400	45095	157090	Amino Acid	Leucine, Isoleucine and Valine Metabolism	397	NAMED	IHCPDBBYTYJYIL-UHFFFAOYSA-N	CCC(C)C(OC(CC([O-])=O)C[N+](C)(C)C)=O	2-methylbutyrylcarnitine (C5)	2-methylbutyrylcarnitine (C5)	31023-25-3	4932320	HMDB0000378		6426901	Pos Early
100001510	209	32553	143728	Amino Acid	Tyrosine Metabolism	190	NAMED	CTYRPMDGLDAWRQ-UHFFFAOYSA-N	OS(OC1=CC=CC=C1)(=O)=O	phenol sulfate	phenol sulfate	937-34-8	67018	HMDB0060015	C02180	74426	Neg
100001511	402	33230	158553	Lipid	Lysophospholipid	2603	NAMED	LFUDDCMNKWEORN-KHPPLWFESA-N	O=P(OCC[N+](C)(C)C)([O-])OCC(O)COC(CCCCCCC/C=C\CCCCCC)=O	1-palmitoleoyl-GPC (16:1)*	1-palmitoleoyl-GPC* (16:1)*		21403152	HMDB0010383		24779461	Pos Late
100001527	209	35436	128227	Lipid	Fatty Acid Metabolism (Acyl Glycine)	1806	NAMED	UPCKIPHSXMXJOX-UHFFFAOYSA-N	O=C(O)CNC(CCCCC)=O	hexanoylglycine	hexanoylglycine (C6)	24003-67-6	89859	HMDB0000701		99463	Neg
100001538	402	35661	158765	Xenobiotics	Drug - Analgesics, Anesthetics	5422	NAMED	NNJVILVZKWQKPM-UHFFFAOYSA-N	CC1=CC=CC(C)=C1NC(CN(CC)CC)=O	lidocaine	lidocaine	137-58-6	3548	HMDB0014426	D00358	3676	Pos Late
100001539	400	33080	156000	Xenobiotics	Drug - Analgesics, Anesthetics	5423	NAMED	WRMRXPASUROZGT-UHFFFAOYSA-N	CC1=CC=CC(C)=C1NC(CNCC)=O	N-ethylglycinexylidide	N-ethylglycinexylidide	7728-40-7	22824	HMDB0060656	C16561	24415	Pos Early
100001540	400	46225	157124	Partially Characterized Molecules	Partially Characterized Molecules	6453	NAMED	NPWMTBZSRRLQNJ-UHFFFAOYSA-N	O=C(CCC1N)NC1=O	glutamine_degradant*	glutamine_degradant*	2353-44-8					Pos Early
100001541	209	36746	128281	Amino Acid	Leucine, Isoleucine and Valine Metabolism	395	NAMED	RILPIWOPNGRASR-UHFFFAOYSA-N	O=C(C(C(CC)C)O)O	2-hydroxy-3-methylvalerate	2-hydroxy-3-methylvalerate	488-15-3	144317	HMDB0000317		164623	Neg
100001550	400	33009	155996	Xenobiotics	Food Component/Plant	4934	NAMED	XULZWQRXYTVUTE-ZETCQYMHSA-N	C[N+]1(C)[C@@H](CCCC1)[C@]([O-])=O	homostachydrine*	homostachydrine*	1195-94-4	390180	HMDB0033433	C08283	441447	Pos Early
100001551	402	33228	158552	Lipid	Lysophospholipid	2636	NAMED	LAXQYRRMGGEGOH-JXRLJXCWSA-N	C[N+](C)(C)CCOP(OC[C@@](O)([H])COC(CCC\C=C/C\C=C/C/C=C\C/C=C\CCCCC)=O)([O-])=O	1-arachidonoyl-GPC (20:4n6)*	1-arachidonoyl-GPC* (20:4)*		21403155	HMDB0010395	C05208	24779476	Pos Late
100001561	402	35819	158780	Lipid	Lysophospholipid	2604	NAMED	GKXPPJQBVCKAGD-DJYGDJEFSA-N	OC[C@](OC(CCCCCCCC/C=C\CCCCC)=O)([H])COP(OCC[N+](C)(C)C)([O-])=O	2-palmitoleoyl-GPC (16:1)*	2-palmitoleoyl-GPC* (16:1)*		21403164	HMDB10383		122164832	Pos Late
100001562	402	35253	158720	Lipid	Lysophospholipid	2602	NAMED	NEGQHKSYEYVFTD-HSZRJFAPSA-N	OC[C@](OC(CCCCCCCCCCCCCCC)=O)([H])COP(OCC[N+](C)(C)C)([O-])=O	2-palmitoyl-GPC (16:0)*	2-palmitoyl-GPC* (16:0)*		21403165	HMDB0061702		15061532	Pos Late
100001567	402	35631	158748	Lipid	Lysophospholipid	2663	NAMED	YVYMBNSKXOXSKW-HXUWFJFHSA-N	O=P(OCC[NH3+])([O-])OC[C@H](O)COC(CCCCCCCCCCCCCCC)=O	1-palmitoyl-GPE (16:0)	1-palmitoyl-GPE (16:0)	53862-35-4	7826019	HMDB0011503		9547069	Pos Late
100001569	402	35628	158745	Lipid	Lysophospholipid	2672	NAMED	PYVRVRFVLRNJLY-MZMPXXGTSA-N	O=P(OCC[NH3+])([O-])OC[C@H](O)COC(CCCCCCC\C=C/CCCCCCCC)=O	1-oleoyl-GPE (18:1)	1-oleoyl-GPE (18:1)	89576-29-4	7826021	HMDB0011506		9547071	Pos Late
100001570	402	36600	158788	Lipid	Lysophospholipid	2674	NAMED	DBHKHNGBVGWQJE-HZJYTTRNSA-N	O=P(OCC(O)COC(CCCCCCC/C=C\C/C=C\CCCCC)=O)(O)OCCN	1-linoleoyl-GPE (18:2)*	1-linoleoyl-GPE (18:2)*		21403170	HMDB0011507		52925130	Pos Late
100001571	402	35186	158719	Lipid	Lysophospholipid	2687	NAMED	ROPRRXYVXLDXQO-XSQXPFHXSA-N	NCCOP(OC[C@@](O)([H])COC(CCC\C=C/C\C=C/C/C=C\C/C=C\CCCCC)=O)(O)=O	1-arachidonoyl-GPE (20:4n6)*	1-arachidonoyl-GPE (20:4n6)*		21403171	HMDB0011517		42607465	Pos Late
100001577	209	48434	155079	Amino Acid	Urea cycle; Arginine and Proline Metabolism	504	NAMED	WMQMIOYQXNRROC-LURJTMIESA-N	OC([C@@H](NC(C)=O)CCCNC(N)=O)=O	N-acetylcitrulline	N-acetylcitrulline	33965-42-3	571213	HMDB0000856	C15532,C02851	656979	Neg
100001579	209	35675	128275	Lipid	Fatty Acid, Monohydroxy	1969	NAMED	JGHSBPIZNUXPLA-UHFFFAOYSA-N	O=C(O)C(O)CCCCCCCCCCCCCC	2-hydroxypalmitate	2-hydroxypalmitate	764-67-0	83805	HMDB0031057		12575964,92836,11065598	Neg
100001580	209	37478	127695	Lipid	Long Chain Polyunsaturated Fatty Acid (n3 and n6)	1577	NAMED	AVKOENOBFIYBSA-WMPRHZDHSA-N	OC(CC/C=C\C/C=C\C/C=C\C/C=C\C/C=C\CCCCC)=O	docosapentaenoate (n6 DPA; 22:5n6)	docosapentaenoate (n6 DPA; 22:5n6)	25182-74-5	4945614	HMDB0001976	C16513	6441454	Neg
100001586	305	46957	148205	Cofactors and Vitamins	Ascorbate and Aldarate Metabolism	4358	NAMED	RGHNJXZEOKUKBD-NRXMZTRTSA-N	OC([C@H](O)[C@H](O)[C@H](O)[C@@H](O)CO)=O	gulonate*	gulonate*	20246-53-1	7969943	HMDB0003290	C00800	152304	Polar
100001590	209	35437	128229	Amino Acid	Leucine, Isoleucine and Valine Metabolism	427	NAMED	DCICDMMXFIELDF-UHFFFAOYSA-N	O=C(O)CNC(C(C)C)=O	isobutyrylglycine	isobutyrylglycine (C4)	15926-18-8	9030891	HMDB0000730		10855600	Neg
100001593	400	44664	157075	Amino Acid	Lysine Metabolism	127	NAMED	NXJAXUYOQLTISD-UHFFFAOYSA-N	[O-]C(CC(C[N+](C)(C)C)OC(CCCC(O)=O)=O)=O	glutarylcarnitine (C5-DC)	glutarylcarnitine (C5-DC)	102636-82-8	21403175	HMDB0013130		71317118	Pos Early
100001594	400	35433	156184	Amino Acid	Leucine, Isoleucine and Valine Metabolism	364	NAMED	IGLHHSKNBDXCEY-UHFFFAOYSA-N	[O-]C(CC(C[N+](C)(C)C)OC(CC(O)(C)C)=O)=O	beta-hydroxyisovaleroylcarnitine	beta-hydroxyisovaleroylcarnitine	99159-87-2	21403176				Pos Early
100001596	400	35482	156193	Lipid	Fatty Acid Metabolism (also BCAA Metabolism)	1776	NAMED	XROYFEWIXXCPAW-UHFFFAOYSA-N	[O-]C(CC(C[N+](C)(C)C)OC(C(C)C(O)=O)=O)=O	2-methylmalonylcarnitine (C4-DC)	2-methylmalonylcarnitine (C4-DC)	149181-64-6	21403178	HMDB0013133		53481628	Pos Early
100001597	400	35428	156182	Amino Acid	Leucine, Isoleucine and Valine Metabolism	400	NAMED	WURBQCVBQNMUQT-RMKNXTFCSA-N	[O-]C(CC(C[N+](C)(C)C)OC(/C(C)=C/C)=O)=O	tiglylcarnitine (C5:1-DC)	tiglyl carnitine (C5)	64191-86-2	17216200	HMDB0002366		22833596	Pos Early
100001604	209	35322	144222	Xenobiotics	Drug - Topical Agents	5966	NAMED	FPXPQMOQWJZYBL-UHFFFAOYSA-N	OC1=CC=C(C=C1)OS(=O)(O)=O	hydroquinone sulfate	hydroquinone sulfate	123-31-9	141624	HMDB0240263	C00530	161220	Neg
100001605	209	35320	143730	Xenobiotics	Benzoate Metabolism	4499	NAMED	MZPWKJZDOCIALD-UHFFFAOYSA-N	O=S(OC1=C(O)C=CC=C1)(O)=O	catechol sulfate	catechol sulfate	4918-96-1	2341024	HMDB0059724		3083879	Neg
100001606	305	35324	238705	Lipid	Sterol	3194	NAMED	BHYOQNUELFTYRT-UHFFFAOYSA-N	CC1(C2C(C)CCCC(C)C)C(CC2)C(CC=C3C4(CCC(OS(=O)(O)=O)C3)C)C4CC1	cholesterol sulfate	cholesterol sulfate	2864-50-8	4371550	HMDB00653	C18043	65076	Polar
100001609	209	36776	128301	Lipid	Sterol	3207	NAMED	SATGKQGFUDXGAX-MYWFJNCASA-N	O=C(C(CCC[C@H]([C@H]1CC[C@H]2[C@H]3[C@@H]([C@]4(C)C(C[C@H]3O)=CC(CC4)=O)CC[C@@]21C)C)C)O	7-alpha-hydroxy-3-oxo-4-cholestenoate (7-Hoca)	7-HOCA	115538-85-7	2338765	HMDB0012458	C17337	3081085	Neg
100001611	209	36803	143803	Lipid	Sterol	3209	NAMED	GYJSAWZGYQXRBS-GRJZKGIBSA-N	O[C@H]1[C@@]([C@@](CC2)([H])[C@](CC[C@@H]3O)(C)C(C3)=C1)([H])[C@@]4([H])[C@@]2(C)[C@]([C@H](C)CCCC(C)C(O)=O)([H])CC4	3beta,7alpha-dihydroxy-5-cholestenoate	3beta,7alpha-dihydroxy-5-cholestenoate	115538-84-6	2338764	HMDB0012454	C17335	3081084	Neg
100001612	400	35665	156223	Amino Acid	Glutamate Metabolism	55	NAMED	OPVPGKGADVGKTG-UHFFFAOYSA-N	CC(NC(C(NC(CCC(O)=O)C(O)=O)=O)CC(O)=O)=O	N-acetyl-aspartyl-glutamate (NAAG)	N-acetyl-aspartyl-glutamate (NAAG)	3106-85-2	5065	HMDB0001067	C12270	188803	Pos Early
100001613	209	35669	128271	Lipid	Fatty Acid, Dicarboxylate	1692	NAMED	HQHCYKULIHKCEB-UHFFFAOYSA-N	O=C(O)CCCCCCCCCCCCC(O)=O	tetradecanedioate (C14-DC)	tetradecanedioate (C14)	821-38-5	12630	HMDB0000872		13185	Neg
100001614	209	35678	128277	Lipid	Fatty Acid, Dicarboxylate	1696	NAMED	QQHJDPROMQRDLA-UHFFFAOYSA-N	O=C(O)CCCCCCCCCCCCCCC(O)=O	hexadecanedioate (C16-DC)	hexadecanedioate (C16)	505-54-4	10027	HMDB0000672	C19615	10459	Neg
100001615	209	36754	128289	Lipid	Fatty Acid, Dicarboxylate	1699	NAMED	BNJOQKFENDDGSC-UHFFFAOYSA-N	O=C(O)CCCCCCCCCCCCCCCCC(O)=O	octadecanedioate (C18-DC)	octadecanedioate (C18)	871-70-5	63283	HMDB0000782		70095	Neg
100001617	209	42395	128311	Lipid	Fatty Acid, Dicarboxylate	1684	NAMED	LWBHHRRTOZQPDM-UHFFFAOYSA-N	O=C(O)CCCCCCCCCC(O)=O	undecanedioate (C11-DC)	undecanedioate (C11-DC)	1852-04-6	15037	HMDB0000888		15816	Neg
100001618	209	35625	128233	Lipid	Monoacylglycerol	2849	NAMED	DCBSHORRWZKAKO-UHFFFAOYSA-N	O=C(CCCCCCCCCCCCC)OCC(O)CO	1-myristoylglycerol (14:0)	1-myristoylglycerol (14:0)	75685-84-6	71382	HMDB0011561	C01885	10957631	Neg
100001619	305	48857	160476	Lipid	Glycerolipid Metabolism	2848	NAMED	LLCSXHMJULHSJN-UHFFFAOYSA-N	OC(CO)COP(O)(OCC(CO)O)=O	glycerophosphoglycerol	glycerophosphoglycerol		388990	HMDB0240316	C03274	54575349	Polar
100001620	400	37455	156380	Lipid	Phospholipid Metabolism	2241	NAMED	JZNWSCPGTDBMEW-UHFFFAOYSA-N	O=P(OCCN)(O)OCC(CO)O	glycerophosphoethanolamine	glycerophosphoethanolamine	33049-08-0	110410	HMDB0000114	C01233	123874	Pos Early
100001621	209	52307	164335	Lipid	Phospholipid Metabolism	2243	NAMED	BMVUIWJCUQSHLZ-GFSNQTMESA-N	[H]C(C(O)(C(O)([C@](O)1[H])[H])[H])([C@@](OP(O)(OC[C@@]([H])(CO)O)=O)([C@]1(O)[H])[H])O	glycerophosphoinositol*	glycerophosphoinositol*	16824-65-0				167572	Neg
100001623	209	35634	128249	Xenobiotics	Benzoate Metabolism	4541	NAMED	CJBDUOMQLFKVQC-UHFFFAOYSA-N	OC1=C(C=CC=C1)CCC(O)=O	3-(2-hydroxyphenyl)propionate	3-(2-hydroxyphenyl)propionate	495-78-3	850	HMDB0033752	C01198	6930705	Neg
100001624	209	35635	128251	Xenobiotics	Benzoate Metabolism	4572	NAMED	QVWAEZJXDYOKEH-UHFFFAOYSA-N	O=C(CCC1=CC(O)=CC=C1)O	3-(3-hydroxyphenyl)propionate	3-(3-hydroxyphenyl)propionate	621-54-5	89	HMDB0000375	C11457	91	Neg
100001654	209	34214	142524	Lipid	Lysophospholipid	2732	NAMED	LXUGKKVCSTYZFK-OSKOXSHBSA-N	[H]C(C(O)(C(O)([C@](O)1[H])[H])[H])([C@@](OP(O)(OC[C@@]([H])(COC(CCC/C=C\C/C=C\C/C=C\C/C=C\CCCCC)=O)O)=O)([C@]1(O)[H])[H])O	1-arachidonoyl-GPI (20:4)*	1-arachidonoyl-GPI* (20:4)*			HMDB0061690		121596217	Neg
100001655	209	35305	146820	Lipid	Lysophospholipid	2718	NAMED	UOXRPRZMAROFPH-AQFLIPHUSA-N	[H]C(C(O)(C(O)([C@](O)1[H])[H])[H])([C@@](OP(O)(OC[C@@]([H])(COC(CCCCCCCCCCCCCCC)=O)O)=O)([C@]1(O)[H])[H])O	1-palmitoyl-GPI (16:0)	1-palmitoyl-GPI* (16:0)			HMDB0061695		71296207	Neg
100001657	209	32620	142564	Lipid	Secondary Bile Acid Metabolism	3501	NAMED	FHXBAFXQVZOILS-OETIFKLTSA-N	C[C@]12[C@@]([C@@]([C@@](CC2)([H])[C@](CC3)(C)[C@@]4([H])C[C@@H]3OS(=O)(O)=O)(CC4)[H])([H])CC[C@]1([H])[C@H](C)CCC(NCC(O)=O)=O	glycolithocholate sulfate*	glycolithocholate sulfate*	15324-64-8	65188	HMDB0002639	C11301	72222	Neg
100001658	209	36850	128309	Lipid	Secondary Bile Acid Metabolism	3503	NAMED	HSNPMXROZIQAQD-VUIPEFFGSA-N	C[C@@]([C@]([C@@](CC1)([H])[C@@]2([H])[C@](CC3)(C)[C@]1([H])C[C@@H]3OS(=O)(O)=O)(CC4)[H])(CC2)[C@]4([H])[C@H](C)CCC(NCCS(O)(=O)=O)=O	taurolithocholate 3-sulfate	taurolithocholate 3-sulfate	64936-83-0	389078	HMDB0002580	C03642	440071	Neg
100001662	400	36747	156251	Lipid	Carnitine Metabolism	1932	NAMED	JHPNVNIEXXLNTR-UHFFFAOYSA-N	C[N+](C)(C)CCCC([O-])=O	deoxycarnitine	deoxycarnitine	6249-56-5	705	HMDB0001161	C01181	22620	Pos Early
100001664	209	48130	151119	Nucleotide	Purine Metabolism, Adenine containing	4175	NAMED	VKGZCEJTCKHMRL-UHFFFAOYSA-N	OCC(O1)C(O)C(O)C1N2C=NC3=C(NC(CC(O)=O)C(O)=O)N=CN=C32	N6-succinyladenosine	N6-succinyladenosine	4542-23-8		HMDB0000912		165243	Neg
100001668	400	61868	218616	Amino Acid	Histidine Metabolism	96	NAMED	AHPWEWASPTZMEK-UHFFFAOYSA-N	OCC(O1)C(O)C(O)C1N2C=NC(CC(O)=O)=C2	1-ribosyl-imidazoleacetate*	1-ribosyl-imidazoleacetate*	29605-99-0	4292299	HMDB0002331	C05131	440569	Pos Early
100001671	305	36812	180867	Lipid	Lysophospholipid	2587	NAMED	WRGQSWVCFNIUNZ-KTKRTIGZSA-N	O=C(OCC(COP(O)(O)=O)O)CCCCCCC/C=C\CCCCCCCC	1-oleoyl-GPA (18:1)	1-oleoylglycerophosphate (18:1)	325465-93-8	4593722			5497152	Polar
100001721	305	36751	145848	Amino Acid	Lysine Metabolism	106	NAMED	VEYYWZRYIYDQJM-ZETCQYMHSA-N	OC([C@H](CCCCN)NC(C)=O)=O	N2-acetyllysine	N2-acetyllysine	1946-82-3	83869	HMDB0000446	C12989	92907	Polar
100001730	305	62952	220827	Lipid	Fatty Acid, Dihydroxy	2038	NAMED	DZAIOXUZHHTJKN-UHFFFAOYSA-N	O=C(CC(CO)O)O	3,4-dihydroxybutyrate	3,4-dihydroxybutyrate	51267-44-8		HMDB0000337		150929	Polar
100001731	209	42087	143935	Amino Acid	Tryptophan Metabolism	307	NAMED	DVJIJAYHBZALOJ-UHFFFAOYSA-N	O=C(NC(CCC(N)=O)C(O)=O)CC1=CNC2=C1C=CC=C2	indoleacetylglutamine	indoleacetylglutamine			HMDB0013240		25200879	Neg
100001733	209	54907	208284	Lipid	Fatty Acid Metabolism (Acyl Glutamine)	1782	NAMED	NONGMLDQXRDGIT-UHFFFAOYSA-N	O=C(CCCCC)NC(CCC(N)=O)C(O)=O	hexanoylglutamine	hexanoylglutamine						Neg
100001734	209	36752	128287	Amino Acid	Lysine Metabolism	107	NAMED	DTERQYGMUDWYAZ-ZETCQYMHSA-N	N[C@@H](CCCCNC(C)=O)C(O)=O	N6-acetyllysine	N6-acetyllysine	692-04-6	83801	HMDB0000206	C02727	92832	Neg
100001739	209	35718	143707	Lipid	Long Chain Polyunsaturated Fatty Acid (n3 and n6)	1573	NAMED	AHANXAKGNAKFSK-PDBXOOCHSA-N	CC\C=C/C\C=C/C\C=C/CCCCCCCCCC(O)=O	dihomo-linolenate (20:3n3 or n6)	dihomolinolenate (20:3n3 or 3n6)	17046-59-2	4471954	HMDB0002925	C03242	5280581	Neg
100001740	305	46142	146560	Carbohydrate	Fructose, Mannose and Galactose Metabolism	1352	NAMED	FBPFZTCFMRRESA-UHFFFAOYSA-N	OCC(O)C(O)C(O)C(O)CO	mannitol/sorbitol	mannitol/sorbitol		440	HMDB0000247,HMDB0000765	C00392,C00794	5780,6251	Polar
100001743	400	37097	156317	Amino Acid	Tryptophan Metabolism	264	NAMED	AOHCBEAZXHZMOR-ZDUSSCGKSA-N	O=C([O-])[C@@H]([N@+](C)(C)C)CC1=CNC2=C1C=CC=C2	tryptophan betaine	tryptophan betaine	20671-76-5	390633	HMDB0061115	C09213	442106	Pos Early
100001755	209	36098	144223	Xenobiotics	Benzoate Metabolism	4526	NAMED	IETVQHUKTKKBFF-UHFFFAOYSA-N	O=S(OC1=CC=C(C=C)C=C1)(O)=O	4-vinylphenol sulfate	4-vinylphenol sulfate	2628-17-3	4932200	HMDB0062775	C05627	6426766	Neg
100001756	209	36099	144224	Xenobiotics	Benzoate Metabolism	4524	NAMED	DWZGLEPNCRFCEP-UHFFFAOYSA-N	O=S(OC1=CC=C(CC)C=C1)(O)=O	4-ethylphenylsulfate	4-ethylphenyl sulfate	123-07-9		HMDB0062551	C13637	20822574	Neg
100001757	209	36095	144225	Xenobiotics	Food Component/Plant	5078	NAMED	NODSEPOUFZPJEQ-UHFFFAOYSA-N	CC(C)C1=CC=C(C)C=C1OS(=O)(O)=O	thymol sulfate	thymol sulfate	89-83-8	10709958	HMDB0062720	C09908	12456386	Neg
100001765	305	36749	146966	Lipid	Fatty Acid, Dicarboxylate	1670	NAMED	SYEOWUNSTUDKGM-UHFFFAOYSA-N	O=C(O)CC(C)CCC(O)=O	3-methyladipate	3-methyladipate	3058-01-3	11789	HMDB0000555		12292	Polar
100001767	209	48428	155071	Xenobiotics	Food Component/Plant	5118	NAMED	VTYFITADLSVOAS-UHFFFAOYSA-N	NC(C(O)=O)CCCCN1C(C=O)=CC=C1CO	pyrraline	pyrraline	74509-14-1	19980286	HMDB0033143	C21013	14274616	Neg
100001777	209	36602	146821	Lipid	Lysophospholipid	2724	NAMED	UGDOFRYHDCDVHD-JCASDCETSA-N	[H]C(C(O)(C(O)([C@](O)1[H])[H])[H])([C@@](OP(O)(OC[C@@]([H])(COC(CCCCCCC/C=C\CCCCCCCC)=O)O)=O)([C@]1(O)[H])[H])O	1-oleoyl-GPI (18:1)	1-oleoyl-GPI (18:1)			HMDB0061693		86289645	Neg
100001778	209	36594	146822	Lipid	Lysophospholipid	2726	NAMED	SAHCQBPGXQFTRA-WNOZMNFTSA-N	[H]C(C(O)(C(O)([C@](O)1[H])[H])[H])([C@@](OP(O)(OC[C@@]([H])(COC(CCCCCCC/C=C\C/C=C\CCCCC)=O)O)=O)([C@]1(O)[H])[H])O	1-linoleoyl-GPI (18:2)*	1-linoleoyl-GPI* (18:2)*			HMDB0240597		11124828	Neg
100001787	209	46331	145275	Xenobiotics	Drug - Analgesics, Anesthetics	5393	NAMED	XWJUDDGELKXYNO-QMMMGPOBSA-N	OC1=CC=C2C(C=CC([C@H](C)C(O)=O)=C2)=C1	desmethylnaproxen	desmethylnaproxen	52079-10-4	18640362	HMDB0013989		162920	Neg
100001788	209	46106	143713	Xenobiotics	Drug - Analgesics, Anesthetics	5394	NAMED	BNKMSCMOWGCUOF-QMMMGPOBSA-N	C[C@H](C(O)=O)C1=CC2=CC=C(OS(=O)(O)=O)C=C2C=C1	desmethylnaproxen sulfate	desmethylnaproxen sulfate		160559			184679	Neg
100001789	209	36649	127579	Xenobiotics	Food Component/Plant	4683	NAMED	BAQAVOSOZGMPRM-DYDPOALMSA-N	Cl[C@]([C@@](O[C@@](O[C@@]([C@@]1(O)[H])(CCl)O[C@]([C@]1(O)[H])(CCl)[H])([C@]2(O)[H])[H])(CO)[H])([C@]2(O)[H])[H]	sucralose	sucralose	56038-13-2		HMDB0031554	C12285	71485	Neg
100001791	209	33173	142539	Xenobiotics	Drug - Analgesics, Anesthetics	5380	NAMED	HRLQZTOIKWEZBN-UHFFFAOYSA-N	CC(NC1=C(O)C=C(OS(=O)(O)=O)C=C1)=O	2-hydroxyacetaminophen sulfate*	2-hydroxyacetaminophen sulfate*		34448632	HMDB0062547		86290013	Neg
100001793	209	47031	148286	Xenobiotics	Drug - Analgesics, Anesthetics	5381	NAMED	NZKKXAGORRATJB-UHFFFAOYSA-N	CC(NC1=C(OC)C=C(OS(=O)(O)=O)C=C1)=O	2-methoxyacetaminophen sulfate*	2-methoxyacetaminophen sulfate*		34448633	HMDB0062550		86290014	Neg
100001795	209	33161	153167	Xenobiotics	Drug - Analgesics, Anesthetics	5382	NAMED	GDCCQRYSPGZVPX-UHFFFAOYSA-N	CC(NC1=C(OC)C=C(OC2OC(C(O)=O)C(O)C(O)C2O)C=C1)=O	2-methoxyacetaminophen glucuronide*	2-methoxyacetaminophen glucuronide*		52083351	HMDB0240215		121596203	Neg
100001797	400	34365	156081	Xenobiotics	Drug - Analgesics, Anesthetics	5383	NAMED	LLHICPSCVFRWDT-UHFFFAOYSA-N	CC(NC1=CC=C(O)C(SCC(C(O)=O)N)=C1)=O	3-(cystein-S-yl)acetaminophen*	3-(cystein-S-yl)acetaminophen*	53446-10-9	4403253	HMDB0240217		171264	Pos Early
100001805	400	37070	156293	Nucleotide	Purine and Pyrimidine Metabolism	4285	NAMED	CAAULPUQFIIOTL-UHFFFAOYSA-N	O=P(O)(O)OC	methylphosphate	methylphosphate	7023-27-0	12578	HMDB61711		13130	Pos Early
100001806	209	36845	143732	Xenobiotics	Benzoate Metabolism	4560	NAMED	CYGSXDXRHXMAOV-UHFFFAOYSA-N	O=S(OC1=CC=CC=C1C)(O)=O	o-cresol sulfate	o-cresol sulfate		9790277	HMDB0011635		11615528	Neg
100001810	400	36808	156271	Amino Acid	Urea cycle; Arginine and Proline Metabolism	498	NAMED	YDGMGEXADBMOMJ-LURJTMIESA-N	N[C@@H](CCCNC(N(C)C)=N)C(O)=O	dimethylarginine (SDMA + ADMA)	dimethylarginine (ADMA + SDMA)	102783-24-4	110375	HMDB0003334,HMDB0001539	C21189,C03626	123831,169148	Pos Early
100001843	400	37063	156289	Peptide	Gamma-glutamyl Amino Acid	632	NAMED	WQXXXVRAFAKQJM-WHFBIAKZSA-N	C[C@H](NC(CC[C@H](N)C(O)=O)=O)C(O)=O	gamma-glutamylalanine	gamma-glutamylalanine	5875-41-2	389104	HMDB0029142	C03738	440103	Pos Early
100001851	305	37076	147598	Amino Acid	Glycine, Serine and Threonine Metabolism	11	NAMED	JJIHLJJYMXLCOY-BYPYZUCNSA-N	OC[C@@H](C(O)=O)NC(C)=O	N-acetylserine	N-acetylserine	97-14-3	58744	HMDB0002931		65249	Polar
100001856	402	42448	164202	Lipid	Phosphatidylethanolamine (PE)	2426	NAMED	JQKOHRZNEOQNJE-AYBNWLFXSA-N	O=C(CCCCCCC/C=C/CCCCCCCC)O[C@@H](COP(OCCN)(O)=O)COC(CCCCCCCCCCCCCCCCC)=O	1-stearoyl-2-oleoyl-GPE (18:0/18:1)	1-stearoyl-2-oleoyl-GPE (18:0/18:1)			HMDB0008993		9546742	Pos Late
100001859	305	37112	145854	Lipid	Inositol Metabolism	2203	NAMED	CDAISMWEOUEBRE-LKPKBOIGSA-N	O[C@@H]1[C@@H](O)[C@H](O)[C@@H](O)[C@@H](O)[C@@H]1O	chiro-inositol	chiro-inositol	643-12-9	10254647	HMDB0240209	C19891		Polar
100001868	209	37181	144354	Xenobiotics	Food Component/Plant	5089	NAMED	KFDHKOFCRYUXLA-UHFFFAOYSA-N	C=CCC1=CC=C(OS(=O)(O)=O)C=C1	4-allylphenol sulfate	4-allylphenol sulfate					66633409	Neg
100001869	402	42450	164205	Lipid	Phosphatidylcholine (PC)	2334	NAMED	PSVRFUPOQYJOOZ-QNPWAGBNSA-N	C[N+](C)(CCOP([O-])(OC[C@@]([H])(COC(CCCCCCCCCCCCCCCCC)=O)OC(CCC/C=C\C/C=C\C/C=C\C/C=C\CCCCC)=O)=O)C	1-stearoyl-2-arachidonoyl-GPC (18:0/20:4)	1-stearoyl-2-arachidonoyl-GPC (18:0/20:4)	35418-59-8	17347139	HMDB0008048		16219824	Pos Late
100001870	402	42449	164197	Lipid	Phosphatidylethanolamine (PE)	2411	NAMED	HBZNVZIRJWODIB-NHCUFCNUSA-N	O=C(CCCCCCC/C=C\C/C=C\CCCCC)O[C@@H](COP(OCCN)(O)=O)COC(CCCCCCCCCCCCCCC)=O	1-palmitoyl-2-linoleoyl-GPE (16:0/18:2)	1-palmitoyl-2-linoleoyl-GPE (16:0/18:2)		7825697	HMDB0005322		9546747	Pos Late
100001876	402	52605	165336	Lipid	Sphingolipid Synthesis	3002	NAMED	YHEDRJPUIRMZMP-UHFFFAOYSA-N	OP(O)(OCC(C(CCCCCCCCCCCCCCC)O)N)=O	sphinganine-1-phosphate	sphinganine-1-phosphate	19794-97-9	505	HMDB0001383		520	Pos Late
100001878	402	57369	210896	Lipid	Hexosylceramides (HCER)	3064	NAMED	WBOZIXHPUPAOIA-YEWIENRVSA-N	OC(C([C@H]([C@H]1CO)O)O)[C@@H](O1)OC[C@@]([H])([C@](O)(/C=C/CCCCCCCCCCCCC)[H])NC(CCCCCCCCCCCCC/C=C\CCCCCCCC)=O	glycosyl-N-nervonoyl-sphingosine (d18:1/24:1)*	glycosyl-N-nervonoyl-sphingosine (d18:1/24:1)*			HMDB0004975,HMDB0010712		20057357,53480656	Pos Late
100001882	402	52234	164199	Lipid	Hexosylceramides (HCER)	3059	NAMED	YMYQEDCYNANIPI-OQRGLTFYSA-N	OC1C(CO)OC(OC[C@H](NC(CCCCCCCCCCCCCCCCC)=O)[C@H](O)/C=C/CCCCCCCCCCCCC)C(O)C1O	glycosyl-N-stearoyl-sphingosine (d18:1/18:0)	glycosyl-N-stearoyl-sphingosine (d18:1/18:0)						Pos Late
100001925	400	37104	156323	Peptide	Dipeptide	762	NAMED	SZJNCZMRZAUNQT-IUCAKERBSA-N	O=C(N[C@H]1CC(C)C)[C@H]2N(CCC2)C1=O	cyclo(leu-pro)	cyclo(leu-pro)	2873-36-1	5428292	HMDB0034276		7074739	Pos Early
100001948	400	37058	156287	Energy	TCA Cycle	1448	NAMED	HAEVNYBCYZZDFL-UHFFFAOYSA-N	[O-]C(CC(C[N+](C)(C)C)OC(CCC(O)=O)=O)=O	succinylcarnitine (C4-DC)	succinylcarnitine (C4-DC)	256928-74-2	28639166	HMDB0061717		71464481	Pos Early
100001950	402	32586	158528	Cofactors and Vitamins	Hemoglobin and Porphyrin Metabolism	4410	NAMED	BPYKTIZUTYGOLE-VVCLLGATSA-N	CC(C(N/1)=O)=C(C=C)C1=C/C2=C(C)C(CCC(O)=O)=C(CC3=C(CCC(O)=O)C(C)=C(/C=C4NC(C(C=C)=C\4C)=O)N3)N2	bilirubin (E,E)*	bilirubin (E,E)*		4474753	HMDB0240584		129320511	Pos Late
100001951	402	47886	160233	Cofactors and Vitamins	Hemoglobin and Porphyrin Metabolism	4411	NAMED	BPYKTIZUTYGOLE-BMNRKXRESA-N	CC(C(N/1)=O)=C(C=C)C1=C/C2=C(C)C(CCC(O)=O)=C(CC3=C(CCC(O)=O)C(C)=C(/C=C4NC(C(C=C)=C/4C)=O)N3)N2	bilirubin (E,Z or Z,E)*	bilirubin (E,Z or Z,E)*		4705847	HMDB0000488	C00486	5799469	Pos Late
100001956	400	37431	156358	Amino Acid	Urea cycle; Arginine and Proline Metabolism	518	NAMED	CWLQUGTUXBXTLF-UHFFFAOYSA-N	O=C(O)C1N(C)CCC1	N-methylproline	N-methylproline	475-11-6	541	HMDB0094696		643474	Pos Early
100001977	402	57591	211608	Cofactors and Vitamins	Vitamin A Metabolism	4436	NAMED	DMASLKHVQRHNES-QQGJMDNJSA-N	CC1=C(/C=C/C(C)=C/C=C/C(C)=C/C=C/C=C(C)/C=C/C=C(C)/C=C/C2=C(C)CCCC2(C)C)C(C)(C)CC(O)C1	beta-cryptoxanthin	beta-cryptoxanthin	472-70-8	4904571	HMDB0033844	C08591	5281235	Pos Late
100001987	209	37190	144226	Lipid	Androgenic Steroids	3387	NAMED	JHFAETDERBWUOO-ARKAXQQOSA-N	C[C@@]12[C@](CCC3C2CC[C@@]4(C)C3CC[C@@H]4OS(=O)(O)=O)([H])C[C@@H](OS(=O)(O)=O)CC1	5alpha-androstan-3beta,17beta-diol disulfate	5alpha-androstan-3beta,17beta-diol disulfate	571-20-0		HMDB00493	C12525	90186325	Neg
100001988	209	37198	144254	Lipid	Progestin Steroids	3281	NAMED	LSQGWMYMIHQKSA-VNCHAANSSA-N	C[C@@]12[C@](CCC3C2CC[C@@]4(C)C3CCC4C(OS(=O)(O)=O)C)([H])C[C@@H](OS(=O)(O)=O)CC1	5alpha-pregnan-3beta,20alpha-diol disulfate	5alpha-pregnan-3beta,20alpha-diol disulfate			HMDB0094650		118703093	Neg
100001989	209	32599	142563	Lipid	Secondary Bile Acid Metabolism	3536	NAMED	HCXZDHWUVRQLGC-UHFFFAOYSA-N	O=S(OC1CCC2(C)C(CCC3C2CCC4(C)C3CCC4C(CCC(NCC(O)=O)=O)C)=C1)(O)=O	glycocholenate sulfate*	glycocholenate sulfate*						Neg
100001990	209	32807	142566	Lipid	Secondary Bile Acid Metabolism	3537	NAMED	OEDITLKCLMKBOM-UHFFFAOYSA-N	O=S(OC1CCC2(C)C(CCC3C2CCC4(C)C3CCC4C(CCC(NCCS(=O)(O)=O)=O)C)=C1)(O)=O	taurocholenate sulfate*	taurocholenate sulfate*						Neg
100001992	209	37202	144229	Lipid	Androgenic Steroids	3364	NAMED	UWPTUYJASNIIJM-QJIZPQHZSA-N	C[C@@]12C(CCC3C2CC[C@@]4(C)C3CC[C@@H]4OS(=O)(O)=O)=C[C@@H](OS(=O)(O)=O)CC1	androstenediol (3beta,17beta) disulfate (1)	androstenediol (3beta,17beta) disulfate (1)			HMDB0240313	C04295	87120982	Neg
100001993	209	32562	149820	Lipid	Pregnenolone Steroids	3261	NAMED	RKYCGXFEFAPXIP-BWUXAKENSA-N	C[C@@]12C(CCC3C2CC[C@@]4(C)C3CCC4C(OS(=O)(O)=O)C)=CC(OS(=O)(O)=O)CC1	pregnenediol disulfate (C21H34O8S2)*	pregnen-diol disulfate*						Neg
100001994	209	37203	144269	Lipid	Androgenic Steroids	3365	NAMED	UWPTUYJASNIIJM-QJIZPQHZSA-N	C[C@]12C(CCC3C1CC[C@]4(C3CC[C@@H]4OS(=O)(O)=O)C)=C[C@H](CC2)OS(=O)(O)=O	androstenediol (3beta,17beta) disulfate (2)	androstenediol (3beta,17beta) disulfate (2)			HMDB0240313		87120982	Neg
100001999	209	46115	143743	Lipid	Pregnenolone Steroids	3254	NAMED	CBOVWLYQUCVTFA-WGKOQXAXSA-N	C[C@@]1([C@H]2[C@@](COS(=O)(O)=O)=O)[C@](CC2)([H])[C@@](CC=C3[C@@]4(CC[C@H](OS(=O)(O)=O)C3)C)([H])[C@@]4([H])CC1	21-hydroxypregnenolone disulfate	21-hydroxypregnenolone disulfate	1164-98-3	118625			134595	Neg
100002007	209	37182	144256	Lipid	Androgenic Steroids	3360	NAMED	JHFAETDERBWUOO-SKIFDASYSA-N	O=S(O[C@H]1C2(C)C(CC1)C(CCC3C4(C)CC[C@@H](OS(=O)(O)=O)C3)C4CC2)(O)=O	5alpha-androstan-3alpha,17alpha-diol disulfate	5alpha-androstan-3alpha,17alpha-diol disulfate						Neg
100002008	209	37183	144260	Lipid	Androgenic Steroids	3359	NAMED	LERFMBCTNMFXCT-SKIFDASYSA-N	O[C@H]1C2(C)C(CC1)C(CCC3C4(C)CC[C@@H](OS(=O)(O)=O)C3)C4CC2	5alpha-androstan-3alpha,17alpha-diol monosulfate	5alpha-androstan-3alpha,17alpha-diol monosulfate			HMDB0000412			Neg
100002009	209	37196	144279	Lipid	Progestin Steroids	3272	NAMED	NOGKXXMAHGCQBS-VNCHAANSSA-N	O[C@H]1CC[C@@]2(C)[C@](CCC3C2CC[C@@]4(C)C3CCC4C(C)OS(=O)(O)=O)([H])C1	5alpha-pregnan-3beta,20beta-diol monosulfate (1)	5alpha-pregnan-3beta,20beta-diol monosulfate (1)			HMDB0240580			Neg
100002014	209	37200	144283	Lipid	Progestin Steroids	3275	NAMED	ZIVKBPVUJZDVBI-MHACIFFSSA-N	C[C@@]12[C@](CCC3C2CC[C@@]4(C)C3CCC4[C@](C)([H])O)([H])C[C@@H](OS(=O)(O)=O)CC1	5alpha-pregnan-3beta,20alpha-diol monosulfate (2)	5alpha-pregnan-3beta,20alpha-diol monosulfate (2)						Neg
100002015	209	46172	144285	Lipid	Progestin Steroids	3282	NAMED	LSQGWMYMIHQKSA-UHFFFAOYSA-N	CC(OS(=O)(O)=O)C1CCC2C3CCC4CC(OS(=O)(O)=O)CCC4(C)C3CCC21C	5alpha-pregnan-diol disulfate	5alpha-pregnan-diol disulfate		4302261	HMDB0240581,HMDB0240582		3082277,5127902	Neg
100002017	209	37184	144264	Lipid	Androgenic Steroids	3381	NAMED	JHFAETDERBWUOO-ILBJSTGGSA-N	C[C@@]12[C@](CCC3C2CC[C@@]4(C)C3CC[C@@H]4OS(=O)(O)=O)([H])C[C@H](OS(=O)(O)=O)CC1	5alpha-androstan-3alpha,17beta-diol disulfate	5alpha-androstan-3alpha,17beta-diol disulfate			HMDB0094682		56639109	Neg
100002018	209	37186	144270	Lipid	Androgenic Steroids	3379	NAMED	LERFMBCTNMFXCT-ILBJSTGGSA-N	C[C@@]12[C@](CCC3C2CC[C@@]4(C)C3CC[C@@H]4O)([H])C[C@H](OS(=O)(O)=O)CC1	5alpha-androstan-3alpha,17beta-diol monosulfate (1)	5alpha-androstan-3alpha,17beta-diol monosulfate (1)					121596226,121596225	Neg
100002021	209	37187	144291	Lipid	Androgenic Steroids	3390	NAMED	JHFAETDERBWUOO-ILSMVHKQSA-N	O=S(O[C@@H]1CCC2C3CC[C@@]4([H])C[C@@H](OS(=O)(O)=O)CC[C@]4(C)C3CC[C@@]21C)(O)=O	5alpha-androstan-3beta,17alpha-diol disulfate	5alpha-androstan-3beta,17alpha-diol disulfate			HMDB0094682		56639109	Neg
100002024	209	37192	144276	Lipid	Androgenic Steroids	3386	NAMED	KWYNDVHEQWYGIL-ARKAXQQOSA-N	O[C@H]1CC[C@@]2(C)[C@](CCC3C2CC[C@@]4(C)C3CC[C@@H]4OS(=O)(O)=O)([H])C1	5alpha-androstan-3beta,17beta-diol monosulfate (2)	5alpha-androstan-3beta,17beta-diol monosulfate (2)						Neg
100002026	209	37207	144213	Lipid	Androgenic Steroids	3368	NAMED	VPDALJSLCNNODJ-BVKUPEMCSA-N	O[C@@H]1CCC2C3CCC4=C[C@H](OS(=O)(O)=O)CC[C@]4(C)C3CC[C@@]21C	androstenediol (3alpha, 17alpha) monosulfate (2)	androstenediol (3alpha, 17alpha) monosulfate (2)						Neg
100002027	209	37209	144214	Lipid	Androgenic Steroids	3369	NAMED	VPDALJSLCNNODJ-IUIQAQCZSA-N	O[C@@H]1CCC2C3CCC4=CC(OS(=O)(O)=O)CC[C@]4(C)C3CC[C@@]21C	androstenediol (3alpha, 17alpha) monosulfate (3)	androstenediol (3alpha, 17alpha) monosulfate (3)						Neg
100002028	209	37211	144263	Lipid	Androgenic Steroids	3361	NAMED	VPDALJSLCNNODJ-QJIZPQHZSA-N	O[C@H]1CCC2C3CCC4=C[C@@H](OS(=O)(O)=O)CC[C@]4(C)C3CC[C@@]21C	androstenediol (3beta,17beta) monosulfate (1)	androstenediol (3beta,17beta) monosulfate (1)	521-17-5		HMDB0240429		129670631,13847309	Neg
100002029	209	37210	144261	Lipid	Androgenic Steroids	3362	NAMED	KMTOEENORMWLCF-QJIZPQHZSA-N	O[C@H]1CC[C@@]2(C)C(CCC3C2CC[C@@]4(C)C3CC[C@@H]4OS(=O)(O)=O)=C1	androstenediol (3beta,17beta) monosulfate (2)	androstenediol (3beta,17beta) monosulfate (2)			HMDB0240429,HMDB0186954			Neg
100002035	209	37480	212653	Lipid	Progestin Steroids	3271	NAMED	MENQCIVHHONJLU-PSLKZVIBSA-N	C[C@@]12C(CCC2C(C)=O)C3CC[C@@]4([H])C[C@@H](OS(=O)(O)=O)CC[C@]4(C)C3CC1	5alpha-pregnan-3beta-ol,20-one sulfate	5alpha-pregnan-3beta-ol,20-one sulfate	7730-00-9					Neg
100002049	209	37445	151041	Xenobiotics	Drug - Cardiovascular	5656	NAMED	VXIXUWQIVKSKSA-UHFFFAOYSA-N	OC(C1=CC=CC=C1O2)=CC2=O	4-hydroxycoumarin	4-hydroxycoumarin	1076-38-6	10254753		C20414	54682930	Neg
100002067	209	32619	149838	Lipid	Pregnenolone Steroids	3260	NAMED	MENQCIVHHONJLU-UHFFFAOYSA-N	CC(C1CCC2C3CCC4CC(OS(O)(=O)=O)CCC4(C3CCC12C)C)=O	pregnenediol sulfate (C21H34O5S)*	pregnenediol sulfate (C21H34O5S)*	1247-64-9	13465233	HMDB0000774	C18044	105074	Neg
100002070	400	52294	164322	Lipid	Fatty Acid, Dicarboxylate	1664	NAMED	HWXBTNAVRSUOJR-UHFFFAOYSA-N	O=C(O)CCC(O)C(O)=O	2-hydroxyglutarate	2-hydroxyglutarate	40951-21-1	42	HMDB0059655	C02630	43	Pos Early
100002094	209	44876	127733	Cofactors and Vitamins	Tocopherol Metabolism	4369	NAMED	VMJQLPNCUPGMNQ-UHFFFAOYSA-N	OC1=C(C)C(C)=C(OC(C)(CCC(O)=O)CC2)C2=C1	gamma-CEHC	gamma-CEHC	178167-75-4	117455	HMDB0001931		133098	Neg
100002102	209	37432	127667	Nucleotide	Pyrimidine Metabolism, Uracil containing	4242	NAMED	LJLLAWRMBZNPMO-UHFFFAOYSA-N	CC(NCCC(O)=O)=O	N-acetyl-beta-alanine	N-acetyl-beta-alanine	3025-95-4	68881	HMDB0061880	C01073	76406	Neg
100002103	400	62100	218945	Amino Acid	Methionine, Cysteine, SAM and Taurine Metabolism	447	NAMED	OLVVOVIFTBSBBH-UHFFFAOYSA-N	OC1C(O)C(O)C(CSC)O1	5-methylthioribose**	5-methylthioribose**	23656-67-9	480	HMDB0001087		6419710	Pos Early
100002106	402	37529	164200	Lipid	Sphingomyelins	3120	NAMED	NBEADXWAAWCCDG-QDDWGVBQSA-N	O=C(CCCCCCC/C=C\CCCCCCCC)N[C@@](COP([O-])(OCC[N+](C)(C)C)=O)([C@](O)(/C=C/CCCCCCCCCCCCC)[H])[H]	sphingomyelin (d18:1/18:1, d18:2/18:0)	sphingomyelin (d18:1/18:1, d18:2/18:0)	108392-10-5	4947837	HMDB0012101		6443882	Pos Late
100002107	402	37506	164195	Lipid	Sphingomyelins	3104	NAMED	RWKUXQNLWDTSLO-GWQJGLRPSA-N	CCCCCCCCCCCCCCCC(N[C@@](COP([O-])(OCC[N+](C)(C)C)=O)([C@](O)(/C=C/CCCCCCCCCCCCC)[H])[H])=O	palmitoyl sphingomyelin (d18:1/16:0)	palmitoyl sphingomyelin (d18:1/16:0)	6254-89-3	8115562	HMDB0010169		9939941	Pos Late
100002113	400	37443	156369	Amino Acid	Methionine, Cysteine, SAM and Taurine Metabolism	468	NAMED	ADVPTQAUNPRNPO-UHFFFAOYSA-N	O=C(C(CS(O)=O)N)O	cysteine sulfinic acid	cysteine sulfinic acid	207121-48-0	107	HMDB0000996	C00606	109	Pos Early
100002122	209	39600	141918	Xenobiotics	Benzoate Metabolism	4469	NAMED	XDOFWFNMYJRHEW-UHFFFAOYSA-N	O=C(C1=CC=CC(O)=C1)NCC(O)=O	3-hydroxyhippurate	3-hydroxyhippurate	1637-75-8	396603	HMDB0006116		450268	Neg
100002126	209	38168	143871	Lipid	Androgenic Steroids	3340	NAMED	ALBNSVAJDFJRKQ-UAFBDMIJSA-N	O=C1[C@H](O)CC2C3CC=C4C[C@@H](OS(=O)(O)=O)CC[C@]4(C)C3CC[C@@]21C	16a-hydroxy DHEA 3-sulfate	16a-hydroxy DHEA 3-sulfate			HMDB0062544		20848950	Neg
100002129	209	38170	127723	Lipid	Pregnenolone Steroids	3244	NAMED	DIJBBUIOWGGQOP-QGVNFLHTSA-N	C[C@]12CC[C@H](OS(=O)(O)=O)CC1=CC[C@@]3([H])[C@]4([H])CC[C@H]([C@](C)=O)[C@](C)4CC[C@]23[H]	pregnenolone sulfate	pregnenolone sulfate	1247-64-9	94802	HMDB0000774	C18044	105074	Neg
100002137	209	37372	143751	Lipid	Eicosanoid	2136	NAMED	KGIJOOYOSFUGPC-XTDASVJISA-N	OC(CCCC(O)/C=C/C=C\C/C=C\C/C=C\CCCCC)=O	5-HETE	5-HETE	73307-52-5	8038582	HMDB0011134	C04805	5280733	Neg
100002152	209	32827	149822	Lipid	Androgenic Steroids	3394	NAMED	UNURIUSTYBXRLV-UHFFFAOYSA-N	CC12CCC(O)CC1=CCC3C2CCC4(C)C3CC(OS(=O)(O)=O)C4=O	andro steroid monosulfate C19H28O6S (1)*	andro steroid monosulfate C19H28O6S (1)*			HMDB0002759		159663	Neg
100002153	400	38100	156425	Xenobiotics	Food Component/Plant	4800	NAMED	MUNWAHDYFVYIKH-RITPCOANSA-N	O[C@H]1C[N+](C)(C)[C@H]([C@@]([O-])=O)C1	betonicine	betonicine	515-25-3	144333	HMDB0029412	C08269	164642	Pos Early
100002154	400	37459	156384	Xenobiotics	Food Component/Plant	4894	NAMED	SSISHJJTAXXQAX-UHFFFAOYSA-N	S=C1NC(CC(C([O-])=O)[N+](C)(C)C)=CN1	ergothioneine	ergothioneine	58511-63-0	2297320	HMDB0003045	C05570	5351619	Pos Early
100002167	209	37536	143754	Lipid	Eicosanoid	2142	NAMED	ZNHVWPKMFKADKW-VXBMJZGYSA-N	OC(CCC/C=C\C\C=C/C=C/C(C/C=C\CCCCC)O)=O	12-HETE	12-HETE	73837-14-6,71030-37-0	21509475	HMDB0006111	C14777	5283155	Neg
100002183	400	38127	156445	Amino Acid	Methionine, Cysteine, SAM and Taurine Metabolism	438	NAMED	YDBYJHTYSHBBAU-UHFFFAOYSA-N	NC(CC[S+](C)C)C([O-])=O	S-methylmethionine	S-methylmethionine	3493-12-7	8351775	HMDB0038670	C05319	458	Pos Early
100002185	209	38116	127709	Amino Acid	Tryptophan Metabolism	316	NAMED	KMAKOBLIOCQGJP-UHFFFAOYSA-N	O=C(C1=CNC2=C1C=CC=C2)O	indole-3-carboxylate	indole-3-carboxylate	771-50-6		HMDB0003320	C19837	69867	Neg
100002196	209	37752	145686	Lipid	Fatty Acid, Monohydroxy	2015	NAMED	HNICUWMFWZBIFP-IRQZEAMPSA-N	OC(CCCCCCC/C=C\C=C\[C@H](CCCCC)O)=O	13-HODE + 9-HODE	13-HODE + 9-HODE			HMDB0004670,HMDB0004667	C14767,C14762	5312830,5282945,1424,5282947,5282944	Neg
100002199	209	62919	220775	Lipid	Fatty Acid, Dicarboxylate	1691	NAMED	LGDMAFABHAIORE-DUXPYHPUSA-N	O=C(O)CCCCCC/C=C/CCCC(O)=O	tridecenedioate (C13:1-DC)*	tridecenedioate (C13:1-DC)*						Neg
100002204	400	43256	156988	Amino Acid	Histidine Metabolism	75	NAMED	FKTXRTPBUWLETL-UHFFFAOYSA-N	O=C(O)C(NC(C)=O)CC1=CN=CN1C	N-acetyl-3-methylhistidine*	N-acetyl-3-methylhistidine*	37841-04-6	19993498	HMDB0240341		193270	Pos Early
100002206	209	48188	153115	Cofactors and Vitamins	Tocopherol Metabolism	4375	NAMED	AXODOWFEFKOVSH-UHFFFAOYSA-N	OC1=C(C)C(C)=C(OC(C)(CCC(O)=O)CC2)C2=C1C	alpha-CEHC	alpha-CEHC	4072-32-6	8119154	HMDB0001518		9943542	Neg
100002241	400	39598	156601	Xenobiotics	Xanthine Metabolism	4596	NAMED	YHNNPKUFPWLTOP-UHFFFAOYSA-N	CN(C1=C(N2)NC(NC1=O)=O)C2=O	7-methylurate	7-methylurate	612-37-3	62375	HMDB0011107	C16355	69160	Pos Early
100002253	209	38637	141886	Xenobiotics	Food Component/Plant	4854	NAMED	YAADMLWHGMUGQL-VOTSOKGWSA-N	O=C(NCC(O)=O)/C=C/C1=CC=CC=C1	cinnamoylglycine	cinnamoylglycine	16534-24-0	618829	HMDB0011621		709625	Neg
100002254	402	38625	159084	Lipid	Endocannabinoid	2164	NAMED	OTGQIQQTPXJQRG-UHFFFAOYSA-N	OCCNC(CCCCCCCCCCCCCCCCC)=O	stearoyl ethanolamide	stearoyl ethanolamide	111-57-9	25958	HMDB0013078		27902	Pos Late
100002259	402	38178	159020	Lipid	Fatty Acid Metabolism (Acyl Carnitine, Monounsaturated)	1881	NAMED	OQWOHRPOYAVIOK-KTKRTIGZSA-N	O=C([O-])CC(OC(CC/C=C\CCCCC)=O)C[N+](C)(C)C	cis-4-decenoylcarnitine (C10:1)	cis-4-decenoylcarnitine (C10:1)	98930-66-6	28639171	HMDB0013205		57357170	Pos Late
100002284	305	62950	220825	Lipid	Fatty Acid, Dihydroxy	2034	NAMED	LOUGYXZSURQALL-GBXIJSLDSA-N	C[C@@H](O)[C@H](O)C(O)=O	2S,3R-dihydroxybutyrate	2S,3R-dihydroxybutyrate	5057-93-2	9139682	HMDB0002453		10964471	Polar
100002324	400	47897	157694	Xenobiotics	Drug - Other	5989	NAMED	GBFLZEXEOZUWRN-UHFFFAOYSA-N	OC(CSCC(N)C(O)=O)=O	S-carboxymethyl-L-cysteine	S-carboxymethyl-L-cysteine	638-23-3	1050	HMDB0029415	C03727	193653	Pos Early
100002344	209	38293	141840	Lipid	Fatty Acid, Branched	1638	NAMED	ZOCYQVNGROEVLU-UHFFFAOYSA-N	CC(C)CCCCCCCCCCCC(O)=O	(12 or 13)-methylmyristate (a15:0 or i15:0)	(12 or 13)-methylmyristate (a15:0 or i15:0)	2485-71-4	133106	HMDB0061707		151014	Neg
100002356	209	38296	141846	Lipid	Fatty Acid, Branched	1649	NAMED	YETXGSGCWODRAA-UHFFFAOYSA-N	OC(CCCCCCCCCCCCCCCC(C)C)=O	(16 or 17)-methylstearate (a19:0 or i19:0)	(16 or 17)-methylstearate (a19:0 or i19:0)	2724-59-6	2340933	HMDB0037397		3083779	Neg
100002367	305	63109	221751	Lipid	Fatty Acid, Dihydroxy	2035	NAMED	LOUGYXZSURQALL-PWNYCUMCSA-N	OC([C@H](O)[C@H](O)C)=O	2R,3R-dihydroxybutyrate	2R,3R-dihydroxybutyrate	759-06-8	17215960	HMDB0000498		13120901	Polar
100002390	209	43592	152936	Xenobiotics	Chemical	6211	NAMED	JOXIMZWYDAKGHI-UHFFFAOYSA-N	CC1=CC=C(S(O)(=O)=O)C=C1	4-methylbenzenesulfonate	4-methylbenzenesulfonate	104-15-4	5876	HMDB0059933	C06677	85570	Neg
100002394	209	38140	153530	Xenobiotics	Drug - Other	5990	NAMED	SJJCQDRGABAVBB-UHFFFAOYSA-N	OC1=C(C(O)=O)C=CC2=C1C=CC=C2	1-hydroxy-2-naphthalenecarboxylate	1-hydroxy-2-naphthalenecarboxylate	86-48-6	6583		C03203	54675865	Neg
100002397	305	62101	218946	Amino Acid	Glutamate Metabolism	46	NAMED	COJBGNAUUSNXHX-UHFFFAOYSA-N	NC(CCC(C(O)=O)=O)=O	alpha-ketoglutaramate*	alpha-ketoglutaramate*	18465-19-5		HMDB0001552	C00940	48	Polar
100002406	209	38366	141868	Xenobiotics	Drug - Analgesics, Anesthetics	5400	NAMED	ABOLXXZAJIAUGR-JPMMFUSZSA-N	CC(C)CC1=CC=C(C(C(O[C@H]2[C@H](O)[C@@H](O)[C@H](O)[C@@H]([C@](O)=O)O2)=O)C)C=C1	ibuprofen acyl glucuronide	ibuprofen acyl glucuronide	115075-59-7	143793	HMDB0010343		163959	Neg
100002417	305	38276	152194	Xenobiotics	Food Component/Plant	4773	NAMED	JTEYKUFKXGDTEU-UHFFFAOYSA-N	OC(C(O)C(C)(O)C)=O	2,3-dihydroxyisovalerate	2,3-dihydroxyisovalerate	1756-18-9	657	HMDB0012141	C04039	677	Polar
100002454	209	38321	141858	Xenobiotics	Drug - Metabolic	5802	NAMED	KFQUAMTWOJHPEJ-DAGMQNCNSA-N	O[C@@H]1[C@@H](CO)O[C@@H](N2C(N=CN=C3O)=C3C=N2)[C@@H]1O	allopurinol riboside	allopurinol riboside	16220-07-8		HMDB0000481		135407110	Neg
100002458	305	57747	213342	Amino Acid	Leucine, Isoleucine and Valine Metabolism	367	NAMED	WKRBKYFIJPGYQC-DUXPYHPUSA-N	OC(C/C(C)=C/C(O)=O)=O	3-methylglutaconate	3-methylglutaconate	5746-90-7	1267861	HMDB0000522		1551553	Polar
100002462	400	43582	208402	Amino Acid	Lysine Metabolism	120	NAMED	OWGKYELXGFKIHH-MYLOADSESA-N	O[C@@H]1[C@@H](O)[C@@H](O)[C@@H](CO)OC1OC(CCC(N)C(O)=O)CN	5-(galactosylhydroxy)-L-lysine	5-(galactosylhydroxy)-L-lysine	32448-36-5				66995551	Pos Early
100002466	400	62103	218949	Amino Acid	Glutathione Metabolism	577	NAMED	ZHRLECIZINSPKL-AKGZTFGVSA-N	OC(CNC(C(N)CSSC[C@@H](C(O)=O)N)=O)=O	cysteinylglycine disulfide*	cysteinylglycine disulfide*	70555-24-7	17215992	HMDB0000709		22833544	Pos Early
100002488	209	57577	212130	Lipid	Secondary Bile Acid Metabolism	3510	NAMED	RUDATBOHQWOJDD-DNMBCGTGSA-N	O=C(O)CC[C@@H](C)[C@H]1CC[C@@]2([H])[C@]3([H])[C@@H](O)C[C@]4([H])C[C@@H](O)CC[C@]4(C)[C@@]3([H])CC[C@@]21C	isoursodeoxycholate	isoursodeoxycholate	78919-26-3	113205	HMDB0000686	C17662	127601	Neg
100002489	305	41726	147004	Xenobiotics	Drug - Metabolic	5803	NAMED	HXNFUBHNUDHIGC-UHFFFAOYSA-N	O=C(N1)NC2=C(C=NN2)C1=O	oxypurinol	oxypurinol	2465-59-0	4483	HMDB0000786	D02365	135398752	Polar
100002500	400	43493	157017	Amino Acid	Histidine Metabolism	81	NAMED	NRXIKWMTVXPVEF-BYPYZUCNSA-N	OC([C@@H](NC=N)CCC(O)=O)=O	formiminoglutamate	formiminoglutamate	816-90-0	388370	HMDB0000854	C00439	439233	Pos Early
100002514	305	40473	152212	Amino Acid	Histidine Metabolism	77	NAMED	VWFWNXQAMGDPGG-UHFFFAOYSA-N	O=C1NC(C(CCC(O)=O)N1)=O	hydantoin-5-propionate	hydantoin-5-propionate	5624-26-0	761	HMDB0001212	C05565	782	Polar
100002528	209	46960	148213	Xenobiotics	Chemical	6087	NAMED	QAOWNCQODCNURD-UHFFFAOYSA-N	OS(O)(=O)=O	sulfate*	sulfate*	14808-79-8	1086	HMDB01448	C00059	5152822	Neg
100002544	400	40499	156749	Amino Acid	Glutamate Metabolism	51	NAMED	HBDWQSHEVMSFGY-SCQFTWEKSA-N	OC(C(O)=O)C[C@@H](C(O)=O)N	4-hydroxyglutamate	4-hydroxyglutamate	2485-33-8	388936	HMDB0001344	C03079	439902	Pos Early
100002568	402	40173	159259	Cofactors and Vitamins	Hemoglobin and Porphyrin Metabolism	4415	NAMED	TYOWQSLRVAUSMI-WKULSOCRSA-N	OC(CCC1=C(C(CC(C(C2C)CC)NC2=O)=N/C1=C/C(NC(CC(C(C3CC)C)NC3=O)=C4C)=C4CCC(O)=O)C)=O	L-urobilin	L-urobilin	34217-90-8	4444369	HMDB0004159	C05793	5280818	Pos Late
100002613	209	63061	221678	Cofactors and Vitamins	Pantothenate and CoA Metabolism	4336	NAMED	OTOIIPJYVQJATP-BYPYZUCNSA-N	OC([C@H](O)C(C)(C)CO)=O	pantoate	pantoate	470-29-1	388387	HMDB0240389	C00522	5289105	Neg
100002619	305	53237	179411	Carbohydrate	Pentose Metabolism	1288	NAMED	HSNZZMHEPUFJNZ-SHUUEZRQSA-N	OCC([C@@H](O)[C@H](O)[C@H](O)[C@H](O)CO)=O	sedoheptulose	sedoheptulose	3019-74-7	4573620	HMDB0003219	C02076	5459879	Polar
100002725	209	38600	141876	Xenobiotics	Drug - Gastrointestinal	5746	NAMED	SUBDBMMJDZJVOS-UHFFFAOYSA-N	O=S(C1=NC2=C(C=C(C=C2)OC)N1)CC3=NC=C(C(OC)=C3C)C	omeprazole	omeprazole	73590-58-6	4433	HMDB0001913	C07324	4594	Neg
100002726	400	38658	156554	Xenobiotics	Drug - Cardiovascular	5648	NAMED	METKIMKYRPQLGS-UHFFFAOYSA-N	OC(COC1=CC=C(CC(N)=O)C=C1)CNC(C)C	atenolol	atenolol	29122-68-7	2162	HMDB0001924	D00235	2249	Pos Early
100002734	209	39625	141926	Xenobiotics	Drug - Cardiovascular	5685	NAMED	JZUFKLXOESDKRF-UHFFFAOYSA-N	ClC1=C(C=C2S(=O)(NCNC2=C1)=O)S(=O)(N)=O	hydrochlorothiazide	hydrochlorothiazide	58-93-5	3513	HMDB0001928	C07041	3639	Neg
100002738	400	39586	156591	Xenobiotics	Drug - Respiratory	5952	NAMED	KWGRBVOPPLSCSI-WCBMZHEXSA-N	O[C@@H](C1=CC=CC=C1)[C@H](C)NC	pseudoephedrine	pseudoephedrine	90-82-4	6761	HMDB0001943	C02765	7028	Pos Early
100002749	209	39592	141914	Amino Acid	Methionine, Cysteine, SAM and Taurine Metabolism	457	NAMED	IDIDJDIHTAOVLG-VKHMYHEASA-N	OC([C@H](CSC)N)=O	S-methylcysteine	S-methylcysteine	1187-84-4	22826	HMDB0002108		24417,7058174,88180	Neg
100002761	209	61846	218457	Lipid	Androgenic Steroids	3341	NAMED	VFUIRAVTUVCQTF-BSOWLZGZSA-N	O[C@H]1[C@H](O)[C@@H]([C@](O)=O)O[C@@H](O[C@@H]2CC[C@@]3(C)[C@](CC[C@]4([H])[C@]3([H])CC[C@@]5(C)[C@@]4([H])CCC5=O)([H])C2)[C@@H]1O	androsterone glucuronide	androsterone glucuronide	1852-43-3	102793	HMDB0002829	C11135	114833	Neg
100002769	400	57461	211115	Amino Acid	Urea cycle; Arginine and Proline Metabolism	522	NAMED	BMFMQGXDDJALKQ-BYPYZUCNSA-N	N=C(N)NCCC[C@H](O)C(O)=O	argininate*	argininate*	157-07-3	140984	HMDB0003148		160437	Pos Early
100002784	400	55072	208196	Amino Acid	Urea cycle; Arginine and Proline Metabolism	491	NAMED	ARBHXJXXVVHMET-UHFFFAOYSA-N	OC(C(CCC/N=C(N)/N)=O)=O	2-oxoarginine*	2-oxoarginine*	3715-10-4	542	HMDB0004225	C03771	558	Pos Early
100002796	209	62873	220667	Lipid	Medium Chain Fatty Acid	1496	NAMED	XKZKQTCECFWKBN-SREVYHEPSA-N	OC(CC\C=C/CCCCC)=O	cis-4-decenoate (10:1n6)*	cis-4-decenoate (10:1n6)*	505-90-8	4471776	HMDB0004980		5282726	Neg
100002802	209	38619	141882	Xenobiotics	Drug - Metabolic	5778	NAMED	XUKUURHRXDUEBC-KAYWLYCHSA-N	FC(C=C1)=CC=C1C2=C(C3=CC=CC=C3)C(C(NC4=CC=CC=C4)=O)=C(C(C)C)N2CC[C@H](C[C@H](CC(O)=O)O)O	atorvastatin (lipitor)	atorvastatin (lipitor)	134523-03-8	54810	HMDB0005006	D07474,D02258,D00887	60822	Neg
100002806	209	38686	141902	Xenobiotics	Drug - Neurological	5830	NAMED	UGJMXCAKCUNAIE-UHFFFAOYSA-N	NCC1(CCCCC1)CC(O)=O	gabapentin	gabapentin	60142-96-3	3328	HMDB0005015	D00332	3446	Neg
100002807	402	38623	159083	Xenobiotics	Drug - Psychoactive	5864	NAMED	PNVNVHUZROJLTJ-UHFFFAOYSA-N	COC1=CC=C(C(C2(CCCCC2)O)CN(C)C)C=C1	venlafaxine	venlafaxine	93413-69-5	5454	HMDB0005016	C07187	5656	Pos Late
100002808	209	38609	153594	Xenobiotics	Drug - Gastrointestinal	5748	NAMED	IQPSEEYGBUAQFF-UHFFFAOYSA-N	COC1=C(C(CS(C2=NC3=CC=C(C=C3N2)OC(F)F)=O)=NC=C1)OC	pantoprazole	pantoprazole	102625-70-7	4517	HMDB0005017	C11806	4679	Neg
100002809	402	39787	159189	Xenobiotics	Drug - Psychoactive	5891	NAMED	URKOMYMAXPYINW-UHFFFAOYSA-N	OCCOCCN1CCN(C2=NC3=CC=CC=C3SC4=CC=CC=C24)CC1	quetiapine	quetiapine	111974-69-7	4827	HMDB0005021	D08456, DG00899,C07397	5002	Pos Late
100002849	209	39603	141920	Xenobiotics	Chemical	6094	NAMED	IWJBVMJWSPZNJH-XWBUKDKVSA-N	O[C@H]([C@H]1O)[C@@H]([C@@H]([C@](O)=O)OC1OCC)O	ethyl glucuronide	ethyl glucuronide	17685-04-0	134174	HMDB0010325		18392195	Neg
100002873	402	49617	161405	Lipid	Lysophospholipid	2650	NAMED	SKJMUADLQLZAGH-WJOKGBTCSA-N	CCCCCCCCCCCCCCCCCCCCCCCC(OC[C@H](COP([O-])(OCC[N+](C)(C)C)=O)O)=O	1-lignoceroyl-GPC (24:0)	1-lignoceroyl-GPC (24:0)	325171-59-3	24766539	HMDB0010405		24779481	Pos Late
100002875	402	52474	165152	Lipid	Lysoplasmalogen	2834	NAMED	HTZINLFNXLXRBC-CQLBIITFSA-N	CCCCCCCCCCCCCC/C=C\OC[C@H](COP([O-])(OCC[N+](C)(C)C)=O)O	1-(1-enyl-palmitoyl)-GPC (P-16:0)*	1-(1-enyl-palmitoyl)-GPC (P-16:0)*		9093054	HMDB0010407		10917802	Pos Late
100002910	400	62946	220814	Amino Acid	Histidine Metabolism	92	NAMED	UJCGYTCAMOHYCG-UHFFFAOYSA-N	O=C(O)CC1=CN=CN1C	1-methyl-5-imidazoleacetate	1-methyl-5-imidazoleacetate	4200-48-0	4954265	HMDB04988		6451814	Pos Early
100002911	209	39379	143714	Lipid	Secondary Bile Acid Metabolism	3515	NAMED	GHCZAUBVMUEKKP-XROMFQGDSA-N	[H][C@]1([C@H](C)CCC(NCC(O)=O)=O)CC[C@@]2([H])[C@]3([H])[C@@H](O)C[C@]4([H])C[C@H](O)CC[C@]4(C)[C@@]3([H])CC[C@@]21C	glycoursodeoxycholate	glycoursodeoxycholate	64480-66-6	19973534	HMDB0000708		12310288	Neg
100002912	209	39378	143716	Lipid	Secondary Bile Acid Metabolism	3519	NAMED	BHTRKEVKTKCXOH-BWIGJTJCSA-N	O=C(NCCS(=O)(O)=O)CC[C@@H](C)C1CC[C@@]2([H])[C@]3([H])[C@@H](O)CC4C[C@H](O)CC[C@]4(C)[C@@]3([H])CC[C@@]21C	tauroursodeoxycholate	tauroursodeoxycholate	14605-22-2	24539842	HMDB0000874		9848818	Neg
100002927	400	43378	211502	Amino Acid	Methionine, Cysteine, SAM and Taurine Metabolism	458	NAMED	ZZLHPCSGGOGHFW-UHFFFAOYSA-N	NC(CS(C)=O)C(O)=O	S-methylcysteine sulfoxide	S-methylcysteine sulfoxide	6853-87-8	74136	HMDB0029432		82142	Pos Early
100002928	400	39678	156626	Xenobiotics	Drug - Analgesics, Anesthetics	5430	NAMED	GVGYEFKIHJTNQZ-CLRIEMFWSA-N	O=C(O[C@H]1CC2CCC(N2C)[C@H]1[C@@](O)=O)C3=CC=CC=C3	benzoylecgonine	benzoylecgonine	519-09-5	391300	HMDB0041836	C10847	448223	Pos Early
100002945	209	38768	143701	Lipid	Fatty Acid, Branched	1643	NAMED	IIUXHTGBZYEGHI-UHFFFAOYSA-N	CC(CCCCCCCCCCCCCC(O)=O)C	(14 or 15)-methylpalmitate (a17:0 or i17:0)	(14 or 15)-methylpalmitate (a17:0 or i17:0)			HMDB0061859	C16995	8181,17903417	Neg
100002951	209	39831	141952	Lipid	Fatty Acid, Dicarboxylate	1703	NAMED	JJOJFIHJIRWASH-UHFFFAOYSA-N	O=C(O)CCCCCCCCCCCCCCCCCCC(O)=O	eicosanedioate (C20-DC)	eicosanedioate (C20-DC)	2424-92-2	68030			75502	Neg
100002953	209	39609	141922	Lipid	Fatty Acid, Monohydroxy	2011	NAMED	UGAGPNKCDRTDHP-UHFFFAOYSA-N	OC(CCCCCCCCCCCCCCCO)=O	16-hydroxypalmitate	16-hydroxypalmitate	506-13-8	10034	HMDB0006294	C18218	10466	Neg
100002989	402	46798	165353	Lipid	Diacylglycerol	2927	NAMED	BLZVZPYMHLXLHG-RQOIEFAZSA-N	CCCCCCCC/C=C\CCCCCCCC(OCC(CO)OC(CCCCCCC/C=C\C/C=C\CCCCC)=O)=O	oleoyl-linoleoyl-glycerol (18:1/18:2) [1]	oleoyl-linoleoyl-glycerol (18:1/18:2) [1]	106292-55-1	23975985	HMDB0007219		14275396	Pos Late
100002990	402	46799	165354	Lipid	Diacylglycerol	2928	NAMED	GREDRAMJRDQWEJ-LTEAFHAISA-N	CCCCCCCC/C=C\CCCCCCCC(OCC(COC(CCCCCCC/C=C\C/C=C\CCCCC)=O)O)=O	oleoyl-linoleoyl-glycerol (18:1/18:2) [2]	oleoyl-linoleoyl-glycerol (18:1/18:2) [2]	104346-53-4	29788004	HMDB0007219		71433693	Pos Late
100003000	402	39270	163991	Lipid	Lysoplasmalogen	2835	NAMED	QYTPGOPLNFESQC-RLHAVTDZSA-N	O=P(OCC[NH3+])([O-])OC[C@H](O)CO/C=C/CCCCCCCCCCCCCC	1-(1-enyl-palmitoyl)-GPE (P-16:0)*	1-(1-enyl-palmitoyl)-GPE (P-16:0)*		10471193	HMDB0011152			Pos Late
100003001	402	39271	180976	Lipid	Lysoplasmalogen	2839	NAMED	KACDZDULGKPXHT-BIHRDVDLSA-N	O=P(OCC[NH3+])([O-])OC[C@H](O)CO/C=C/CCCCCCCCCCCCCCCC	1-(1-enyl-stearoyl)-GPE (P-18:0)*	1-(1-enyl-stearoyl)-GPE (P-18:0)*			HMDB0240598			Pos Late
100003009	402	39273	159125	Xenobiotics	Drug - Antibiotic	5497	NAMED	JBIWCJUYHHGXTC-VONWRGRHSA-N	O[C@@]12C([C@H](N(C)C)C(O)=C(C(N)=O)C2=O)[C@@H](O)C(C(C3=O)=C1O)[C@@H](C)C4=C3C(O)=CC=C4	doxycycline	doxycycline	24390-14-5		HMDB0014399	D00307	54671203	Pos Late
100003101	209	39346	144302	Cofactors and Vitamins	Tocopherol Metabolism	4371	NAMED	MWDYOFPRWKTECC-UHFFFAOYSA-N	OC(C1C(O)C(O)C(O)C(OC2=C(C)C(C)=C(OC(C)(CCC(O)=O)CC3)C3=C2C)O1)=O	alpha-CEHC glucuronide*	alpha-CEHC glucuronide*	477200-36-5		HMDB0062445		134819285	Neg
100003109	209	40479	143013	Xenobiotics	Food Component/Plant	4782	NAMED	ILGMGHZPXRDCCS-UHFFFAOYSA-N	O=C(NC1=C2C=CC=C1)C2CC(O)=O	2-oxindole-3-acetate	2-oxindole-3-acetate	2971-31-5	2338343	HMDB0035514		3080590	Neg
100003119	209	39732	143757	Lipid	Endocannabinoid	2173	NAMED	KOGRJTUIKPMZEJ-KTKRTIGZSA-N	O=C(CCCCCCC/C=C\CCCCCCCC)NCCS(O)(=O)=O	N-oleoyltaurine	N-oleoyltaurine	52514-04-2	4941625			6437033	Neg
100003151	402	46223	159669	Lipid	Fatty Acid Metabolism (Acyl Carnitine, Polyunsaturated)	1892	NAMED	MJLXQSQYKZWZCB-DQFWFXSYSA-N	[O-]C(C[C@H](C[N+](C)(C)C)OC(CCCCCCC/C=C\C/C=C\CCCCC)=O)=O	linoleoylcarnitine (C18:2)*	linoleoylcarnitine (C18:2)*	36816-10-1	4952667	HMDB0006469		6450015	Pos Late
100003169	209	40008	141960	Peptide	Dipeptide	853	NAMED	UCGDDTHMMVWVMV-UHFFFAOYSA-N	O=C(C(C(CC)C)N)NCC(O)=O	isoleucylglycine	isoleucylglycine	868-28-0	303621	HMDB0028907		342532	Neg
100003179	400	40010	156665	Peptide	Dipeptide	867	NAMED	HSQGMTRYSIHDAC-UHFFFAOYSA-N	O=C(C(CC(C)C)N)NC(C)C(O)=O	leucylalanine	leucylalanine	7298-84-2	227625	HMDB0028922		81721	Pos Early
100003185	209	40045	141970	Peptide	Dipeptide	872	NAMED	LESXFEZIFXFIQR-UHFFFAOYSA-N	O=C(C(CC(C)C)N)NCC(O)=O	leucylglycine	leucylglycine	686-50-0	71402	HMDB0028929		79070	Neg
100003239	209	39835	141954	Lipid	Endocannabinoid	2175	NAMED	LPDJCYFKKSLKRO-UHFFFAOYSA-N	O=C(NCCS(=O)(O)=O)CCCCCCCCCCCCCCC	N-palmitoyltaurine	N-palmitoyltaurine	83982-06-3	14435932			14504290	Neg
100003240	209	39730	143759	Lipid	Endocannabinoid	2174	NAMED	LMIJIHJZVURGQK-UHFFFAOYSA-N	O=C(CCCCCCCCCCCCCCCCC)NCCS(=O)(O)=O	N-stearoyltaurine	N-stearoyltaurine	63155-80-6	147194			168274	Neg
100003258	305	63990	232912	Cofactors and Vitamins	Ascorbate and Aldarate Metabolism	4353	NAMED	RMHBODZVODTFAH-UHFFFAOYSA-N	OC1=C(OC)C(C(C(CO)O)O1)=O	2-O-methylascorbic acid	2-O-methylascorbic acid	17860-87-6	90149	HMDB0240294		54726398	Polar
100003260	400	40007	161438	Amino Acid	Glutamate Metabolism	58	NAMED	SRGQUICKDUQCKO-UHFFFAOYSA-N	O=C(CCCNCCC(O)=O)O	carboxyethyl-GABA	carboxyethyl-GABA	4386-03-2	2474	HMDB0002201		2572	Pos Early
100003271	209	54923	208316	Amino Acid	Glutamate Metabolism	56	NAMED	GAQNUGISBQJMKO-UHFFFAOYSA-N	OC(CC(C(NC(CCC(O)=O)C(O)=O)=O)(CC(O)=O)O)=O	beta-citrylglutamate	beta-citrylglutamate	73590-26-8	19992713		C20775	189741	Neg
100003272	209	40421	142983	Xenobiotics	Drug - Metabolic	5787	NAMED	BPRHUIZQVSMCRT-VEUZHWNKSA-N	O=S(N(C)C1=NC(C2=CC=C(F)C=C2)=C(/C=C/[C@H](C[C@H](CC(O)=O)O)O)C(C(C)C)=N1)(C)=O	rosuvastatin	rosuvastatin	147098-20-2	393589	HMDB0015230	D01915	446157	Neg
100003397	400	40406	156717	Lipid	Phospholipid Metabolism	2244	NAMED	UYPYRKYUKCHHIB-UHFFFAOYSA-N	C[N+](C)([O-])C	trimethylamine N-oxide	trimethylamine N-oxide	1184-78-7	1113	HMDB0000925	C01104	1145	Pos Early
100003415	400	62860	220638	Amino Acid	Lysine Metabolism	114	NAMED	PQNASZJZHFPQLE-LURJTMIESA-N	O=C([C@H](CCCCNC)N)O	N6-methyllysine	N6-methyllysine	1188-07-4	144469	HMDB0002038	C02728	164795	Pos Early
100003432	209	40481	143017	Xenobiotics	Food Component/Plant	4880	NAMED	BOLQJTPHPSDZHR-UHFFFAOYSA-N	O=C(CCC1=CC=C(O)C(OC)=C1)O	dihydroferulate	dihydroferulate	1135-23-5	13701	HMDB0062121		14340	Neg
100003434	400	40730	156802	Amino Acid	Histidine Metabolism	80	NAMED	ZCKYOWGFRHAZIQ-UHFFFAOYSA-N	OC(CCC1=CN=CN1)=O	imidazole propionate	imidazole propionate	1074-59-5	63798	HMDB0002271		70630	Pos Early
100003442	402	40461	159281	Xenobiotics	Drug - Psychoactive	5876	NAMED	AHOUBRCZNHFOSL-YOEHRIQHSA-N	FC1=CC=[C@]([C@@H]2CCNC[C@H]2COC3=CC(OCO4)=C4C=C3)C=C1	paroxetine	paroxetine	110429-49-8	39888	HMDB0014853	C07415,D02362	43815	Pos Late
100003444	402	40459	159280	Xenobiotics	Drug - Psychoactive	5878	NAMED	WSEQXVZVJXJVFP-FQEVSTJZSA-N	FC1=CC=[C@]([C@]2(CCCN(C)C)OCC3=C2C=CC(C#N)=C3)C=C1	citalopram/escitalopram	citalopram/escitalopram	219861-08-2	129277	HMDB0005028	D07913	146570	Pos Late
100003445	402	40450	179325	Xenobiotics	Drug - Psychoactive	5879	NAMED	ZEUITGRIYCTCEM-KRWDZBQOSA-N	CNCC[C@@H](C1=CC=CS1)OC2=CC=CC3=C2C=CC=C3	duloxetine	duloxetine	116539-59-4	54822	HMDB0014619		60835	Pos Late
100003470	209	40708	143065	Lipid	Progestin Steroids	3284	NAMED	ZFFFJLDTCLJDHL-JQYCEVDMSA-N	[H][C@]12CC[C@]3([C@@]4(CC[C@]([C@@H](O)C)([C@]4(CC[C@@]3([C@]1(CC[C@@H](O[C@@H]5O[C@H]([C@](O)=O)[C@H]([C@@H]([C@H]5O)O)O)C2)C)[H])C)[H])[H])[H]	pregnanediol-3-glucuronide	pregnanediol-3-glucuronide	1852-49-9	110346	HMDB0010318		123796	Neg
100003473	400	41494	156849	Xenobiotics	Food Component/Plant	4817	NAMED	XUHLIQGRKRUKPH-ITZCMCNPSA-N	C=CCS(C[C@H](N)C(O)=O)=O	alliin	alliin	556-27-4	78760	HMDB0033592	C08265	87310	Pos Early
100003542	400	42027	156880	Peptide	Dipeptide	834	NAMED	FRJIAZKQGSCKPQ-UHFFFAOYSA-N	O=C(C(C)NC(C(CC1=CN=CN1)N)=O)O	histidylalanine	histidylalanine	16874-75-2	312232	HMDB0028878		101180	Pos Early
100003588	400	41370	156809	Peptide	Dipeptide	926	NAMED	GLUBLISJVJFHQS-UHFFFAOYSA-N	O=C(CNC(C(CC1=CC=CC=C1)N)=O)O	phenylalanylglycine	phenylalanylglycine	721-90-4	88678	HMDB0028995		6992304	Pos Early
100003589	209	41374	143079	Peptide	Dipeptide	921	NAMED	MIDZLCFIAINOQN-WPRPVWTQSA-N	O=C([C@H](C)NC([C@H](CC1=CC=CC=C1)N)=O)O	phenylalanylalanine	phenylalanylalanine	3918-87-4	4589716	HMDB0028988		5488196	Neg
100003641	209	40475	143011	Peptide	Dipeptide	1034	NAMED	IOUPEELXVYPCPG-UHFFFAOYSA-N	O=C(C(C(C)C)N)NCC(O)=O	valylglycine	valylglycine	686-43-1	120256	HMDB0029127		136487	Neg
100003674	400	40703	156791	Peptide	Dipeptide	947	NAMED	RNKSNIBMTUYWSH-YFKPBYRVSA-N	O=[C@]([C@H]1NCCC1)NCC(O)=O	prolylglycine	prolylglycine	2578-57-6	4932143	HMDB0011178		6426709	Pos Early
100003686	209	42092	143937	Lipid	Fatty Acid Metabolism (Acyl Glycine)	1824	NAMED	KVTFEOAKFFQCCX-UHFFFAOYSA-N	O=C(CCCCCCCCCCCCCCC)NCC(O)=O	N-palmitoylglycine	N-palmitoylglycine	2441-41-0	133100	HMDB0013034		151008	Neg
100003695	305	62864	220652	Xenobiotics	Food Component/Plant	4960	NAMED	RGHNJXZEOKUKBD-MBMOQRBOSA-N	O=C([C@H]([C@H]([C@@H]([C@@H](CO)O)O)O)O)O	mannonate*	mannonate*	642-99-9	2496757			3246006	Polar
100003696	209	41888	143923	Xenobiotics	Chemical	6200	NAMED	KZNICNPSHKQLFF-UHFFFAOYSA-N	O=C1NC(CC1)=O	succinimide	succinimide	123-56-8	10955		C07273	11439	Neg
100003700	400	40700	156788	Xenobiotics	Chemical	6078	NAMED	GPLRAVKSCUXZTP-UHFFFAOYSA-N	OCC(COCC(CO)O)O	diglycerol	diglycerol	627-82-7	39150			42953	Pos Early
100003892	400	42002	156875	Amino Acid	Methionine, Cysteine, SAM and Taurine Metabolism	466	NAMED	DWPCPZJAHOETAG-IMJSIDKUSA-N	O=C([C@H](CSC[C@@H](C(O)=O)N)N)O	lanthionine	lanthionine	3183-08-2	88959			98504	Pos Early
100003901	209	41220	142786	Lipid	Lysophospholipid	2671	NAMED	KIHAGWUUUHJRMS-JOCHJYFZSA-N	OC[C@@H](OC(CCCCCCCCCCCCCCCCC)=O)COP(OCC[NH3+])([O-])=O	2-stearoyl-GPE (18:0)*	2-stearoyl-GPE (18:0)*		24769218	HMDB0011129		90658453,53480667	Neg
100003926	400	43264	156990	Lipid	Fatty Acid Metabolism (Acyl Carnitine, Hydroxy)	1920	NAMED	UEFRDQSMQXDWTO-UHFFFAOYSA-N	CC(CC(OC(C[N+](C)(C)C)CC([O-])=O)=O)O	(R)-3-hydroxybutyrylcarnitine	(R)-3-hydroxybutyrylcarnitine			HMDB0013127		53481617	Pos Early
100003940	209	43502	144003	Lipid	Fatty Acid Metabolism (Acyl Glycine)	1818	NAMED	SAVLIIGUQOSOEP-UHFFFAOYSA-N	O=C(CCCCCCC)NCC(O)=O	N-octanoylglycine	N-octanoylglycine	14246-53-8	76040	HMDB0000832		84290	Neg
100003964	400	42613	156943	Xenobiotics	Drug - Gastrointestinal	5744	NAMED	XUFQPHANEAPEMJ-UHFFFAOYSA-N	O=S(/N=C(CCSCC1=CSC(/N=C(N)\N)=N1)/N)(N)=O	famotidine	famotidine	76824-35-6	3208	HMDB0001919	D00318	5702160	Pos Early
100003965	400	43024	221378	Xenobiotics	Drug - Respiratory	5938	NAMED	HCFDWZZGGLSKEP-UHFFFAOYSA-N	CN(C)CCOC(C1=CC=CC=C1)(C)C2=NC=CC=C2	doxylamine	doxylamine	562-10-7	3050	HMDB0001936	D07878	3162	Pos Early
100003968	400	42593	156938	Xenobiotics	Drug - Cardiovascular	5671	NAMED	FNYLWPVRPXGIIP-UHFFFAOYSA-N	NC1=NC(N)=C2N=C(C(N)=NC2=N1)C3=CC=CC=C3	triamterene	triamterene	396-01-0	5345	HMDB0001940	D00386	5546	Pos Early
100004014	209	42618	221462	Xenobiotics	Drug - Antiinflammatory, Immunosuppressant	5586	NAMED	UREBDLICKHMUKA-CXSFZGCWSA-N	O=[C@@]([C@@]1([C@@]2(C)C[C@@H]([C@@]3([C@]4(C)C(CC[C@H]3[C@@H]2C[C@H]1C)=CC(C=C4)=O)F)O)O)CO	dexamethasone	dexamethasone	50-02-2	5541	HMDB0015364	D00292,C15643	5743	Neg
100004015	402	42981	159508	Xenobiotics	Drug - Cardiovascular	5650	NAMED	HSUGRBWQSSZJOP-RTWAWAEBSA-N	O=C1N(CCN(C)C)C2=C(C=CC=C2)S[C@H]([C@H]1OC(C)=O)[C@]3=CC=C(OC)C=C3	diltiazem	diltiazem	33286-22-5	35850	HMDB0014487	D07845	39186	Pos Late
100004018	402	42021	159425	Xenobiotics	Drug - Respiratory	5939	NAMED	RWTNPBWLLIMQHL-UHFFFAOYSA-N	O=C(C(C)(C)C1=CC=C(C(CCCN2CCC(C(C3=CC=CC=C3)(C4=CC=CC=C4)O)CC2)O)C=C1)O	fexofenadine	fexofenadine	83799-24-0	3231	HMDB0005030	C06999	3348	Pos Late
100004021	305	42977	221572	Xenobiotics	Drug - Antiinflammatory, Immunosuppressant	5587	NAMED	VHRSUDSXCMQTMA-PJHHCJLFSA-N	O=C1C=C[C@@]2(C)C([C@H](C[C@@H]3[C@@H]2[C@H](C[C@]4(C)[C@@]([C@@](CO)=O)(CC[C@@H]34)O)O)C)=C1	methylprednisolone	methylprednisolone	83-43-2	6485	HMDB0015094	D00407	6741	Polar
100004034	209	42984	143965	Xenobiotics	Drug - Metabolic	5800	NAMED	HEMJJKBWTPKOJG-UHFFFAOYSA-N	OC(C(C)(C)CCCOC1=C(C)C=CC(C)=C1)=O	gemfibrozil	gemfibrozil	25812-30-0	3345	HMDB0015371	D00334	3463	Neg
100004046	305	43488	147010	Amino Acid	Histidine Metabolism	86	NAMED	BKAYIFDRRZZKNF-VIFPVBQESA-N	OC([C@H](CC1=CN=CN1)NC(CCNC(C)=O)=O)=O	N-acetylcarnosine	N-acetylcarnosine	56353-15-2	8079136	HMDB0012881		9903482	Polar
100004054	402	57512	211213	Lipid	Fatty Acid Metabolism (Acyl Carnitine, Long Chain Saturated)	1866	NAMED	DWSFAVOTORHAAL-UHFFFAOYSA-N	[O-]C(CC(C[N+](C)(C)C)OC(CCCCCCCCCCCCCCCC)=O)=O	margaroylcarnitine (C17)*	margaroylcarnitine (C17)*	106182-29-0	35015987	HMDB0006210		53477803	Pos Late
100004056	305	42989	180877	Amino Acid	Methionine, Cysteine, SAM and Taurine Metabolism	472	NAMED	SUZRRICLUFMAQD-UHFFFAOYSA-N	O=S(O)(CCNC)=O	N-methyltaurine	N-methyltaurine	107-68-6	7594			7882	Polar
100004059	400	62278	219251	Xenobiotics	Food Component/Plant	4932	NAMED	GPPYTCRVKHULJH-UHFFFAOYSA-N	C[N+](C)(C(C([O-])=O)CC1=CN=CN1)C	histidine betaine (hercynine)*	histidine betaine (hercynine)*	534-30-5	2340795	HMDB0029422		3083620	Pos Early
100004083	209	42574	143947	Lipid	Secondary Bile Acid Metabolism	3527	NAMED	ZQYUKJFJPJDMMR-JPZDKMBBSA-N	C[C@@]([C@@]1([H])C[C@@H]2O)(CC2)[C@](CC3)([H])[C@]([C@H](O)[C@@H]1O)([H])[C@@](CC4)([H])[C@]3(C)[C@H]4[C@H](C)CCC(NCC(O)=O)=O	glycohyocholate	glycohyocholate			HMDB0000138		71361462	Neg
100004088	402	40807	159350	Cofactors and Vitamins	Vitamin A Metabolism	4438	NAMED	NCYCYZXNIZJOKI-OVSJKPMPSA-N	O=C([H])/C=C(C)/C=C/C=C(C)/C=C/C1=C(C)CCCC1(C)C	retinal	retinal		553582	HMDB0001358	C00376	638015	Pos Late
100004089	209	42489	144357	Lipid	Fatty Acid, Monohydroxy	1963	NAMED	GHPVDCPCKSNJDR-UHFFFAOYSA-N	OC(C(O)=O)CCCCCCCC	2-hydroxydecanoate	2-hydroxydecanoate	5393-81-7	20195	HMDB0094656		21488	Neg
100004110	209	46164	144277	Xenobiotics	Benzoate Metabolism	4504	NAMED	TZVUCGJSHGKWCJ-UHFFFAOYSA-N	OC1=C(OS(=O)(O)=O)C(C)=CC=C1	3-methyl catechol sulfate (2)	3-methyl catechol sulfate (2)						Neg
100004111	209	46146	144253	Xenobiotics	Benzoate Metabolism	4506	NAMED	NCOMUGOPQPRVSE-UHFFFAOYSA-N	OC1=CC(C)=CC=C1OS(O)(=O)=O	4-methylcatechol sulfate	4-methylcatechol sulfate			HMDB0240459		54104170	Neg
100004112	209	46165	144278	Xenobiotics	Benzoate Metabolism	4503	NAMED	HFDKYCXWNHNKAF-UHFFFAOYSA-N	OC1=C(C)C=CC=C1OS(O)(=O)=O	3-methyl catechol sulfate (1)	3-methyl catechol sulfate (1)					118431379	Neg
100004169	209	43330	143981	Xenobiotics	Drug - Analgesics, Anesthetics	5396	NAMED	UJHKVYPPCJBOSG-UHFFFAOYSA-N	OC(C)(C)CC(C=C1)=CC=C1C(C(O)=O)C	2-hydroxyibuprofen	2-hydroxyibuprofen	51146-55-5		HMDB0060920		10443535	Neg
100004171	209	43333	143985	Xenobiotics	Drug - Analgesics, Anesthetics	5398	NAMED	DIVLBIVDYADZPL-UHFFFAOYSA-N	OC(C(CC1=CC=C(C(C(O)=O)C)C=C1)C)=O	carboxyibuprofen	carboxyibuprofen	15935-54-3	8619532	HMDB0060564		10444113	Neg
100004173	400	43334	156997	Xenobiotics	Drug - Psychoactive	5865	NAMED	KYYIDSXMWOZKMP-UHFFFAOYSA-N	CN(CC(C1(CCCCC1)O)C2=CC=C(C=C2)O)C	O-desmethylvenlafaxine	O-desmethylvenlafaxine	300827-87-6	111300	HMDB0015646	D07793	125017	Pos Early
100004175	209	43335	143989	Xenobiotics	Drug - Cardiovascular	5660	NAMED	PJVWKTKQMONHTI-UHFFFAOYSA-N	O=C1C(C(C2=CC=CC=C2)CC(C)=O)=C(O)C(C=CC=C3)=C3O1	warfarin	warfarin	5543-57-7		HMDB0001935	DG00149,D08682,C01541	54678486	Neg
100004182	209	43507	144005	Lipid	Secondary Bile Acid Metabolism	3540	NAMED	HIAJCGFYHIANNA-QIZZZRFXSA-N	O[C@@H]1CC2=CC[C@@]([C@@]3([H])[C@@]2(C)CC1)([H])[C@@]4([H])[C@@](CC3)(C)[C@]([C@H](C)CCC(O)=O)([H])CC4	3b-hydroxy-5-cholenoic acid	3b-hydroxy-5-cholenoic acid	5255-17-4	83950	HMDB0000308		92997	Neg
100004208	209	46111	143736	Xenobiotics	Benzoate Metabolism	4502	NAMED	AQTYXAPIHMXAAV-UHFFFAOYSA-N	COC1=C(OS(O)(=O)=O)C=CC=C1	guaiacol sulfate	guaiacol sulfate		21078	HMDB0060013		22473	Neg
100004227	402	43343	159548	Lipid	Fatty Acid, Amino	1756	NAMED	AKVBCGQVQXPRLD-UHFFFAOYSA-N	CCCCCCC(C(O)=O)N	2-aminooctanoate	2-aminooctanoate	644-90-6	62727	HMDB0000991		69522	Pos Late
100004241	209	43009	143973	Xenobiotics	Drug - Cardiovascular	5675	NAMED	ZZUFCTLCJUWOSV-UHFFFAOYSA-N	NS(=O)(C1=C(C=C(C(C(O)=O)=C1)NCC2=CC=CO2)Cl)=O	furosemide	furosemide	54-31-9	3322	HMDB0001933	D00331	3440	Neg
100004243	209	42381	144301	Cofactors and Vitamins	Tocopherol Metabolism	4370	NAMED	NOZSTAZEOBPSBY-UHFFFAOYSA-N	OC(C1C(O)C(O)C(O)C(OC2=C(C)C(C)=C(OC(C)(CCC(O)=O)CC3)C3=C2)O1)=O	gamma-CEHC glucuronide*	gamma-CEHC glucuronide*					121596235	Neg
100004284	400	43424	157011	Xenobiotics	Chemical	6153	NAMED	HHVIBTZHLRERCL-UHFFFAOYSA-N	CS(C)(=O)=O	dimethyl sulfone	dimethyl sulfone	67-71-0	5978	HMDB0004983	C11142	6213	Pos Early
100004286	209	43390	179119	Xenobiotics	Drug - Respiratory	5949	NAMED	HSRJKNPTNIJEKV-UHFFFAOYSA-N	COC1=CC=CC=C1OCC(CO)O	guaifenesin	guaifenesin	93-14-1	3396	HMDB0004998	D00337	3516	Neg
100004295	400	43400	157005	Xenobiotics	Food Component/Plant	4637	NAMED	XUWHAWMETYGRKB-UHFFFAOYSA-N	O=C1CCCCN1	2-piperidinone	2-piperidinone	675-20-7	12144	HMDB0011749		12665	Pos Early
100004299	400	43255	156987	Amino Acid	Histidine Metabolism	76	NAMED	GVRCKHXHWSYDEF-UHFFFAOYSA-N	OC(C(CC1=CN(C)C=N1)NC(C)=O)=O	N-acetyl-1-methylhistidine*	N-acetyl-1-methylhistidine*			HMDB0240340		53859791	Pos Early
100004318	400	43374	157003	Xenobiotics	Food Component/Plant	4939	NAMED	JYGFTBXVXVMTGB-UHFFFAOYSA-N	O=C1CC2=C(N1)C=CC=C2	indolin-2-one	indolin-2-one	59-48-3	284794		C12312	321710	Pos Early
100004321	209	48691	207569	Xenobiotics	Food Component/Plant	4778	NAMED	ZLYUIVZAQHFCNP-UHFFFAOYSA-N	O=C1C=CC2=CC=CC(OS(=O)(O)=O)=C2N1	2,8-quinolinediol sulfate	2,8-quinolinediol sulfate			HMDB0240658			Neg
100004322	209	43266	143737	Xenobiotics	Food Component/Plant	5251	NAMED	VSTZVCJQGSLNLL-UHFFFAOYSA-N	NC1=CC=CC=C1OS(O)(=O)=O	2-aminophenol sulfate	2-aminophenol sulfate		158022	HMDB0061116		181670	Neg
100004326	209	48693	207571	Xenobiotics	Chemical	6108	NAMED	CGFRVKXGZRODPA-UHFFFAOYSA-N	CC(C1=CC=CC(OS(=O)(O)=O)=C1)=O	3-acetylphenol sulfate	3-acetylphenol sulfate		16230535				Neg
100004327	209	45966	148646	Lipid	Lysophospholipid	2703	NAMED	ZPDQFUYPBVXUKS-KEKNWZKVSA-N	O=P(O)(OCC(O)COC(CCCCCCCCCCCCCCCCC)=O)OC[C@@H](C(O)=O)N	1-stearoyl-GPS (18:0)*	1-stearoyl-GPS (18:0)*		7826051	HMDB0061698		74819135	Neg
100004328	402	42463	164531	Lipid	Sphingomyelins	3114	NAMED	KYICBZWZQPCUMO-PSALXKTOSA-N	CCCCCCCCCCCCCC(N[C@@](COP([O-])(OCC[N+](C)(C)C)=O)([C@](O)(/C=C/CCCCCCCCCCCCC)[H])[H])=O	sphingomyelin (d18:1/14:0, d16:1/16:0)*	sphingomyelin (d18:1/14:0, d16:1/16:0)*		9608732	HMDB0012097		11433862	Pos Late
100004329	402	42459	161023	Lipid	Sphingomyelins	3118	NAMED	IWHLTJGDYLJQSH-FLPFCPAFSA-N	CCCCC/C=C/CCCCCCCCC(N[C@@](COP([O-])(OCC[N+](C)(C)C)=O)([C@](O)(/C=C/CCCCCCCCCCCCC)[H])[H])=O	sphingomyelin (d18:2/16:0, d18:1/16:1)*	sphingomyelin (d18:2/16:0, d18:1/16:1)*			HMDB0240638,HMDB0240613			Pos Late
100004396	305	62069	218878	Lipid	Fatty Acid, Dicarboxylate	1669	NAMED	YVOMYDHIQVMMTA-UHFFFAOYSA-N	OC(CC(O)=O)CCC(O)=O	3-hydroxyadipate	3-hydroxyadipate		133894	HMDB0000345		151913	Polar
100004442	402	46325	161382	Lipid	Lysophospholipid	2593	NAMED	XBFQFMCUPHZKTI-DOFZRALJSA-N	CCCCC\C=C/C/C=C\C/C=C\C/C=C\CCCC(OCC(O)COP(O)(O)=O)=O	1-arachidonoyl-GPA (20:4)	1-arachidonoyl-GPA (20:4)	799268-65-8		HMDB0062312		42607498	Pos Late
100004488	400	43586	157041	Amino Acid	Urea cycle; Arginine and Proline Metabolism	521	NAMED	NTNWOCRCBQPEKQ-YFKPBYRVSA-N	OC([C@H](CCCN([H])/C(N([H])[H])=N/C)N([H])[H])=O	N-monomethylarginine	N-monomethylarginine	53308-83-1	117259	HMDB0029416	C03884	132862	Pos Early
100004494	209	43470	151111	Xenobiotics	Tobacco Metabolite	4615	NAMED	WALNNKZUGHYSCT-MGKNELHOSA-N	CN(C1=O)[C@@H](C[C@H]1O[C@@H]2O[C@H](C(O)=O)[C@@H](O)[C@H](O)[C@H]2O)C3=CN=CC=C3	3-hydroxycotinine glucuronide	3-hydroxycotinine glucuronide	132929-88-5	159230	HMDB0001204		53477725	Neg
100004499	209	43231	143979	Amino Acid	Lysine Metabolism	133	NAMED	FZXCPFJMYOQZCA-UHFFFAOYSA-N	OC(C1CCCC(N1)=O)=O	6-oxopiperidine-2-carboxylate	6-oxopiperidine-2-carboxylate	34622-39-4	2282737	HMDB0061705		3014237	Neg
100004509	400	43239	156985	Xenobiotics	Food Component/Plant	5045	NAMED	ZFAHNWWNDFHPOH-UHFFFAOYSA-N	OC(C(CSCC=C)N)=O	S-allylcysteine	S-allylcysteine	21593-77-1	88744	HMDB0034323		98280	Pos Early
100004518	209	43534	150400	Xenobiotics	Drug - Metabolic	5801	NAMED	OFCNXPDARWKPPY-UHFFFAOYSA-N	OC1=NC=NC2=C1C=NN2	allopurinol	allopurinol	315-30-0	2010	HMDB0014581	D00224	135401907	Neg
100004523	305	43249	147867	Amino Acid	Urea cycle; Arginine and Proline Metabolism	508	NAMED	SRXKAYJJGAAOBP-UHFFFAOYSA-N	CC(NCCCC(N)C(O)=O)=O	N-delta-acetylornithine	N-delta-acetylornithine		8096135	HMDB0003357	C00437	9920500	Polar
100004541	209	43258	144587	Amino Acid	Polyamine Metabolism	551	NAMED	OAUYENAPBFTAQT-UHFFFAOYSA-N	O=C1N(CCCN([H])C(C)=O)CCC1	acisoga	acisoga	106692-36-8	114601	HMDB0061384		129397	Neg
100004542	400	43761	157045	Lipid	Fatty Acid, Amino	1751	NAMED	RDFMDVXONNIGBC-UHFFFAOYSA-N	OC(C(CCCCC)N([H])[H])=O	2-aminoheptanoate	2-aminoheptanoate	1115-90-8	198338	HMDB0094649		227939	Pos Early
100004555	400	43265	156991	Xenobiotics	Chemical	6190	NAMED	AWUHAZDZHNWQAG-UHFFFAOYSA-N	O=C(C1=CC=CC=C1)OC(C[N+](C)(C)C)CC([O-])=O	benzoylcarnitine*	benzoylcarnitine*	105450-08-6	28689447				Pos Early
100004561	209	43549	212072	Amino Acid	Tryptophan Metabolism	274	NAMED	LLLPDUXGHXIXIW-UHFFFAOYSA-N	OC(C1=CC=CC=C1N([H])C=O)=O	N-formylanthranilic acid	N-formylanthranilic acid	3342-77-6	91624	HMDB0004089	C05653	101399	Neg
100004568	209	44552	144009	Xenobiotics	Chemical	6139	NAMED	FMWPQZPFBAHHMB-UHFFFAOYSA-N	OC(C(CSCCCO)NC(C)=O)=O	S-(3-hydroxypropyl)mercapturic acid (HPMA)	S-(3-hydroxypropyl)mercapturic acid (HPMA)	23127-40-4	2616726			119083	Neg
100004575	209	43591	153118	Amino Acid	Urea cycle; Arginine and Proline Metabolism	510	NAMED	XUYANFPPYJSBPU-UHFFFAOYSA-N	OC(C(CCCNC(C)=O)N([H])C(C)=O)=O	N2,N5-diacetylornithine	N2,N5-diacetylornithine	39825-23-5	8573834	HMDB0240345		65977	Neg
100004601	209	57783	213695	Xenobiotics	Bacterial/Fungal	5328	NAMED	KNSAWRXCIVESQC-UHFFFAOYSA-N	O=C(O)CC1=C2C(C=CN2)=CC=C1	1H-indole-7-acetic acid	1H-indole-7-acetic acid	39689-63-9	13535457			18356439	Neg
100004634	209	44618	143738	Amino Acid	Tyrosine Metabolism	206	NAMED	ORZHQEJEAKXCJA-UHFFFAOYSA-N	NCCC1=CC(OC)=C(OS(=O)(O)=O)C=C1	3-methoxytyramine sulfate	3-methoxytyramine sulfate		21233674			54133459	Neg
100004635	400	44878	157087	Amino Acid	Methionine, Cysteine, SAM and Taurine Metabolism	439	NAMED	UCUNFLYVYCGDHP-UHFFFAOYSA-N	O=S(C)(CCC(N)C(O)=O)=O	methionine sulfone	methionine sulfone	820-10-0	63154	HMDB0062174		69961	Pos Early
100005350	402	45951	159653	Lipid	Lysophospholipid	2619	NAMED	WKQNRCYKYCKESD-YHTMAJSVSA-N	C[N+](CCOP(OCC(O)COC(CCCCCCC/C=C/C/C=C/C/C=C/CC)=O)([O-])=O)(C)C	1-linolenoyl-GPC (18:3)*	1-linolenoyl-GPC (18:3)*			HMDB0010388	C04100		Pos Late
100005367	209	45404	144585	Xenobiotics	Food Component/Plant	4818	NAMED	CCCNUHFRBBIFHO-CVSPRKDYSA-N	C=CCS(C[C@H](NC(C)=O)C(O)=O)=O	N-acetylalliin	N-acetylalliin						Neg
100005372	402	44621	163990	Lipid	Lysoplasmalogen	2837	NAMED	URGVIWXYPWWBQO-ZCJATDNESA-N	O=P(OCC[NH3+])([O-])OC[C@H](O)CO/C=C/CCCCCC/C=C/CCCCCCCC	1-(1-enyl-oleoyl)-GPE (P-18:1)*	1-(1-enyl-oleoyl)-GPE (P-18:1)*						Pos Late
100005373	400	46227	221883	Amino Acid	Lysine Metabolism	121	NAMED	BFSYFTQDGRDJNV-QCNRFFRDSA-N	OC[C@@H](O)[C@@H](O)[C@H](O)C(CNCCCC[C@@H](N)C(O)=O)=O	fructosyllysine	fructosyllysine	21291-40-7	110281	HMDB0034879		9839580	Pos Early
100005383	400	47101	157354	Xenobiotics	Bacterial/Fungal	5329	NAMED	BPSLZWSRHTULGU-ZCFIWIBFSA-N	CN1[C@@H](C(O)=O)CCCC1	N-methylpipecolate	N-methylpipecolate	41447-17-0	9461516			11286529	Pos Early
100005384	209	45413	143779	Xenobiotics	Chemical	6090	NAMED	CIQHWLTYGMYQQR-QMMMGPOBSA-N	OS(OC1=CC=C(C[C@H](N)C(O)=O)C=C1)(=O)=O	O-sulfo-L-tyrosine	O-sulfo-L-tyrosine		448617	HMDB0155722		514186	Neg
100005389	209	47114	149387	Xenobiotics	Food Component/Plant	4902	NAMED	PZPATWACAAOHTJ-HWKANZROSA-N	COC1=C(OS(O)(=O)=O)C=CC(/C=C/C(O)=O)=C1	ferulic acid 4-sulfate	ferulic acid 4-sulfate	86321-29-1	4878542	HMDB0029200		6305574	Neg
100005391	209	45415	153117	Xenobiotics	Benzoate Metabolism	4569	NAMED	IQWLPDPKVFZEOK-UHFFFAOYSA-N	OS(OC1=CC=CC(CCC(O)=O)=C1)(=O)=O	3-(3-hydroxyphenyl)propionate sulfate	3-(3-hydroxyphenyl)propionate sulfate	86321-32-6	162993	HMDB0094710		187488	Neg
100005396	209	47132	149409	Lipid	Androgenic Steroids	3382	NAMED	ZJYZOWMDMWQJIV-UPDIMMRZSA-N	O[C@@H]1CC[C@]2(C)[C@]3([H])[C@](CCC2C1)([H])[C@@](CC4)([H])[C@@](CC3)(C)[C@H]4O[C@@H]([C@@H]([C@H]5O)O)O[C@H](C(O)=O)[C@H]5O	5alpha-androstan-3alpha,17beta-diol 17-glucuronide	5alpha-androstan-3alpha,17beta-diol 17-glucuronide						Neg
100005402	209	47135	149413	Lipid	Androgenic Steroids	3337	NAMED	QTXWOOLAHRQMGZ-NFZJBPARSA-N	O=C1C2[C@](CC[C@H]3OC4[C@H](O)[C@@H](O)[C@H](O)[C@@H](C(O)=O)O4)(C)[C@](C3)([H])CCC2C(CCC5=O)[C@]5(C)C1	11-ketoetiocholanolone glucuronide	11-ketoetiocholanolone glucuronide	17181-16-7					Neg
100005403	209	47112	149383	Lipid	Androgenic Steroids	3354	NAMED	VFUIRAVTUVCQTF-ILTUOXSPSA-N	O=C1[C@](CC2)(C)C(CC1)C3C2[C@](CC[C@H]4OC5[C@H](O)[C@@H](O)[C@H](O)[C@@H](C(O)=O)O5)(C)[C@](C4)([H])CC3	etiocholanolone glucuronide	etiocholanolone glucuronide	3602-09-3		HMDB0004484		270605	Neg
100005418	209	47403	149441	Lipid	Pregnenolone Steroids	3249	NAMED	IZDWMNZNEAXAFE-CQQKWVOPSA-N	O=C(C)[C@]1(O)[C@]2(C)C(CC1)C3C(CC2)[C@](CC[C@@H](OC4[C@H](O)[C@@H](O)[C@H](O)[C@@H]([C@@](O)=O)O4)C5)(C)[C@@]5([H])CC3	17alpha-hydroxypregnanolone glucuronide	17alpha-hydroxypregnanolone glucuronide						Neg
100005463	400	45428	157095	Amino Acid	Methionine, Cysteine, SAM and Taurine Metabolism	441	NAMED	NPIMMZJBURSMON-UHFFFAOYSA-N	OC(C(CCS(C)=O)NC(C)=O)=O	N-acetylmethionine sulfoxide	N-acetylmethionine sulfoxide	108646-71-5	167798			11902949	Pos Early
100005466	209	48187	153116	Amino Acid	Methionine, Cysteine, SAM and Taurine Metabolism	473	NAMED	CXJAAWRLVGAKDV-UHFFFAOYSA-N	O=S(CCNC(C)=O)(O)=O	N-acetyltaurine	N-acetyltaurine		140553	HMDB0240253		159864	Neg
100005717	209	45970	144193	Lipid	Lysophospholipid	2709	NAMED	BVJSKAUUFXBDOB-UHFFFAOYSA-N	O=P(OCC(O)CO)(O)OCC(O)COC(CCCCCCCCCCCCCCC)=O	1-palmitoyl-GPG (16:0)*	1-palmitoyl-GPG (16:0)*		2548639	HMDB0240601		3300276	Neg
100005818	209	47136	149415	Xenobiotics	Food Component/Plant	5098	NAMED	LKRAEHUDIUJBSF-ZETCQYMHSA-N	OC([C@H](CSCC=C)N([H])C(C)=O)=O	N-acetyl-S-allyl-L-cysteine	N-acetyl-S-allyl-L-cysteine	23127-41-5	134378	HMDB0240543		152467	Neg
100005837	400	52365	165219	Xenobiotics	Drug - Analgesics, Anesthetics	5441	NAMED	BRUQQQPBMZOVGD-XFKAJCMBSA-N	O[C@@]([C@]1([H])N(C)CC2)(CCC3=O)[C@@]2(C4=C(C=C5)C1)[C@@]3([H])OC4=C5OC	oxycodone	oxycodone	76-42-6	4447649	HMDB0014640	D05312,C08018,DG00813	5284603	Pos Early
100005850	400	46548	157257	Amino Acid	Leucine, Isoleucine and Valine Metabolism	375	NAMED	HFCPFJNSBPQJDP-UHFFFAOYSA-N	[O-]C(CC(C[N+](C)(C)C)OC(CC(C)CC(O)=O)=O)=O	3-methylglutarylcarnitine (2)	3-methylglutarylcarnitine (2)		113619	HMDB0000552		128145	Pos Early
100005864	209	46144	144231	Xenobiotics	Food Component/Plant	5091	NAMED	HOVAGTYPODGVJG-ZFYZTMLRSA-N	O[C@H]1[C@@H]([C@H]([C@H](O[C@@H]1CO)OC)O)O	methyl glucopyranoside (alpha + beta)	methyl glucopyranoside (alpha + beta)			HMDB0029965		445238,3036743,2108	Neg
100005933	209	47883	150409	Xenobiotics	Drug - Metabolic	5781	NAMED	CZBPKFICAYVHHM-JWQCQUIFSA-N	FC1=CC=C(C=C1)C2=C(C3=CC=CC=C3)C(C(N([H])C4=CC=CC=C4O)=O)=C(C(C)C)N2CC[C@H](C[C@H](CC(O)=O)O)O	o-hydroxyatorvastatin	o-hydroxyatorvastatin	214217-86-4	7983984			9808225	Neg
100005937	402	47879	160228	Xenobiotics	Drug - Metabolic	5782	NAMED	MNECBMZJZFGTIK-UHFFFAOYSA-N	CC(C1=C(C(C2=CC=CC=C2)=C(C3=CC=C(C=C3)F)N1CCC4CC(CC(O4)=O)O)C(NC5=CC=CC=C5O)=O)C	o-hydroxyatorvastatin lactone	o-hydroxyatorvastatin lactone		14271541			10650434	Pos Late
100005938	402	47880	160229	Xenobiotics	Drug - Metabolic	5783	NAMED	KDJMDZSAAFACAM-UHFFFAOYSA-N	CC(C1=C(C(C2=CC=CC=C2)=C(C3=CC=C(C=C3)F)N1CCC4CC(CC(O4)=O)O)C(NC5=CC=C(O)C=C5)=O)C	p-hydroxyatorvastatin lactone	p-hydroxyatorvastatin lactone		10658501			9937602	Pos Late
100005939	209	47881	150408	Xenobiotics	Drug - Metabolic	5784	NAMED	SOZOATLLFFVAPM-KAYWLYCHSA-N	FC1=CC=C(C=C1)C2=C(C3=CC=CC=C3)C(C(N([H])C(C=C4)=CC=C4O)=O)=C(C(C)C)N2CC[C@H](C[C@H](CC(O)=O)O)O	p-hydroxyatorvastatin	p-hydroxyatorvastatin	265989-44-4	8026819			9851106	Neg
100005940	402	47878	160227	Xenobiotics	Drug - Metabolic	5780	NAMED	OUCSEDFVYPBLLF-KAYWLYCHSA-N	CC(C1=C(C(C2=CC=CC=C2)=C(C3=CC=C(C=C3)F)N1CC[C@@H]4C[C@H](CC(O4)=O)O)C(NC5=CC=CC=C5)=O)C	atorvastatin lactone	atorvastatin lactone	125995-03-1	4983494			6483036	Pos Late
100005946	305	48141	160468	Xenobiotics	Food Component/Plant	5130	NAMED	WPAMZTWLKIDIOP-WVZVXSGGSA-N	OC[C@@H](O)[C@@H](O)CC(C(O)=O)=O	2-keto-3-deoxy-gluconate	2-keto-3-deoxy-gluconate	17510-99-5	141630	HMDB0001353	C00204	161227	Polar
100005972	209	47666	153114	Cofactors and Vitamins	Tocopherol Metabolism	4372	NAMED	ZQMMTPNJGWUHCB-UHFFFAOYSA-N	CC1=C(OS(O)(=O)=O)C(C)=C2C(OC(C)(CCC(O)=O)CC2)=C1C	alpha-CEHC sulfate	alpha-CEHC sulfate						Neg
100005977	209	63926	223841	Cofactors and Vitamins	Tocopherol Metabolism	4360	NAMED	DYOFESDCRUIQTB-UHFFFAOYSA-N	OC(C1C(O)C(O)C(O)C(OC2=C(C)C(C)=C(OC(C)(CCCC(C)C(O)=O)CC3)C3=C2C)O1)=O	alpha-CMBHC glucuronide	alpha-CMBHC glucuronide						Neg
100005985	402	47154	164532	Lipid	Sphingomyelins	3115	NAMED	SOWIKWJDPCEPOJ-IOBWIPHESA-N	CCCC/C=C/CCCCCCCC(N[C@@](COP([O-])(OCC[N+](C)(C)C)=O)([C@](O)(/C=C/CCCCCCCCCCCCC)[H])[H])=O	sphingomyelin (d18:2/14:0, d18:1/14:1)*	sphingomyelin (d18:2/14:0, d18:1/14:1)*			HMDB0240637,HMDB0240612			Pos Late
100005986	402	47153	164529	Lipid	Sphingomyelins	3130	NAMED	WKZHECFHXLTOLJ-QYKFWSDSSA-N	O[C@H](/C=C/CCCCCCCCCCCCC)[C@H](CO[P](OCC[N+](C)(C)C)([O-])=O)NC(CCCCCCCCCCCCC/C=C\CCCCCCCC)=O	sphingomyelin (d18:1/24:1, d18:2/24:0)*	sphingomyelin (d18:1/24:1, d18:2/24:0)*	94359-13-4	24846874	HMDB0012107		44260126	Pos Late
100005996	402	61865	218582	Lipid	Fatty Acid Metabolism (Acyl Carnitine, Dicarboxylate)	1919	NAMED	CYPBWZKNUDFJJE-PLNGDYQASA-N	O=C(CCCCCCC/C=C\CCCCCCCC(O)=O)OC(CC([O-])=O)C[N+](C)(C)C	octadecenedioylcarnitine (C18:1-DC)*	octadecenedioylcarnitine (C18:1-DC)*	251981-06-3	28639201				Pos Late
100005998	402	61867	218585	Lipid	Fatty Acid Metabolism (Acyl Carnitine, Dicarboxylate)	1918	NAMED	ULCCGBCYWCYNIC-UHFFFAOYSA-N	O=C(CCCCCCCCCCCCCCCCC(O)=O)OC(CC([O-])=O)C[N+](C)(C)C	octadecanedioylcarnitine (C18-DC)*	octadecanedioylcarnitine (C18-DC)*	123233-50-1	28639203				Pos Late
100006001	400	52358	164923	Xenobiotics	Drug - Psychoactive	5867	NAMED	UDNAJOOLWIWCAW-SQBZNDFJSA-N	OC1(CCCCC1)C(CNC)C2=CC=C(O[C@H]3[C@H](O)[C@@H](O)[C@H](O)[C@@H](C(O)=O)O3)C=C2	N,O-didesmethylvenlafaxine glucuronide	N,O-didesmethylvenlafaxine glucuronide	1021933-99-2		HMDB0061167		71316036	Pos Early
100006005	209	37185	144272	Lipid	Androgenic Steroids	3380	NAMED	LERFMBCTNMFXCT-ILBJSTGGSA-N	C[C@@]12[C@](CCC3C2CC[C@@]4(C)C3CC[C@@H]4O)([H])C[C@H](OS(=O)(O)=O)CC1	5alpha-androstan-3alpha,17beta-diol monosulfate (2)	5alpha-androstan-3alpha,17beta-diol monosulfate (2)					121596225	Neg
100006051	402	48182	160274	Lipid	Fatty Acid Metabolism (Acyl Carnitine, Monounsaturated)	1885	NAMED	ABVVZYXTZLEOHP-OLHLWXQYSA-N	O=C(CCCCCCC/C=C\CCCC)O[C@H](CC([O-])=O)C[N+](C)(C)C	myristoleoylcarnitine (C14:1)*	myristoleoylcarnitine (C14:1)*	889848-55-9	34999520	HMDB0240588		129691961	Pos Late
100006056	209	48433	155077	Amino Acid	Tyrosine Metabolism	227	NAMED	NSTPXGARCQOSAU-VIFPVBQESA-N	OC([C@@H](NC=O)CC1=CC=CC=C1)=O	N-formylphenylalanine	N-formylphenylalanine	13200-85-6	663938	HMDB0240317		759256,7064571	Neg
100006082	209	48441	154475	Xenobiotics	Chemical	6214	NAMED	MDQKYGOECVSPIW-UHFFFAOYSA-N	ClC1=C(C#N)C(Cl)=C(Cl)C(O)=C1C#N	4-hydroxychlorothalonil	4-hydroxychlorothalonil	28343-61-5	31530	HMDB0240624		34217	Neg
100006089	209	48997	160593	Xenobiotics	Food Component/Plant	5132	NAMED	HRHBRUPGUDLQIF-ONEGZZNKSA-N	C/C=C/C1=CC(OC)=C(OS(O)(=O)=O)C=C1	isoeugenol sulfate	isoeugenol sulfate		157181			122198202	Neg
100006092	209	48408	155063	Amino Acid	Tyrosine Metabolism	226	NAMED	DYDUXGMDSXJQFT-UHFFFAOYSA-N	NCCC1=CC=C(OS(O)(=O)=O)C=C1	tyramine O-sulfate	tyramine O-sulfate	30223-92-8	134849	HMDB0006409		153005	Neg
100006098	209	48448	155087	Xenobiotics	Chemical	6222	NAMED	BDERIBJTVYFANV-UHFFFAOYSA-N	O=S(OC1=CC=CN=C1)(O)=O	3-hydroxypyridine sulfate	3-hydroxypyridine sulfate	1955-23-3	16232314				Neg
100006105	209	48418	219297	Xenobiotics	Benzoate Metabolism	4501	NAMED	LILXPJXZNJTPQZ-UHFFFAOYSA-N	CC1=CC=C(OS(=O)(O)=O)C(OC)=C1	4-methylguaiacol sulfate	4-methylguaiacol sulfate	756760-43-7					Neg
100006106	209	48696	222424	Xenobiotics	Food Component/Plant	4630	NAMED	PVWYGTJERKKPRW-UHFFFAOYSA-N	O=C1C=COC(C)=C1OS(=O)(O)=O	maltol sulfate	maltol sulfate						Neg
100006108	400	48425	157774	Peptide	Acetylated Peptides	1184	NAMED	DZTZJNGATJMDSH-CYBMUJFWSA-N	O=C(CC1=CC=CC=C1)O[C@H](CC([O-])=O)C[N+](C)(C)C	phenylacetylcarnitine	phenylacetylcarnitine	287108-21-8				101724840	Pos Early
100006115	305	48255	153226	Carbohydrate	Pentose Metabolism	1283	NAMED	QXKAIJAYHKCRRA-JJYYJPOSSA-N	OC([C@H]([C@@H]([C@@H](CO)O)O)O)=O	arabonate/xylonate	arabonate/xylonate			HMDB0000539	C00502,C05411	122045,6602431	Polar
100006116	209	48429	155073	Xenobiotics	Benzoate Metabolism	4545	NAMED	IBEAHXYYSZWGED-UHFFFAOYSA-N	O=C(OC)C1=CC=C(OS(=O)(O)=O)C=C1	methyl-4-hydroxybenzoate sulfate	methyl-4-hydroxybenzoate sulfate			HMDB0041646		10657183	Neg
100006121	209	48341	153390	Lipid	Monoacylglycerol	2862	NAMED	LERKRWCYZNDWFH-QNEBEIHSSA-N	OCC(O)COC(CCCCCC/C=C\C/C=C\C/C=C\CCCCC)=O	1-dihomo-linolenylglycerol (20:3)	1-dihomo-linolenylglycerol (20:3)			HMDB0011577			Neg
100006125	209	48733	155115	Amino Acid	Tyrosine Metabolism	228	NAMED	LGXHPUANUXIBJQ-UHFFFAOYSA-N	OCC1=CC(OC)=C(OS(O)(=O)=O)C=C1	vanillic alcohol sulfate	vanillic alcohol sulfate	754920-02-0		HMDB0041788			Neg
100006126	209	48442	155083	Xenobiotics	Food Component/Plant	5117	NAMED	FKCHAXAGQVCJPN-UHFFFAOYSA-N	COC1=C(OS(O)(=O)=O)C=CC(C=C)=C1	4-vinylguaiacol sulfate	4-vinylguaiacol sulfate			HMDB0127980		53803570	Neg
100006129	209	54910	208290	Amino Acid	Tyrosine Metabolism	201	NAMED	SVYIZYRTOYHQRE-UHFFFAOYSA-N	OC1=C(OC)C=C(CC(C(O)=O)O)C=C1	vanillactate	vanillactate	2475-56-1	141152	HMDB0000913		160637	Neg
100006171	209	48715	155107	Xenobiotics	Food Component/Plant	5123	NAMED	XWAZTQUZONPJEW-UHFFFAOYSA-N	COC1=CC(CC=C)=CC=C1OS(=O)(O)=O	eugenol sulfate	eugenol sulfate	95480-60-7	157181	HMDB0135245		180632	Neg
100006173	209	48394	154288	Lipid	Progestin Steroids	3289	NAMED	MENQCIVHHONJLU-GQCBXAOTSA-N	C[C@]12C(C3CC[C@@]4(C[C@@H](CC[C@@]4(C3CC2)C)OS(=O)(O)=O)[H])CCC1C(C)=O	pregnanolone/allopregnanolone sulfate	pregnanolone/allopregnanolone sulfate			HMDB0240591,HMDB0062782	C05480	31402,129699967	Neg
100006184	209	48445	155085	Xenobiotics	Chemical	6221	NAMED	ARLAWMCEVZUXEY-UHFFFAOYSA-N	OC1=CC=CC(OS(=O)(O)=O)=C1OC	2-methoxyresorcinol sulfate	2-methoxyresorcinol sulfate	1446269-78-8					Neg
100006190	209	48580	155103	Xenobiotics	Food Component/Plant	5250	NAMED	JCVGTUVGDOWZJE-UHFFFAOYSA-N	CC(NC(C=CC=C1)=C1OS(=O)(O)=O)=O	2-acetamidophenol sulfate	2-acetamidophenol sulfate	40712-60-5	158023			181671	Neg
100006191	209	48841	155015	Amino Acid	Tyrosine Metabolism	225	NAMED	JPAUCQAJHLSMQW-XPORZQOISA-N	O[C@H]([C@@H](O)[C@@H]1O)[C@@H](O[C@@H]1C(O)=O)OC2=CC=C(C)C=C2	p-cresol glucuronide*	p-cresol glucuronide*	17680-99-8	135751	HMDB0011686		154035	Neg
100006203	209	48569	179131	Xenobiotics	Food Component/Plant	5044	NAMED	YGCFIWIQZPHFLU-UHFFFAOYSA-N	CC1=CC(NS(O1)(=O)=O)=O	acesulfame	acesulfame	55589-62-3	33607	HMDB0033585		36573	Neg
100006205	305	48480	179393	Xenobiotics	Benzoate Metabolism	4546	NAMED	QELSKZZBTMNZEB-UHFFFAOYSA-N	OC1=CC=C(C(OCCC)=O)C=C1	propyl 4-hydroxybenzoate	propyl 4-hydroxybenzoate	94-13-3	6907	HMDB0032574	D01422	7175	Polar
100006232	209	48566	179129	Xenobiotics	Drug - Cardiovascular	5698	NAMED	ACWBQPMHZXGDFX-UHFFFAOYSA-N	O=C(O)C(C(C)C)N(C(CCCC)=O)CC1=CC=C(C2=CC=CC=C2C3=NN=NN3)C=C1	valsartan	valsartan	137862-53-4	5448	HMDB0014323		60846	Neg
100006256	209	48454	155091	Xenobiotics	Food Component/Plant	5141	NAMED	UDIAPBFEZFMUCP-UHFFFAOYSA-N	COC1=CC=CC(OC)=C1OS(=O)(O)=O	syringol sulfate	syringol sulfate	52904-67-3					Neg
100006260	209	48698	166006	Xenobiotics	Chemical	6236	NAMED	QRHHXPIYYXPEMG-UHFFFAOYSA-N	O=S(OC1=CC=C2C=CNC2=C1)(O)=O	6-hydroxyindole sulfate	6-hydroxyindole sulfate			HMDB0000682		122198196	Neg
100006262	209	48457	219302	Amino Acid	Tyrosine Metabolism	193	NAMED	IGTMFIJOUADBDC-UHFFFAOYSA-N	COC1=CC=C(OS(=O)(O)=O)C=C1	4-methoxyphenol sulfate	4-methoxyphenol sulfate	3233-60-1					Neg
100006264	209	48460	155097	Xenobiotics	Benzoate Metabolism	4547	NAMED	WEKBGFBWJOHXKR-UHFFFAOYSA-N	CCCOC(C1=CC=C(OS(=O)(O)=O)C=C1)=O	propyl 4-hydroxybenzoate sulfate	propyl 4-hydroxybenzoate sulfate	162338-10-5	48063224	HMDB0135261		131838881	Neg
100006282	209	48674	155105	Xenobiotics	Food Component/Plant	5120	NAMED	LJOOSFYJELZGMR-UHFFFAOYSA-N	O=C1C=CC2=CC=C(OS(=O)(O)=O)C=C2O1	umbelliferone sulfate	umbelliferone sulfate	69526-88-1	114800	HMDB0240565		129659	Neg
100006290	402	48490	164042	Lipid	Sphingomyelins	3122	NAMED	AADLTHQNYQJHQV-SVLGDMRNSA-N	CCCCCCCCCCCCC/C=C/[C@@H](O)[C@@H](NC(CCCCCCCCCCCCCCCCCCC)=O)COP([O-])(OCC[N+](C)(C)C)=O	sphingomyelin (d18:1/20:0, d16:1/22:0)*	sphingomyelin (d18:1/20:0, d16:1/22:0)*		23113477	HMDB0012102		44260124	Pos Late
100006292	402	48491	164534	Lipid	Sphingomyelins	3123	NAMED	MDRFMTLYKHBJTF-YECRPIIFSA-N	CCCCCCCCCCCCC/C=C/[C@@H](O)[C@@H](NC(CCCCCCCCC/C=C/CCCCCCCC)=O)COP([O-])(OCC[N+](C)(C)C)=O	sphingomyelin (d18:1/20:1, d18:2/20:0)*	sphingomyelin (d18:1/20:1, d18:2/20:0)*	222403-67-0		HMDB0240610,HMDB0240632			Pos Late
100006293	402	57481	211144	Lipid	Sphingomyelins	3124	NAMED	YVTVVJRJLRHYSJ-COUPUTHFSA-N	CCCCCCCCCCCCC/C=C/[C@@H](O)[C@@H](NC(CCCCCCCCC/C=C/C/C=C/CCCCC)=O)COP([O-])(OCC[N+](C)(C)C)=O	sphingomyelin (d18:1/20:2, d18:2/20:1, d16:1/22:2)*	sphingomyelin (d18:1/20:2, d18:2/20:1, d16:1/22:2)*						Pos Late
100006294	402	48492	164533	Lipid	Sphingomyelins	3107	NAMED	FJJANLYCZUNFSE-TWKUQIQBSA-N	CCCCCCCCCCCCC/C=C/[C@@H](O)[C@@H](NC(CCCCCCCCCCCCCCCCCCCCC)=O)COP([O-])(OCC[N+](C)(C)C)=O	behenoyl sphingomyelin (d18:1/22:0)*	behenoyl sphingomyelin (d18:1/22:0)*		24846873	HMDB0012103		44260125	Pos Late
100006295	402	48493	164535	Lipid	Sphingomyelins	3127	NAMED	VBFKEZGCUWHGSK-ADSSWVSQSA-N	CCCCCCCCCCCCC/C=C/[C@@H](O)[C@@H](NC(CCCCCCCCCCC/C=C\CCCCCCCC)=O)COP([O-])(OCC[N+](C)(C)C)=O	sphingomyelin (d18:1/22:1, d18:2/22:0, d16:1/24:1)*	sphingomyelin (d18:1/22:1, d18:2/22:0, d16:1/24:1)*		29368329	HMDB0012104			Pos Late
100006296	402	57477	211140	Lipid	Sphingomyelins	3128	NAMED	BBJBWENPFZYXKM-CUYAXJSGSA-N	CCCCCCCCCCCCC/C=C/[C@@H](O)[C@@H](NC(CCCCCCCCCCC/C=C/C/C=C/CCCCC)=O)COP([O-])(OCC[N+](C)(C)C)=O	sphingomyelin (d18:1/22:2, d18:2/22:1, d16:1/24:2)*	sphingomyelin (d18:1/22:2, d18:2/22:1, d16:1/24:2)*			HMDB0240670,HMDB0240672,HMDB0240669			Pos Late
100006298	402	57330	210828	Lipid	Sphingomyelins	3109	NAMED	QEDPUVGSSDPBMD-XTAIVQBESA-N	CCCCCCCCCCCCC/C=C/[C@@H](O)[C@@H](NC(CCCCCCCCCCCCCCCCCCCCCCC)=O)COP([O-])(OCC[N+](C)(C)C)=O	lignoceroyl sphingomyelin (d18:1/24:0)	lignoceroyl sphingomyelin (d18:1/24:0)	60037-60-7	24846875	HMDB0011697			Pos Late
100006314	402	52433	164557	Lipid	Sphingomyelins	3116	NAMED	LQINJRUGTUOHGS-YPDYIYJKSA-N	CCCCCCCCCCCCC/C=C/[C@@H](O)[C@@H](NC(CCCCCCCCCCCCCC)=O)COP([O-])(OCC[N+](C)(C)C)=O	sphingomyelin (d17:1/16:0, d18:1/15:0, d16:1/17:0)*	sphingomyelin (d17:1/16:0, d18:1/15:0, d16:1/17:0)*	121999-58-4	28532779	HMDB0240617,HMDB0240608			Pos Late
100006360	209	48406	155059	Amino Acid	Tyrosine Metabolism	223	NAMED	DEKNNWJXAQTLFA-UHFFFAOYSA-N	O=S(OC1=CC=C(CCN)C=C1O)(O)=O	dopamine 4-sulfate	dopamine 4-sulfate		110461	HMDB0004148	C13691	68517194	Neg
100006361	209	48407	155061	Amino Acid	Tyrosine Metabolism	224	NAMED	NZKRYJGNYPYXJZ-UHFFFAOYSA-N	NCCC1=CC(OS(=O)(O)=O)=C(O)C=C1	dopamine 3-O-sulfate	dopamine 3-O-sulfate		108936	HMDB0006275	C13690	122136	Neg
100006363	209	48728	155111	Xenobiotics	Food Component/Plant	5121	NAMED	CQRHJEVIKOKQMO-UHFFFAOYSA-N	OC1=CC2=C(C(C(C3=CC=C(OS(=O)(O)=O)C=C3)=CO2)=O)C=C1	daidzein sulfate (2)	daidzein sulfate (2)					12114465	Neg
100006367	305	53230	179403	Lipid	Fatty Acid, Monohydroxy	1980	NAMED	HPMGFDVTYHWBAG-UHFFFAOYSA-N	CCCC(O)CC(O)=O	3-hydroxyhexanoate	3-hydroxyhexanoate	10191-24-9	133518	HMDB0061652,HMDB0010718		151492	Polar
100006369	400	52340	164887	Amino Acid	Alanine and Aspartate Metabolism	35	NAMED	LUSWEUMSEVLFEQ-UHFFFAOYSA-N	O=C(C(C)NC(N)=O)O	N-carbamoylalanine	N-carbamoylalanine	77340-50-2	377278			426409	Pos Early
100006370	209	54805	207701	Lipid	Sterol	3210	NAMED	WVXOMPRLWLXFAP-AMQKJUDNSA-N	C[C@@H]([C@H]1CC[C@@H]2[C@]1(C)CC[C@H]3[C@H]2CC=C4[C@]3(C)CC[C@H](O)C4)CCCC(C(O)=O)C	3beta-hydroxy-5-cholestenoate	3beta-hydroxy-5-cholestenoate	6561-58-6		HMDB0012453	C17333	165511	Neg
100006374	209	48762	155125	Xenobiotics	Chemical	6219	NAMED	NGVLEQPKHLWZLN-UHFFFAOYSA-N	OC1=C(O)C(OS(=O)(O)=O)=CC=C1	1,2,3-benzenetriol sulfate (2)	1,2,3-benzenetriol sulfate (2)			HMDB0060018,HMDB0060016		92013662,54110629	Neg
100006375	209	48763	155127	Xenobiotics	Benzoate Metabolism	4542	NAMED	NTXOJWKIHIOUQN-UHFFFAOYSA-N	OC1=C(C=CC=C1OS(=O)(O)=O)OC	3-methoxycatechol sulfate (1)	3-methoxycatechol sulfate (1)					129892430	Neg
100006376	209	48752	155119	Xenobiotics	Benzoate Metabolism	4543	NAMED	NTXOJWKIHIOUQN-UHFFFAOYSA-N	OC1=C(OC)C=CC=C1OS(=O)(O)=O	3-methoxycatechol sulfate (2)	3-methoxycatechol sulfate (2)						Neg
100006378	209	48757	155121	Amino Acid	Tryptophan Metabolism	270	NAMED	PPIMFXHQDQRWGJ-JTQLQIEISA-N	OC([C@@H](NC(C)=O)CC(C1=CC=CC=C1N)=O)=O	N-acetylkynurenine (2)	N-acetylkynurenine (2)			HMDB0240342		73817779	Neg
100006379	209	48782	155139	Amino Acid	Tryptophan Metabolism	261	NAMED	CPXSBHKDEPPWIX-RAYCSJGISA-N	N[C@H](C(O)=O)CC1=C([C@H]([C@H]([C@@H](O)[C@@H]2O)O)O[C@@H]2CO)NC3=CC=CC=C13	C-glycosyltryptophan	C-glycosyltryptophan	180509-18-6	9157171	HMDB0240296		10981970	Neg
100006381	400	53241	179295	Xenobiotics	Drug - Analgesics, Anesthetics	5436	NAMED	TVYLLZQTGLZFBW-ZBFHGGJFSA-N	CN(C[C@H]1CCCC[C@]1(O)C2=CC(OC)=CC=C2)C	tramadol	tramadol	27203-92-5	31105	HMDB0014339	C07153	33741	Pos Early
100006382	400	53239	179291	Xenobiotics	Drug - Analgesics, Anesthetics	5437	NAMED	UWJUQVWARXYRCG-UHFFFAOYSA-N	OC1(CCCCC1CN(C)C)c2cccc(O)c2	O-desmethyltramadol	O-desmethyltramadol	73986-53-5	115703	HMDB0060997		9838803	Pos Early
100006383	400	52357	164921	Xenobiotics	Drug - Analgesics, Anesthetics	5438	NAMED	DSBGQRZOJXSECT-VFUSOVNCSA-N	CN(CC1CCCCC1(O)c2cc(O[C@H]3[C@H](O)[C@@H](O)[C@H](O)[C@@H](C(O)=O)O3)ccc2)C	O-desmethyltramadol glucuronide	O-desmethyltramadol glucuronide	383891-39-2	28467711	HMDB0060856		29919005	Pos Early
100006384	400	52355	164917	Xenobiotics	Drug - Analgesics, Anesthetics	5439	NAMED	VUMQHLSPUAFKKK-DZGCQCFKSA-N	O[C@]1(CCCC[C@H]1CNC)[c@]2cccc(OC)c2	N-desmethyl tramadol	N-desmethyl tramadol	147762-57-0	8530152	HMDB0061007		12149038	Pos Early
100006385	400	54738	207475	Xenobiotics	Drug - Cardiovascular	5644	NAMED	OFRYBPCSEMMZHR-UHFFFAOYSA-N	CC(NCC(O)COC1=CC=C(C(O)COC)C=C1)C	alpha-hydroxymetoprolol	alpha-hydroxymetoprolol	56392-16-6	102899	HMDB0060994		114962	Pos Early
100006430	305	48885	160479	Carbohydrate	Pentose Metabolism	1277	NAMED	HEBKCHPVOIAQTA-IMJSIDKUSA-N	OC[C@@H](C([C@H](CO)O)O)O	arabitol/xylitol	arabitol/xylitol			HMDB0001851,HMDB0000568,HMDB0002917	C00379,C00542,C01904	94154,6912	Polar
100006432	400	52363	165217	Xenobiotics	Drug - Analgesics, Anesthetics	5443	NAMED	RIKMCJUNPCRFMW-ISWURRPUSA-N	O=C1[C@@H]2Oc3c(OC)ccc4c3[C@@]2([C@]5(CC1)O)CCN[C@@H]5C4	noroxycodone	noroxycodone	52446-25-0	4590081	HMDB0041960		5489120	Pos Early
100006435	400	46539	166536	Carbohydrate	Aminosugar Metabolism	1434	NAMED	OVRNDRQMDRJTHS-FMDGEEDCSA-N	O[C@@H]1[C@H]([C@@H](O[C@@H]([C@H]1O)CO)O)NC(C)=O	N-acetylglucosamine/N-acetylgalactosamine	N-acetylglucosamine/N-acetylgalactosamine			HMDB0000212,HMDB0000215	C01074	439174,84265	Pos Early
100006438	305	47076	148336	Energy	TCA Cycle	1463	NAMED	HNEGQIOMVPPMNR-IHWYPQMZSA-N	C/C(C(O)=O)=C/C(O)=O	citraconate/glutaconate	citraconate/glutaconate			HMDB0000634,HMDB0000620	C02226,C02214	5280498,643798	Polar
100006614	400	52988	166228	Lipid	Fatty Acid Metabolism (Acyl Carnitine, Dicarboxylate)	1908	NAMED	BSVHAXJKBCWVDA-UHFFFAOYSA-N	[O-]C(CC(OC(CCCCC(O)=O)=O)C[N+](C)(C)C)=O	adipoylcarnitine (C6-DC)	adipoylcarnitine (C6-DC)		28540385	HMDB0061677		71296139	Pos Early
100006620	402	61775	218145	Lipid	Fatty Acid Metabolism (Acyl Carnitine, Medium Chain)	1858	NAMED	MPSPNFAQQQMFLK-UHFFFAOYSA-N	[O-]C(CC(OC(CCCCCCCC)=O)C[N+](C)(C)C)=O	nonanoylcarnitine (C9)	nonanoylcarnitine (C9)		28533402	HMDB0013288		91825642	Pos Late
100006627	400	52990	166232	Lipid	Fatty Acid Metabolism (Acyl Carnitine, Dicarboxylate)	1916	NAMED	YVWVEIPYMGBQPE-UHFFFAOYSA-N	[O-]C(CC(OC(CCCCCCC(O)=O)=O)C[N+](C)(C)C)=O	suberoylcarnitine (C8-DC)	suberoylcarnitine (C8-DC)						Pos Early
100006639	209	52967	166112	Lipid	Primary Bile Acid Metabolism	3478	NAMED	ZXUWKFXQTSOVDY-FTKNGHMZSA-N	OS(OC1C[C@]2([H])[C@@](CC1)(C)[C@](C[C@H](O)[C@]3(C)[C@@H]([C@H](C)CCC(NCC(O)=O)=O)CC[C@]34[H])([H])[C@@]4([H])[C@H](O)C2)(=O)=O	glycocholate sulfate	glycocholate sulfate						Neg
100006641	209	52974	166124	Lipid	Primary Bile Acid Metabolism	3475	NAMED	DKXXSIJHWWVNMO-ISIKUUMTSA-N	OS(OC1C[C@]2([H])C(CC1)(C)[C@@H]3[C@@]([C@@](CC4)([H])[C@@](CC3)(C)[C@H]4[C@H](C)CCC(NCC(O)=O)=O)([H])[C@H](O)C2)(=O)=O	glycochenodeoxycholate 3-sulfate	glycochenodeoxycholate 3-sulfate			HMDB0002409,HMDB0002496,HMDB0002497		21116917,21125002,11954205	Neg
100006642	209	52975	166126	Lipid	Secondary Bile Acid Metabolism	3541	NAMED	QJZCNFGUZPMYAX-WWZCPACMSA-N	OS(OC1CC[C@@]2(C)[C@@](CC[C@]3([H])[C@]2([H])C[C@H](O)[C@@]4(C)[C@]3(CC[C@@H]4[C@H](C)CCC(NCC(O)=O)=O)[H])([H])C1)(=O)=O	glycodeoxycholate 3-sulfate	glycodeoxycholate 3-sulfate					101602538	Neg
100006644	209	62889	220740	Lipid	Secondary Bile Acid Metabolism	3491	NAMED	UCVGCHGIKFWAGH-WQVRBXQRSA-N	C[C@@]12[C@@](CCC3C2C[C@H](O)[C@@]4(C)C3CC[C@@H]4[C@@H](CCC(NCCS(O)(=O)=O)=O)C)([H])C[C@H](OS(O)(=O)=O)CC1	taurodeoxycholic acid 3-sulfate	taurodeoxycholic acid 3-sulfate						Neg
100006726	209	52608	166573	Lipid	Endocannabinoid	2183	NAMED	KQXDGUVSAAQARU-HZJYTTRNSA-N	CCCCC/C=C\C/C=C\CCCCCCCC(NCCO)=O	linoleoyl ethanolamide	linoleoyl ethanolamide	68171-52-8	4446566	HMDB0012252		5283446	Neg
100006745	402	52381	165226	Xenobiotics	Drug - Neurological	5835	NAMED	YESZIQBQBRDCJZ-OOJCLDBCSA-N	[O-][C@@H]1[C@@H](N2CCOCC2)C[C@@]3(C)[C@](CC[C@]4([H])[C@]3([H])CC[C@@]5(C)[C@@]4([H])C[C@H]([N+]6(CC=C)CCCC6)[C@@H]5OC(C)=O)([H])C1	rocuronium	rocuronium	143558-00-3	8025583	HMDB0014866	C07556	441290	Pos Late
100008903	402	52603	165331	Lipid	Phosphatidylcholine (PC)	2360	NAMED	FVXDQWZBHIXIEJ-LNDKUQBDSA-N	CCCCC/C=C\C/C=C\CCCCCCCC(OC[C@@H](OC(CCCCCCC/C=C\C/C=C\CCCCC)=O)COP([O-])(OCC[N+](C)(C)C)=O)=O	1,2-dilinoleoyl-GPC (18:2/18:2)	1,2-dilinoleoyl-GPC (18:2/18:2)	998-06-1	4450312	HMDB0008138		5288075	Pos Late
100008904	402	52438	164562	Lipid	Phosphatidylcholine (PC)	2323	NAMED	ATHVAWFAEPLPPQ-VRDBWYNSSA-N	O=C(CCCCCCCCCCCCCCCCC)OC[C@]([H])(COP(OCC[N+](C)(C)C)([O-])=O)OC(CCCCCCC/C=C\CCCCCCCC)=O	1-stearoyl-2-oleoyl-GPC (18:0/18:1)	1-stearoyl-2-oleoyl-GPC (18:0/18:1)	56421-10-4	24766704	HMDB0008038		24778825	Pos Late
100008914	402	52462	165128	Lipid	Phosphatidylcholine (PC)	2298	NAMED	IIZPXYDJLKNOIY-JXPKJXOSSA-N	CCCCCCCCCCCCCCCC(OC[C@@]([H])(OC(CCC/C=C\C/C=C\C/C=C\C/C=C\CCCCC)=O)COP([O-])(OCC[N+](C)(C)C)=O)=O	1-palmitoyl-2-arachidonoyl-GPC (16:0/20:4n6)	1-palmitoyl-2-arachidonoyl-GPC (16:0/20:4n6)	35418-58-7	8923140	HMDB0007982	C05208	10747814	Pos Late
100008915	402	52610	165342	Lipid	Phosphatidylcholine (PC)	2304	NAMED	IESVDEZGAHUQJU-ZLBXKVHBSA-N	CCCCCCCCCCCCCCCC(OC[C@](OC(CC/C=C\C/C=C\C/C=C\C/C=C\C/C=C\C/C=C\CC)=O)([H])COP([O-])(OCC[N+](C)(C)C)=O)=O	1-palmitoyl-2-docosahexaenoyl-GPC (16:0/22:6)	1-palmitoyl-2-docosahexaenoyl-GPC (16:0/22:6)	59403-54-2	4946007	HMDB0007991		6441886	Pos Late
100008916	402	52611	165343	Lipid	Phosphatidylcholine (PC)	2340	NAMED	FAUYAENFVCNTAL-PFFNLMTBSA-N	O=C(CC/C=C\C/C=C\C/C=C\C/C=C\C/C=C\C/C=C\CC)O[C@H](COC(CCCCCCCCCCCCCCCCC)=O)CO[P](OCC[N+](C)(C)C)([O-])=O	1-stearoyl-2-docosahexaenoyl-GPC (18:0/22:6)	1-stearoyl-2-docosahexaenoyl-GPC (18:0/22:6)	59403-52-0		HMDB0008057		24778876	Pos Late
100008919	402	52614	165346	Lipid	Plasmalogen	2810	NAMED	XVYPOHCSLJZFED-QZEVRULJSA-N	[H][C@@](COP([O-])(OCC[NH3+])=O)(OC(CCCCCCC/C=C\CCCCCCCC)=O)CO/C=C\CCCCCCCCCCCCCCCC	1-(1-enyl-stearoyl)-2-oleoyl-GPE (P-18:0/18:1)	1-(1-enyl-stearoyl)-2-oleoyl-GPE (P-18:0/18:1)	144371-68-6	24769260	HMDB0011375		42607457	Pos Late
100008920	402	52615	165347	Lipid	Sphingomyelins	3119	NAMED	YMQZQHIESOAPQH-JXGHDCMNSA-N	O=C(N[C@@]([C@]([H])(O)/C=C/CCCCCCCCCCCCC)([H])COP([O-])(OCC[N+](C)(C)C)=O)CCCCCCCCCCCCCCCC	sphingomyelin (d18:1/17:0, d17:1/18:0, d19:1/16:0)	sphingomyelin (d18:1/17:0, d17:1/18:0, d19:1/16:0)	121999-64-2		HMDB0240620,HMDB0240609,HMDB0240622		46891763	Pos Late
100008921	402	52616	165348	Lipid	Phosphatidylcholine (PC)	2282	NAMED	PZNPLUBHRSSFHT-RRHRGVEJSA-N	O=C(CCCCCCCCCCCCCCC)OC[C@]([H])(COP(OCC[N+](C)(C)C)([O-])=O)OC(CCCCCCCCCCCCCCCCC)=O	1-palmitoyl-2-stearoyl-GPC (16:0/18:0)	1-palmitoyl-2-stearoyl-GPC (16:0/18:0)	59403-51-9	24766643	HMDB0007970	C03889	24778686	Pos Late
100008928	305	52281	164309	Amino Acid	Glutathione Metabolism	582	NAMED	AFENDNXGAFYKQO-UHFFFAOYSA-N	CCC(O)C(O)=O	2-hydroxybutyrate/2-hydroxyisobutyrate	2-hydroxybutyrate/2-hydroxyisobutyrate			HMDB0000729,HMDB00008	C21297,C05984	440864,4277439	Polar
100008929	209	52282	164310	Energy	TCA Cycle	1461	NAMED	YNOXCRMFGMSKIJ-UHFFFAOYSA-N	CC(C(O)=O)C(C(O)=O)(O)CC(O)=O	2-methylcitrate/homocitrate	2-methylcitrate/homocitrate			HMDB0003518,HMDB0000379	C01251	439459,515	Neg
100008930	209	52285	164313	Lipid	Long Chain Monounsaturated Fatty Acid	1534	NAMED	ZQPPMHVWECSIRJ-KTKRTIGZSA-N	OC(CCCCCCC/C=C\CCCCCCCC)=O	oleate/vaccenate (18:1)	oleate/vaccenate (18:1)			HMDB0003231,HMDB0000573,HMDB0240219,HMDB0000207	C21944,C08367,C01712,C00712	5282761,637517,5281127,445639	Neg
100008933	209	52938	166054	Lipid	Fatty Acid, Monohydroxy	1990	NAMED	POMQYTSPMKEQNB-UHFFFAOYSA-N	OC(CC(O)CCCCCCCCCCCCCCC)=O	3-hydroxystearate	3-hydroxystearate	45261-96-9	4446034	HMDB10737		5282907	Neg
100008934	209	52916	166016	Lipid	Fatty Acid, Monohydroxy	1967	NAMED	YDZIJQXINJLRLL-UHFFFAOYSA-N	OC(C(O)CCCCCCCCCC)=O	2-hydroxylaurate	2-hydroxylaurate	2984-55-6	88259			97783	Neg
100008943	400	52913	166168	Xenobiotics	Drug - Neurological	5847	NAMED	AYXYPKUFHZROOJ-UHFFFAOYSA-N	CC(C)CC(CN)CC(O)=O	pregabalin	pregabalin	148553-50-8	3902475	HMDB0014375		5486971	Pos Early
100008948	402	52949	166278	Xenobiotics	Drug - Cardiovascular	5702	NAMED	GBXSMTUPTTWBMN-UHFFFAOYSA-N	CC(C(N1C(C(O)=O)CCC1)=O)NC(C(OCC)=O)CCC2=CC=CC=C2	enalapril	enalapril	75847-73-3	3109	HMDB0014722	C06977,D03769,DG00335	5388962	Pos Late
100008950	209	52958	166094	Xenobiotics	Drug - Cardiovascular	5666	NAMED	KGFYHTZWPPHNLQ-UHFFFAOYSA-N	O=C1N(C2=CC=C(N3CC(CNC(C4=CC=C(Cl)S4)=O)OC3=O)C=C2)CCOC1	rivaroxaban	rivaroxaban	366789-02-8	4938307			9875401	Neg
100008952	209	52431	164555	Lipid	Monoacylglycerol	2853	NAMED	KVYUBFKSKZWZSV-BQYQJAHWSA-N	CCCCCC/C=C/CCCCCCCC(OCC(O)CO)=O	1-palmitoleoylglycerol (16:1)*	1-palmitoleoylglycerol (16:1)*			HMDB0011565			Neg
100008953	209	52432	164556	Lipid	Monoacylglycerol	2870	NAMED	CXUXMSACCLYMBI-BQYQJAHWSA-N	CCCCCC/C=C/CCCCCCCC(OC(CO)CO)=O	2-palmitoleoylglycerol (16:1)*	2-palmitoleoylglycerol (16:1)*			HMDB0011534		53480960	Neg
100008954	402	52434	164558	Lipid	Dihydrosphingomyelins	3100	NAMED	QHZIGNLCLJPLCU-QPPIDDCLSA-N	[H][C@](NC(CCCCCCCCCCCCCCC)=O)(COP(OCC[N+](C)(C)C)([O-])=O)[C@@](O)([H])CCCCCCCCCCCCCCC	palmitoyl dihydrosphingomyelin (d18:0/16:0)*	palmitoyl dihydrosphingomyelin (d18:0/16:0)*		8115586	HMDB0010168		9939965	Pos Late
100008955	402	52436	164560	Lipid	Sphingomyelins	3108	NAMED	SXZWBNWTCVLZJN-NMIJJABPSA-N	[H][C@](NC(CCCCCCCCCCCCCCCCCCCCCC)=O)(COP(OCC[N+](C)(C)C)([O-])=O)[C@@](O)([H])/C=C/CCCCCCCCCCCCC	tricosanoyl sphingomyelin (d18:1/23:0)*	tricosanoyl sphingomyelin (d18:1/23:0)*			HMDB0012105			Pos Late
100008956	402	52435	164559	Lipid	Sphingomyelins	3129	NAMED	JBDGKEXQKCCQFK-JWQIMADESA-N	[H][C@](NC(CCCCCCCCCCCCCCCCCCCCCC)=O)(COP(OCC[N+](C)(C)C)([O-])=O)[C@@](O)([H])/C=C/CCCCCCCC/C=C\CCC	sphingomyelin (d18:2/23:0, d18:1/23:1, d17:1/24:1)*	sphingomyelin (d18:2/23:0, d18:1/23:1, d17:1/24:1)*			HMDB0240634,HMDB0011696,HMDB0240614		134757653	Pos Late
100008957	402	52437	164561	Lipid	Sphingomyelins	3131	NAMED	TXFLWJQVQCDUDZ-BRUGZULGSA-N	[H][C@](NC(CCCCCCCCCCCCC/C=C\CCCCCCCC)=O)(COP(OCC[N+](C)(C)C)([O-])=O)[C@@](O)([H])/C=C/CCCCCCCC/C=C\CCC	sphingomyelin (d18:2/24:1, d18:1/24:2)*	sphingomyelin (d18:2/24:1, d18:1/24:2)*			HMDB0240636,HMDB0240615		85336023	Pos Late
100008963	402	52966	166310	Xenobiotics	Drug - Antibiotic	5475	NAMED	MQTOSJVFKKJCRP-UHFFFAOYSA-N	CC(CC(C)(O)C(OC1OC(C)CC(N(C)C)C1O)C(C)C(OC2OC(C)C(O)C(C)(OC)C2)C3C)CN(C)C(C)C(O)C(O)(C)C(CC)OC3=O	azithromycin	azithromycin	83905-01-5	2182	HMDB0014352	DG00606,D06390,C06838	447043	Pos Late
100008964	209	52954	166086	Xenobiotics	Drug - Metabolic	5765	NAMED	MFFMDFFZMYYVKS-UHFFFAOYSA-N	FC1=CC(CC(N)CC(N2CC3=NN=C(C(F)(F)F)N3CC2)=O)=C(F)C=C1F	sitagliptin	sitagliptin	486460-32-6	9481667	HMDB0015390	DG00118,D08516	4369359	Neg
100008974	209	52950	166078	Xenobiotics	Drug - Cardiovascular	5707	NAMED	WOXKDUGGOYFFRN-UHFFFAOYSA-N	O=C(CN1C)N2C(C3=CC=C(OCO4)C4=C3)C5=C(C(C=CC=C6)=C6N5)CC2C1=O	tadalafil	tadalafil	171596-29-5	3875386	HMDB0014958		110635	Neg
100008976	402	52446	165108	Lipid	Phosphatidylethanolamine (PE)	2430	NAMED	YDTWOEYVDRKKCR-KNERPIHHSA-N	O=C(CCCCCCCCCCCCCCCCC)OC[C@]([H])(COP(OCCN)(O)=O)OC(CCCCCCC/C=C\C/C=C\CCCCC)=O	1-stearoyl-2-linoleoyl-GPE (18:0/18:2)*	1-stearoyl-2-linoleoyl-GPE (18:0/18:2)*		7825699	HMDB0008994		9546749	Pos Late
100008977	402	52447	165110	Lipid	Phosphatidylethanolamine (PE)	2439	NAMED	ANRKEHNWXKCXDB-BHFWLYLHSA-N	O=C(CCCCCCCCCCCCCCCCC)OC[C@]([H])(COP(OCCN)(O)=O)OC(CCC/C=C\C/C=C\C/C=C\C/C=C\CCCCC)=O	1-stearoyl-2-arachidonoyl-GPE (18:0/20:4)	1-stearoyl-2-arachidonoyl-GPE (18:0/20:4)		4451158	HMDB0009003	C05210	5289133	Pos Late
100008980	402	52452	165115	Lipid	Phosphatidylcholine (PC)	2326	NAMED	FORFDCPQKJHEBF-JEFUZMEDSA-N	CCCCCCCCCCCCCCCCCC(OCC(OC(CCCCCCC/C=C/C/C=C/CCCCC)=O)COP([O-])(OCC[N+](C)(C)C)=O)=O	1-stearoyl-2-linoleoyl-GPC (18:0/18:2)*	1-stearoyl-2-linoleoyl-GPC (18:0/18:2)*			HMDB0008039		6441487	Pos Late
100008981	402	52453	165118	Lipid	Phosphatidylcholine (PC)	2349	NAMED	GDWULUGDXGHJIJ-FUBJOMBKSA-N	CCCCCCCC/C=C/CCCCCCCC(OCC(OC(CCCCCCC/C=C/C/C=C/CCCCC)=O)COP([O-])(OCC[N+](C)(C)C)=O)=O	1-oleoyl-2-linoleoyl-GPC (18:1/18:2)*	1-oleoyl-2-linoleoyl-GPC (18:1/18:2)*			HMDB0008105		24778939	Pos Late
100008984	402	52470	165143	Lipid	Phosphatidylcholine (PC)	2280	NAMED	QIBZFHLFHCIUOT-HTXNQAPBSA-N	CCCCCCCCCCCCCCCC(OCC(OC(CCCCCCC/C=C/CCCCCC)=O)COP([O-])(OCC[N+](C)(C)C)=O)=O	1-palmitoyl-2-palmitoleoyl-GPC (16:0/16:1)*	1-palmitoyl-2-palmitoleoyl-GPC (16:0/16:1)*			HMDB0007969		6443788	Pos Late
100008985	402	52454	165119	Lipid	Phosphatidylcholine (PC)	2294	NAMED	SRIGHEHXEGELQJ-YYQUKWHJSA-N	CCCCCCCCCCCCCCCC(OC[C@@H](OC(CCCCCC/C=C\C/C=C\C/C=C\CCCCC)=O)COP([O-])(OCC[N+](C)(C)C)=O)=O	1-palmitoyl-2-dihomo-linolenoyl-GPC (16:0/20:3n3 or 6)*	1-palmitoyl-2-dihomo-linolenoyl-GPC (16:0/20:3n3 or 6)*						Pos Late
100008990	402	52464	165131	Lipid	Phosphatidylethanolamine (PE)	2417	NAMED	DRIVXEVMDWCWLI-CAQMIEAISA-N	O=C(CCCCCCCCCCCCCCC)OC[C@]([H])(COP(OCCN)(O)=O)OC(CCC/C=C\C/C=C\C/C=C\C/C=C\CCCCC)=O	1-palmitoyl-2-arachidonoyl-GPE (16:0/20:4)*	1-palmitoyl-2-arachidonoyl-GPE (16:0/20:4)*		7825750	HMDB0005323	C05210	9546800	Pos Late
100008991	402	52465	165133	Lipid	Phosphatidylethanolamine (PE)	2419	NAMED	MPWUZHVZZKSTPV-MADBQMNMSA-N	O=C(CCCCCCCCCCCCCCC)OC[C@]([H])(COP(OCCN)(O)=O)OC(CC/C=C\C/C=C\C/C=C\C/C=C\C/C=C\C/C=C\CC)=O	1-palmitoyl-2-docosahexaenoyl-GPE (16:0/22:6)*	1-palmitoyl-2-docosahexaenoyl-GPE (16:0/22:6)*		7825749	HMDB0008946		9546799	Pos Late
100008992	402	52466	165134	Lipid	Phosphatidylethanolamine (PE)	2443	NAMED	XYYHNDVKALDFHQ-OXHZBIAZSA-N	O=C(CCCCCCCCCCCCCCCCC)OC[C@]([H])(COP(OCCN)(O)=O)OC(CC/C=C\C/C=C\C/C=C\C/C=C\C/C=C\C/C=C\CC)=O	1-stearoyl-2-docosahexaenoyl-GPE (18:0/22:6)*	1-stearoyl-2-docosahexaenoyl-GPE (18:0/22:6)*		7825748	HMDB0009012		9546798	Pos Late
100008993	305	52467	165137	Lipid	Phosphatidylinositol (PI)	2540	NAMED	KIQYUSYSJTUGFZ-LSLODQAYSA-N	O=C(CCCCCCCCCCCCCCC)OC[C@@]([H])(OC(CCC/C=C\C/C=C\C/C=C\C/C=C\CCCCC)=O)COP(O[C@H]1[C@H](O)[C@@H](O)[C@H](O)[C@@H](O)[C@H]1O)(O)=O	1-palmitoyl-2-arachidonoyl-GPI (16:0/20:4)*	1-palmitoyl-2-arachidonoyl-GPI (16:0/20:4)*		24767674	HMDB0009789			Polar
100008994	402	52468	208084	Lipid	Phosphatidylinositol (PI)	2544	NAMED	KZVRAFHIKMDULK-HAVSRZFESA-N	O=C(CCCCCCCCCCCCCCCCC)OC[C@@]([H])(OC(CCCCCCC/C=C\C/C=C\CCCCC)=O)COP(O[C@H]1[C@H](O)[C@@H](O)[C@H](O)[C@@H](O)[C@H]1O)(O)=O	1-stearoyl-2-linoleoyl-GPI (18:0/18:2)	1-stearoyl-2-linoleoyl-GPI (18:0/18:2)		24767694	HMDB0009809			Pos Late
100008998	402	52473	165151	Cofactors and Vitamins	Tocopherol Metabolism	4383	NAMED	QUEDXNHFTDJVIY-DQCZWYHMSA-N	CC1=C(C(CC2)=CC(O)=C1C)O[C@@]2(CCC[C@@H](CCC[C@@H](CCCC(C)C)C)C)C	gamma-tocopherol/beta-tocopherol	gamma-tocopherol/beta-tocopherol			HMDB0006335,HMDB0001492	C14152,C02483		Pos Late
100008999	402	52475	165154	Lipid	Plasmalogen	2819	NAMED	URPXXNCTXCOATD-FXMFQVEGSA-N	[H][C@](OC(CCC/C=C\C/C=C\C/C=C\C/C=C\CCCCC)=O)(COP(OCCN)(O)=O)CO/C=C\CCCCCCCCCCCCCCCC	1-(1-enyl-stearoyl)-2-arachidonoyl-GPE (P-18:0/20:4)*	1-(1-enyl-stearoyl)-2-arachidonoyl-GPE (P-18:0/20:4)*		7826008	HMDB0005779		9547058	Pos Late
100009002	402	52673	165435	Lipid	Plasmalogen	2805	NAMED	UUYSKERSKRMYME-MAIXUNBTSA-N	[H][C@](OC(CCC/C=C\C/C=C\C/C=C\C/C=C\CCCCC)=O)(COP(OCCN)(O)=O)CO/C=C\CCCCCCCCCCCCCC	1-(1-enyl-palmitoyl)-2-arachidonoyl-GPE (P-16:0/20:4)*	1-(1-enyl-palmitoyl)-2-arachidonoyl-GPE (P-16:0/20:4)*		24769238	HMDB0011352		52925126	Pos Late
100009005	402	52477	165158	Lipid	Plasmalogen	2801	NAMED	ZVVYJAAMWXATNY-PRWZWGSOSA-N	[H][C@](OC(CCCCCCC/C=C\CCCCCCCC)=O)(COP(OCCN)(O)=O)CO/C=C\CCCCCCCCCCCCCC	1-(1-enyl-palmitoyl)-2-oleoyl-GPE (P-16:0/18:1)*	1-(1-enyl-palmitoyl)-2-oleoyl-GPE (P-16:0/18:1)*		24769228	HMDB0011342		52925128	Pos Late
100009007	402	52478	165160	Lipid	Plasmalogen	2807	NAMED	CRBBMHQTIAELIS-KQBBALDBSA-N	[H][C@](OC(CCCCCCC/C=C\CCCCCCCC)=O)(CO[P-](OCC[N+](C)(C)C)([O])=O)CO/C=C\CCCCCCCCCCCCCC	1-(1-enyl-palmitoyl)-2-oleoyl-GPC (P-16:0/18:1)*	1-(1-enyl-palmitoyl)-2-oleoyl-GPC (P-16:0/18:1)*			HMDB0007996		34779384	Pos Late
100009009	402	52682	165449	Lipid	Plasmalogen	2815	NAMED	QLEHHUPUHJPURI-PWYDUFMYSA-N	[H][C@](OC(CCCCCCC/C=C\C/C=C\CCCCC)=O)(COP(OCC[N+](C)(C)C)([O-])=O)CO/C=C\CCCCCCCCCCCCCC	1-(1-enyl-palmitoyl)-2-linoleoyl-GPC (P-16:0/18:2)*	1-(1-enyl-palmitoyl)-2-linoleoyl-GPC (P-16:0/18:2)*		24767486	HMDB0011211		24779386	Pos Late
100009014	402	52689	165459	Lipid	Plasmalogen	2814	NAMED	IOYKZPNDXIIXLN-LOQSCQKMSA-N	[H][C@](OC(CCC/C=C\C/C=C\C/C=C\C/C=C\CCCCC)=O)(COP(OCC[N+](C)(C)C)([O-])=O)CO/C=C\CCCCCCCCCCCCCC	1-(1-enyl-palmitoyl)-2-arachidonoyl-GPC (P-16:0/20:4)*	1-(1-enyl-palmitoyl)-2-arachidonoyl-GPC (P-16:0/20:4)*		24767495	HMDB0011220			Pos Late
100009025	402	52495	165187	Lipid	Sphingomyelins	3125	NAMED	YXSZOBWVQJIWNE-QVDCKBILSA-N	[H][C@](NC(CCCCCCCCCCCCCCCCCCCC)=O)(COP(OCC[N+](C)(C)C)([O-])=O)[C@@](O)([H])/C=C/CCCCCCCCCCCCC	sphingomyelin (d18:1/21:0, d17:1/22:0, d16:1/23:0)*	sphingomyelin (d18:1/21:0, d17:1/22:0, d16:1/23:0)*			HMDB0240619,HMDB0240611,HMDB0240621			Pos Late
100009026	402	57331	210829	Lipid	Dihydrosphingomyelins	3101	NAMED	FONAXCRWZQFJHY-JCGOJSMZSA-N	[H][C@](NC(CCCCCCCCCCCCCCCCCCCCC)=O)(COP(OCC[N+](C)(C)C)([O-])=O)[C@@](O)([H])CCCCCCCCCCCCCCC	behenoyl dihydrosphingomyelin (d18:0/22:0)*	behenoyl dihydrosphingomyelin (d18:0/22:0)*		24846880	HMDB0012091		44260132	Pos Late
100009027	402	57473	211136	Lipid	Dihydrosphingomyelins	3102	NAMED	JCELSEVNSMXGKA-IOLBBIBUSA-N	[H][C@](NC(CCCCCCCCCCCCCCCCC)=O)(COP(OCC[N+](C)(C)C)([O-])=O)[C@@](O)([H])CCCCCCCCCCCCCCC	sphingomyelin (d18:0/18:0, d19:0/17:0)*	sphingomyelin (d18:0/18:0, d19:0/17:0)*		24846878	HMDB0012087		44260130	Pos Late
100009028	402	52604	165334	Lipid	Dihydroceramides	3010	NAMED	GCGTXOVNNFGTPQ-JHOUSYSJSA-N	[H][C@](NC(CCCCCCCCCCCCCCC)=O)(CO)[C@@](O)([H])CCCCCCCCCCCCCCC	N-palmitoyl-sphinganine (d18:0/16:0)	N-palmitoyl-sphinganine (d18:0/16:0)	5966-29-0	4446685	HMDB11760		5283572	Pos Late
100009030	402	53010	166340	Lipid	Lactosylceramides (LCER)	3088	NAMED	HLIJNIKSBCIDGO-QKLMXXKVSA-N	O=C(CCCCCCCCCCCCCCC)N[C@@]([C@]([H])(O)/C=C/CCCCCCCCCCCCC)([H])CO[C@H](O1)[C@H](O)[C@@H](O)[C@@H]([C@H]1CO)O[C@H](O2)[C@H](O)[C@@H](O)[C@H]([C@H]2CO)O	lactosyl-N-palmitoyl-sphingosine (d18:1/16:0)	lactosyl-N-palmitoyl-sphingosine (d18:1/16:0)	4201-62-1		HMDB0006750		53477895	Pos Late
100009034	402	54745	207413	Xenobiotics	Drug - Respiratory	5935	NAMED	ZKLPARSLTMPFCP-UHFFFAOYSA-N	ClC1=CC=C(C=C1)C(C2=CC=CC=C2)N3CCN(CCOCC(O)=O)CC3	cetirizine	cetirizine	83881-51-0	2577	HMDB0005032	C07778	2678	Pos Late
100009038	402	57365	210891	Lipid	Dihydrosphingomyelins	3099	NAMED	MJAFYELZQYPMQG-MPQUPPDSSA-N	[H][C@](NC(CCCCCCCCCCCCC)=O)(COP(OCC[N+](C)(C)C)([O-])=O)[C@@](O)([H])CCCCCCCCCCCCCCC	myristoyl dihydrosphingomyelin (d18:0/14:0)*	myristoyl dihydrosphingomyelin (d18:0/14:0)*		24846886	HMDB0012085		44260138	Pos Late
100009042	209	52914	166012	Amino Acid	Tryptophan Metabolism	320	NAMED	YJRFFCVUYDRNTR-UHFFFAOYSA-N	OS(OC1=CC=C2C(C=CN2)=C1)(=O)=O	5-hydroxyindole sulfate	5-hydroxyindole sulfate						Neg
100009052	402	52633	165386	Lipid	Diacylglycerol	2907	NAMED	SVXWJFFKLMLOHO-YAIZGCQRSA-N	OC[C@]([H])(OC(CCCCCCC/C=C\C/C=C\CCCCC)=O)COC(CCCCCCCCCCCCCCC)=O	palmitoyl-linoleoyl-glycerol (16:0/18:2) [1]*	palmitoyl-linoleoyl-glycerol (16:0/18:2) [1]*		7822645	HMDB0007103		9543695	Pos Late
100009055	402	52634	165387	Lipid	Diacylglycerol	2908	NAMED	ZKYDYRLDJZZKEU-BCTRXSSUSA-N	CCCCCCCCCCCCCCCC(OCC(O)COC(CCCCCCC/C=C\C/C=C\CCCCC)=O)=O	palmitoyl-linoleoyl-glycerol (16:0/18:2) [2]*	palmitoyl-linoleoyl-glycerol (16:0/18:2) [2]*			HMDB0007103		131801744	Pos Late
100009066	402	52669	208075	Lipid	Phosphatidylinositol (PI)	2535	NAMED	PDLAMJKMOKWLAJ-KTBSNPQYSA-N	O=C(CCCCCCCCCCCCCCC)OC[C@@]([H])(OC(CCCCCCC/C=C\CCCCCCCC)=O)COP(O[C@H]1[C@H](O)[C@@H](O)[C@H](O)[C@@H](O)[C@H]1O)(O)=O	1-palmitoyl-2-oleoyl-GPI (16:0/18:1)*	1-palmitoyl-2-oleoyl-GPI (16:0/18:1)*		24767668	HMDB0009783		71296232	Pos Late
100009069	402	52677	165443	Lipid	Plasmalogen	2802	NAMED	LJVXDBWIBQQKFU-CCJYEBHUSA-N	[H][C@](OC(CCCCCCC/C=C\C/C=C\CCCCC)=O)(COP(OCCN)(O)=O)CO/C=C\CCCCCCCCCCCCCC	1-(1-enyl-palmitoyl)-2-linoleoyl-GPE (P-16:0/18:2)*	1-(1-enyl-palmitoyl)-2-linoleoyl-GPE (P-16:0/18:2)*		24769229	HMDB0011343		52925127	Pos Late
100009078	402	52687	165457	Lipid	Phosphatidylethanolamine (PE)	2445	NAMED	GKAFCSRKMWFPSJ-RJXNKANHSA-N	O=C(CCCCCCC/C=C\CCCCCCCC)OC[C@]([H])(COP(OCCN)(O)=O)OC(CCCCCCC/C=C\C/C=C\CCCCC)=O	1-oleoyl-2-linoleoyl-GPE (18:1/18:2)*	1-oleoyl-2-linoleoyl-GPE (18:1/18:2)*		7825703	HMDB0005349		9546753	Pos Late
100009082	305	52690	165463	Lipid	Lysophospholipid	2588	NAMED	ZQTAMPRZFOOEEP-KKFOGOCZSA-N	O=C(CCCCCCC/C=C\C/C=C\CCCCC)OC[C@]([H])(COP(O)(O)=O)O	1-linoleoyl-GPA (18:2)*	1-linoleoyl-GPA (18:2)*		24766514	HMDB0007856			Polar
100009130	402	52697	165470	Lipid	Phosphatidylcholine (PC)	2359	NAMED	FPEVDFOXMCHLKL-KFDYCXSYSA-N	O=C(CCCCCCC/C=C\CCCCCCCC)OC[C@]([H])(COP(OCC[N+](C)(C)C)([O-])=O)OC(CC/C=C\C/C=C\C/C=C\C/C=C\C/C=C\C/C=C\CC)=O	1-oleoyl-2-docosahexaenoyl-GPC (18:1/22:6)*	1-oleoyl-2-docosahexaenoyl-GPC (18:1/22:6)*		24766785	HMDB0008123		24778955	Pos Late
100009131	402	52710	165488	Lipid	Phosphatidylcholine (PC)	2366	NAMED	ZZSZQATYGVHNLZ-PUMLCSCDSA-N	O=C(CCCCCCC/C=C\C/C=C\CCCCC)OC[C@]([H])(COP(OCC[N+](C)(C)C)([O-])=O)OC(CCC/C=C\C/C=C\C/C=C\C/C=C\CCCCC)=O	1-linoleoyl-2-arachidonoyl-GPC (18:2/20:4n6)*	1-linoleoyl-2-arachidonoyl-GPC (18:2/20:4n6)*		24766809	HMDB0008147	C05208	24778979	Pos Late
100009139	402	53195	166625	Lipid	Phosphatidylcholine (PC)	2267	NAMED	SRQSAJRUMDQMMS-NLDJLLEISA-N	O=C(CCCCCCCCCCCCC)OC[C@]([H])(COP(OCC[N+](C)(C)C)([O-])=O)OC(CCC/C=C\C/C=C\C/C=C\C/C=C\CCCCC)=O	1-myristoyl-2-arachidonoyl-GPC (14:0/20:4)*	1-myristoyl-2-arachidonoyl-GPC (14:0/20:4)*		24766559	HMDB0007883		24778634	Pos Late
100009160	402	52713	165492	Lipid	Plasmalogen	2804	NAMED	FZMYLOBGNYZPQO-QLSONYGBSA-N	[H][C@](OC(CCCCCCC/C=C\CCCCCC)=O)(COP(OCC[N+](C)(C)C)([O-])=O)CO/C=C\CCCCCCCCCCCCCC	1-(1-enyl-palmitoyl)-2-palmitoleoyl-GPC (P-16:0/16:1)*	1-(1-enyl-palmitoyl)-2-palmitoleoyl-GPC (P-16:0/16:1)*		24767482	HMDB0011207		52923882	Pos Late
100009162	402	52716	165495	Lipid	Plasmalogen	2803	NAMED	PEWXKAOBUSBJLD-MCBGMKGZSA-N	[H][C@](OC(CCCCCCCCCCCCCCC)=O)(COP(OCC[N+](C)(C)C)([O-])=O)CO/C=C\CCCCCCCCCCCCCC	1-(1-enyl-palmitoyl)-2-palmitoyl-GPC (P-16:0/16:0)*	1-(1-enyl-palmitoyl)-2-palmitoyl-GPC (P-16:0/16:0)*		9322076	HMDB0011206		11146967	Pos Late
100009181	402	52726	210892	Lipid	Phosphatidylinositol (PI)	2543	NAMED	YOBFISPJJWPPTK-BAAZTTAESA-N	O=C(CCCCCCCCCCCCCCCCC)OC[C@@]([H])(OC(CCCCCCC/C=C\CCCCCCCC)=O)COP(O[C@H]1[C@H](O)[C@@H](O)[C@H](O)[C@@H](O)[C@H]1O)(O)=O	1-stearoyl-2-oleoyl-GPI (18:0/18:1)*	1-stearoyl-2-oleoyl-GPI (18:0/18:1)*			HMDB0240667			Pos Late
100009204	402	57341	210842	Lipid	Phosphatidylethanolamine (PE)	2405	NAMED	SLKDGVPOSSLUAI-PGUFJCEWSA-N	O=C(CCCCCCCCCCCCCCC)OC[C@]([H])(COP(OCCN)(O)=O)OC(CCCCCCCCCCCCCCC)=O	1,2-dipalmitoyl-GPE (16:0/16:0)*	1,2-dipalmitoyl-GPE (16:0/16:0)*		393103	HMDB0008923		445468	Pos Late
100009217	402	53174	166599	Lipid	Phosphatidylethanolamine (PE)	2453	NAMED	SSCDRSKJTAQNNB-DWEQTYCFSA-N	O=C(CCCCCCC/C=C\C/C=C\CCCCC)OC[C@]([H])(COP(OCCN)(O)=O)OC(CCCCCCC/C=C\C/C=C\CCCCC)=O	1,2-dilinoleoyl-GPE (18:2/18:2)*	1,2-dilinoleoyl-GPE (18:2/18:2)*		7825762	HMDB0009093		9546812	Pos Late
100009219	402	55041	210837	Lipid	Phosphatidylethanolamine (PE)	2448	NAMED	PECSWFQRRFRZPW-BHPGJWMBSA-N	O=C(CCCCCCC/C=C\CCCCCCCC)OC[C@]([H])(COP(OCCN)(O)=O)OC(CCC/C=C\C/C=C\C/C=C\C/C=C\CCCCC)=O	1-oleoyl-2-arachidonoyl-GPE (18:1/20:4)*	1-oleoyl-2-arachidonoyl-GPE (18:1/20:4)*		24768534	HMDB0009069		348281223	Pos Late
100009220	402	53209	166647	Lipid	Phosphatidylethanolamine (PE)	2452	NAMED	JZSZAGWWWKKXLO-RMEBTJIYSA-N	O=C(CCCCCCC/C=C\CCCCCCCC)OC[C@]([H])(COP(OCCN)(O)=O)OC(CC/C=C\C/C=C\C/C=C\C/C=C\C/C=C\C/C=C\CC)=O	1-oleoyl-2-docosahexaenoyl-GPE (18:1/22:6)*	1-oleoyl-2-docosahexaenoyl-GPE (18:1/22:6)*		24768542	HMDB0009078		52922113	Pos Late
100009225	402	52748	165539	Lipid	Plasmalogen	2811	NAMED	XVXISDREVDGQPX-PISDLAQISA-N	[H][C@](OC(CCCCCCC/C=C\C/C=C\CCCCC)=O)(COP(OCCN)(O)=O)CO/C=C\CCCCCCCCCCCCCCCC	1-(1-enyl-stearoyl)-2-linoleoyl-GPE (P-18:0/18:2)*	1-(1-enyl-stearoyl)-2-linoleoyl-GPE (P-18:0/18:2)*		24769261	HMDB0011376			Pos Late
100009227	209	54885	207774	Lipid	Lysophospholipid	2716	NAMED	VEEHTGYBVMTAAF-RFFZIGDUSA-N	[H][C@@](CO)(O)COP(OC[C@]([H])(O)COC(CCCCCCC/C=C\C/C=C\CCCCC)=O)(O)=O	1-linoleoyl-GPG (18:2)*	1-linoleoyl-GPG (18:2)*			HMDB0240600			Neg
100009231	400	54914	208424	Peptide	Gamma-glutamyl Amino Acid	648	NAMED	SQBNIUOYNOKDTI-WHFBIAKZSA-N	OC([C@H](CO)NC(CC[C@H](N)C(O)=O)=O)=O	gamma-glutamylserine	gamma-glutamylserine	5875-35-4	18691889	HMDB0029158		22844748	Pos Early
100009232	400	53231	179281	Xenobiotics	Chemical	6240	NAMED	DZLNHFMRPBPULJ-VKHMYHEASA-N	O=C(O)[C@]1(NCSC1)[H]	thioproline	thioproline	34592-47-4	84120	HMDB0062164		93176	Pos Early
100009233	402	52944	166270	Lipid	Fatty Acid Metabolism (Acyl Choline)	1944	NAMED	UFQZDKMTMXCDBP-UHFFFAOYSA-N	C[N+](C)(C)CCOC(CCCCCCCCCCCCCC[CH2-])=O	palmitoylcholine	palmitoylcholine		133731	HMDB0240592		151731	Pos Late
100009246	400	53229	179277	Amino Acid	Glycine, Serine and Threonine Metabolism	16	NAMED	CDUUKBXTEOFITR-UHFFFAOYSA-N	OCC(N)(C)C(O)=O	2-methylserine	2-methylserine		85112		C02115	94309	Pos Early
100009252	209	54742	207599	Xenobiotics	Drug - Antiinflammatory, Immunosuppressant	5592	NAMED	OIGNJSKKLXVSLS-VWUMJDOOSA-N	C[C@]12C[C@H](O)[C@H]3[C@@H](CCC4=CC(C=C[C@]34C)=O)[C@@H]1CC[C@]2(O)C(CO)=O	prednisolone	prednisolone		5552	HMDB0014998	D00472,C07369	5755	Neg
100009253	209	54800	207693	Xenobiotics	Drug - Antiinflammatory, Immunosuppressant	5584	NAMED	HPNSFSBZBAHARI-RUDMXATFSA-N	Cc1c(OC)c(C/C=C(CCC(O)=O)\C)c(O)c2c1COC2=O	mycophenolic acid	mycophenolic acid	24280-93-1	393865	HMDB0015159	C20380	446541	Neg
100009254	209	54792	207685	Xenobiotics	Drug - Antiinflammatory, Immunosuppressant	5585	NAMED	BYFGTSAYQQIUCN-HGIHDBQLSA-N	O[C@H]([C@@H](O)[C@@H]1O)[C@@H](O[C@@H]1C(O)=O)OC(C(C2=O)=C(CO2)C(C)=C3OC)=C3C/C=C(C)/CCC(O)=O	mycophenolic acid glucuronide	mycophenolic acid glucuronide		4946725	HMDB0060634		6442661	Neg
100009259	209	52977	166130	Lipid	Primary Bile Acid Metabolism	3476	NAMED	BWWWIHHYPYDOJQ-ICKMJTCPSA-N	O[C@H]1CC2[C@]3(CC[C@H](CC3C[C@H](C2C4CCC([C@@]14C)[C@@H](CCC(NCC(O)=O)=O)C)O)OC5C(C(C(C(O5)C(O)=O)O)O)O)C	glycocholate glucuronide (1)	glycocholate glucuronide (1)					44263357	Neg
100009264	209	52983	166140	Lipid	Primary Bile Acid Metabolism	3473	NAMED	ABFZMYIIUREPLL-ASWJIRIHSA-N	O[C@H]1[C@@]2([C@@]([H])([C@]3(CC[C@H](C[C@]3(C1)[H])O[C@H]4[C@@H]([C@H]([C@@H]([C@H](O4)C(O)=O)O)O)O)C)CC[C@]5([C@]2(CC[C@@H]5[C@@H](CCC(NCC(O)=O)=O)C)[H])C)[H]	glycochenodeoxycholate glucuronide (1)	glycochenodeoxycholate glucuronide (1)			HMDB0002579		44263370	Neg
100009271	400	52984	166220	Lipid	Fatty Acid Metabolism (Acyl Carnitine, Hydroxy)	1921	NAMED	UEFRDQSMQXDWTO-UHFFFAOYSA-N	CC(O)CC(OC(C[N+](C)(C)C)CC([O-])=O)=O	(S)-3-hydroxybutyrylcarnitine	(S)-3-hydroxybutyrylcarnitine			HMDB0013127		71464477	Pos Early
100009272	402	53013	166346	Lipid	Hexosylceramides (HCER)	3058	NAMED	VJLLLMIZEJJZTE-NNTBDIJYSA-N	[H][C@](O)([C@@](NC(CCCCCCCCCCCCCCC)=O)(CO[C@@H]1O[C@H](CO)[C@@H](O)[C@H](O)[C@H]1O)[H])/C=C/CCCCCCCCCCCCC	glycosyl-N-palmitoyl-sphingosine (d18:1/16:0)	glycosyl-N-palmitoyl-sphingosine (d18:1/16:0)						Pos Late
100009275	400	53031	166248	Amino Acid	Leucine, Isoleucine and Valine Metabolism	411	NAMED	GFWWWKVGRZVWDS-UHFFFAOYSA-N	[O-]C(CC(C[N+](C)(C)C)OC(CC(C(O)=O)C)=O)=O	methylsuccinoylcarnitine	methylsuccinoylcarnitine						Pos Early
100009278	209	53034	166162	Lipid	Docosanoid	2067	NAMED	ZNEBXONKCYFJAF-BGKMTWLOSA-N	OC(CC/C=C\C/C=C\C/C=C\C=C\C(C/C=C\C/C=C\CC)O)=O	14-HDoHE/17-HDoHE	14-HDoHE/17-HDoHE			HMDB0060044,HMDB0010213		6439179,11566378	Neg
100009326	209	53243	179153	Amino Acid	Tyrosine Metabolism	237	NAMED	ICPYZFZFSLTYID-GOVZDWNOSA-N	O[C@H]([C@@H](O)[C@@H]1O)[C@@H](O[C@@H]1C(O)=O)OC(C=CC=C2)=C2O	catechol glucuronide	catechol glucuronide			HMDB0240490		75124209	Neg
100009329	305	63590	222872	Cofactors and Vitamins	Ascorbate and Aldarate Metabolism	4349	NAMED	SKKZOYBAANIUOV-ZAFYKAAXSA-N	O[C@@H](CO)[C@@](C1=O)([H])OC(O)=C1OS(O)(=O)=O	ascorbic acid 2-sulfate	ascorbic acid 2-sulfate		77998	HMDB0060649		54676864	Polar
100009331	402	53260	179345	Lipid	Fatty Acid Metabolism (Acyl Choline)	1945	NAMED	GFSSJDJAEKYAGX-UHFFFAOYSA-N	O=C(CCCCCCC/[C-]=C/CCCCCCCC)OCC[N+](C)(C)C	oleoylcholine	oleoylcholine			HMDB0240596		59040790	Pos Late
100009332	402	53261	179347	Lipid	Fatty Acid Metabolism (Acyl Choline)	1953	NAMED	XUWOVXDQNYUPNL-WYTUUNCASA-N	O=C(CCC/[C-]=C/C/C=C/C/C=C/C/C=C/CCCCC)OCC[N+](C)(C)C	arachidonoylcholine	arachidonoylcholine			HMDB0240583		122198216	Pos Late
100009333	402	53263	179351	Lipid	Fatty Acid Metabolism (Acyl Choline)	1952	NAMED	OKLWSURGMYZXCS-GUTOPQIJSA-N	O=C(CC/C=[C-]/C/C=C/C/C=C/C/C=C/C/C=C/C/C=C/CC)OCC[N+](C)(C)C	docosahexaenoylcholine	docosahexaenoylcholine			HMDB0240647			Pos Late
100009334	402	53257	179341	Lipid	Fatty Acid Metabolism (Acyl Choline)	1946	NAMED	CLIZBTUFRKKPFA-UHFFFAOYSA-N	O=C(CCCCCCC/[C-]=C/CCCCCC)OCC[N+](C)(C)C	palmitoloelycholine	palmitoloelycholine			HMDB0013208			Pos Late
100009335	402	53262	179349	Lipid	Fatty Acid Metabolism (Acyl Choline)	1948	NAMED	FRBBZHFNTVMXIH-OKLKQMLOSA-N	O=C(CCCCCC/C=[C-]/C/C=C/C/C=C/CCCCC)OCC[N+](C)(C)C	dihomo-linolenoyl-choline	dihomo-linolenoyl-choline			HMDB0240646			Pos Late
100009336	402	53258	179343	Lipid	Fatty Acid Metabolism (Acyl Choline)	1954	NAMED	AVBRNEQAXKXDAZ-CGRWFSSPSA-N	O=C(CCC/[C-]=C/C/C=C/C/C=C/C/C=C/C/C=C/CC)OCC[N+](C)(C)C	eicosapentaenoylcholine	eicosapentaenoylcholine						Pos Late
100009337	305	53254	179431	Xenobiotics	Food Component/Plant	5204	NAMED	SNVAIAITQIIEMQ-DUXPYHPUSA-N	OS(OC1=CC=C(C=C1O)/C=C/C(O)=O)(=O)=O	caffeic acid sulfate	caffeic acid sulfate		30777608	HMDB0041708		21668705	Polar
100009343	402	53176	166602	Lipid	Phosphatidylcholine (PC)	2361	NAMED	HZGAVPNEGHQJID-UNBCHYIMSA-N	O=C(CCCCCCC/C=C\C/C=C\CCCCC)OC[C@]([H])(COP(OCC[N+](C)(C)C)([O-])=O)OC(CCCCCCC/C=C\C/C=C\C/C=C\CC)=O	1-linoleoyl-2-linolenoyl-GPC (18:2/18:3)*	1-linoleoyl-2-linolenoyl-GPC (18:2/18:3)*		24766802	HMDB0008141		52922731	Pos Late
100009345	402	53180	166609	Lipid	Phosphatidylcholine (PC)	2311	NAMED	MMUCLZZSNHBNFL-KBTBXKTRSA-N	O=C(CCCCCCC/C=C\CCCCCC)OC[C@]([H])(COP(OCC[N+](C)(C)C)([O-])=O)OC(CCCCCCC/C=C\C/C=C\C/C=C\CC)=O	1-palmitoleoyl-2-linolenoyl-GPC (16:1/18:3)*	1-palmitoleoyl-2-linolenoyl-GPC (16:1/18:3)*		24766677	HMDB0008008		52922452	Pos Late
100009389	400	54787	207543	Xenobiotics	Drug - Cardiovascular	5704	NAMED	RLAWWYSOJDYHDC-UHFFFAOYSA-N	O=C(O)C(NC(CCCCN)C(N1C(C(O)=O)CCC1)=O)CCC2=CC=CC=C2	lisinopril	lisinopril	76547-98-3	3800	HMDB0001938	DG00336,D00362	5362119	Pos Early
100009394	209	57652	212703	Lipid	Long Chain Polyunsaturated Fatty Acid (n3 and n6)	1567	NAMED	WPJGPAAPSBVXNU-HZJYTTRNSA-N	CCCCC/C=C\C/C=C\CCCCCC(O)=O	hexadecadienoate (16:2n6)	hexadecadienoate (16:2n6)	28290-73-5	13628094	HMDB0000477		13932172	Neg
100009403	209	53220	178788	Lipid	Monoacylglycerol	2864	NAMED	DFRRSBYSSXKROX-GABUGCEHSA-N	OC[C@@](O)([H])COC(CCC/C=C\C/C=C\C/C=C\C/C=C\C/C=C\CC)=O	1-eicosapentaenoylglycerol (20:5)*	1-eicosapentaenoylglycerol (20:5)*		24765798	HMDB11580		53480988	Neg
100009406	402	53223	178791	Lipid	Fatty Acid Metabolism (Acyl Carnitine, Monounsaturated)	1886	NAMED	JFAGPSOZZSTLRF-KHPPLWFESA-N	O=C(OC(CC([O-])=O)C[N+](C)(C)C)CCCCCCC/C=C\CCCCCC	palmitoleoylcarnitine (C16:1)*	palmitoleoylcarnitine (C16:1)*		28639183	HMDB0013207		71464547	Pos Late
100009407	400	53224	178792	Lipid	Fatty Acid Metabolism (Acyl Carnitine, Dicarboxylate)	1915	NAMED	NTBUXPPQHCFLOM-UHFFFAOYSA-N	[O-]C(CC(C[N+](C)(C)C)OC(CCCCCC(O)=O)=O)=O	pimeloylcarnitine/3-methyladipoylcarnitine (C7-DC)	pimeloylcarnitine/3-methyladipoylcarnitine (C7-DC)						Pos Early
100010834	305	54676	180875	Lipid	Fatty Acid, Dicarboxylate	1663	NAMED	XJMMNTGIMDZPMU-UHFFFAOYSA-N	OC(CC(CC(O)=O)C)=O	3-methylglutarate/2-methylglutarate	3-methylglutarate/2-methylglutarate			HMDB0000422,HMDB0000752		12284,12046	Polar
100010850	209	55017	208352	Peptide	Acetylated Peptides	1189	NAMED	NNBITIFYUGRBJL-JTQLQIEISA-N	O=C(N[C@@H](CCC(N)=O)C(O)=O)CC(C=C1)=CC=C1O	4-hydroxyphenylacetylglutamine	4-hydroxyphenylacetylglutamine						Neg
100010869	209	57547	212076	Amino Acid	Leucine, Isoleucine and Valine Metabolism	429	NAMED	AOWPAWLEXIYETE-UHFFFAOYSA-N	OC(C)(C(O)=O)C(C)O	2,3-dihydroxy-2-methylbutyrate	2,3-dihydroxy-2-methylbutyrate	14868-24-7	266858	HMDB0029576		301941	Neg
100010871	209	54809	207709	Xenobiotics	Drug - Analgesics, Anesthetics	5390	NAMED	DJEGXIBXYHERSU-UHFFFAOYSA-N	NC1=CC=C(OS(O)(=O)=O)C=C1	4-aminophenol sulfate (2)	4-aminophenol sulfate (2)						Neg
100010895	400	57554	211532	Nucleotide	Pyrimidine Metabolism, Cytidine containing	4265	NAMED	RFCQJGFZUQFYRF-ZOQUXTDFSA-N	O=C1N(C=CC(N)=N1)[C@@H]([C@H](OC)[C@@H]2O)O[C@@H]2CO	2'-O-methylcytidine	2'-O-methylcytidine	2140-72-9	133067			150971	Pos Early
100010896	209	57655	212709	Nucleotide	Pyrimidine Metabolism, Uracil containing	4224	NAMED	SXUXMRMBWZCMEN-ZOQUXTDFSA-N	CO[C@@H]1[C@@H]([C@H](O[C@H]1N2C=CC(NC2=O)=O)CO)O	2'-O-methyluridine	2'-O-methyluridine	2140-76-3	92343	HMDB0240328		102212	Neg
100010901	400	55015	208464	Peptide	Gamma-glutamyl Amino Acid	640	NAMED	LNLLNTMHVMIMOG-YUMQZZPRSA-N	O=C(N[C@@H](CCCCN)C(O)=O)CC[C@H](N)C(O)=O	gamma-glutamyl-alpha-lysine	gamma-glutamyl-alpha-lysine		58747			65254	Pos Early
100010912	209	54936	208340	Xenobiotics	Food Component/Plant	4903	NAMED	CLGNQAIRBLDHIN-HWKANZROSA-N	OC1=CC=C(C=C1OC)/C=C/C(NCC(O)=O)=O	ferulylglycine (1)	ferulylglycine (1)						Neg
100010913	209	54937	208342	Xenobiotics	Food Component/Plant	4904	NAMED	CLGNQAIRBLDHIN-HWKANZROSA-N	OC1=CC=C(/C=C/C(NCC(O)=O)=O)C=C1OC	ferulylglycine (2)	ferulylglycine (2)						Neg
100010916	402	54943	208028	Lipid	Diacylglycerol	2905	NAMED	YEJYLHKQOBOSCP-OZKTZCCCSA-N	CCCCCCCC/C=C\CCCCCCCC(O[C@@H](CO)COC(CCCCCCCCCCCCCCC)=O)=O	palmitoyl-oleoyl-glycerol (16:0/18:1) [1]*	palmitoyl-oleoyl-glycerol (16:0/18:1) [1]*			HMDB0007102	C13861	5282283	Pos Late
100010917	402	54942	208027	Lipid	Diacylglycerol	2906	NAMED	YEJYLHKQOBOSCP-OZKTZCCCSA-N	CCCCCCCC/C=C\CCCCCCCC(O[C@@H](CO)COC(CCCCCCCCCCCCCCC)=O)=O	palmitoyl-oleoyl-glycerol (16:0/18:1) [2]*	palmitoyl-oleoyl-glycerol (16:0/18:1) [2]*			HMDB0007102	C13861	5282283	Pos Late
100010918	402	54945	208030	Lipid	Diacylglycerol	2924	NAMED	AFSHUZFNMVJNKX-CLFAGFIQSA-N	OCC(OC(CCCCCCC/C=C\CCCCCCCC)=O)COC(CCCCCCC/C=C\CCCCCCCC)=O	oleoyl-oleoyl-glycerol (18:1/18:1) [1]*	oleoyl-oleoyl-glycerol (18:1/18:1) [1]*			HMDB0007218		9543716	Pos Late
100010919	402	54946	208031	Lipid	Diacylglycerol	2925	NAMED	AFSHUZFNMVJNKX-CLFAGFIQSA-N	OCC(OC(CCCCCCC/C=C\CCCCCCCC)=O)COC(CCCCCCC/C=C\CCCCCCCC)=O	oleoyl-oleoyl-glycerol (18:1/18:1) [2]*	oleoyl-oleoyl-glycerol (18:1/18:1) [2]*			HMDB0007218		9543716	Pos Late
100010921	402	54947	208032	Lipid	Diacylglycerol	2921	NAMED	AJMZUFBKADIAKC-PCSMDFMZSA-N	CCCCCCCCCCCCCCCCCC(OCC(CO)OC(CCCCCCC/C=C/C/C=C/CCCCC)=O)=O	stearoyl-linoleoyl-glycerol (18:0/18:2) [2]*	stearoyl-linoleoyl-glycerol (18:0/18:2) [2]*						Pos Late
100010922	402	54955	208040	Lipid	Diacylglycerol	2942	NAMED	KRECEGQUDDMNAQ-MYBRWWDOSA-N	OC[C@](OC(CCC/C=C\C/C=C\C/C=C\C/C=C\CCCCC)=O)(COC(CCCCCCC/C=C\C/C=C\CCCCC)=O)[H]	linoleoyl-arachidonoyl-glycerol (18:2/20:4) [1]*	linoleoyl-arachidonoyl-glycerol (18:2/20:4) [1]*			HMDB0007257		9543796	Pos Late
100010923	402	54956	208041	Lipid	Diacylglycerol	2943	NAMED	KRECEGQUDDMNAQ-MYBRWWDOSA-N	OC[C@](COC(CCCCCCC/C=C\C/C=C\CCCCC)=O)([H])OC(CCC/C=C\C/C=C\C/C=C\C/C=C\CCCCC)=O	linoleoyl-arachidonoyl-glycerol (18:2/20:4) [2]*	linoleoyl-arachidonoyl-glycerol (18:2/20:4) [2]*			HMDB0007257		9543796	Pos Late
100010924	402	54957	208042	Lipid	Diacylglycerol	2914	NAMED	YJEMDFYSDGNQNM-KUKVZOPTSA-N	CCCCCCCCCCCCCCCC(OCC(OC(CCC/C=C/C/C=C/C/C=C/C/C=C/CCCCC)=O)CO)=O	palmitoyl-arachidonoyl-glycerol (16:0/20:4) [1]*	palmitoyl-arachidonoyl-glycerol (16:0/20:4) [1]*			HMDB0007112		9543736	Pos Late
100010925	402	54958	208043	Lipid	Diacylglycerol	2915	NAMED	YJEMDFYSDGNQNM-KUKVZOPTSA-N	CCCCCCCCCCCCCCCC(OCC(CO)OC(CCC/C=C/C/C=C/C/C=C/C/C=C/CCCCC)=O)=O	palmitoyl-arachidonoyl-glycerol (16:0/20:4) [2]*	palmitoyl-arachidonoyl-glycerol (16:0/20:4) [2]*			HMDB0007112		9543736	Pos Late
100010926	402	54963	208048	Lipid	Diacylglycerol	2934	NAMED	ZDBLXLQFRZTIIU-ZPNZQGKLSA-N	OC[C@](OC(CCCC/C=C/C/C=C\C/C=C\CCCCC)=O)(COC(CCCCCCC/C=C\C/C=C\CCCCC)=O)[H]	linoleoyl-linolenoyl-glycerol (18:2/18:3) [1]*	linoleoyl-linolenoyl-glycerol (18:2/18:3) [1]*			HMDB0007249		14275409	Pos Late
100010927	402	54964	208049	Lipid	Diacylglycerol	2935	NAMED	ZDBLXLQFRZTIIU-ZPNZQGKLSA-N	OC[C@](COC(CCCCCCC/C=C\C/C=C\CCCCC)=O)([H])OC(CCCC/C=C/C/C=C\C/C=C\CCCCC)=O	linoleoyl-linolenoyl-glycerol (18:2/18:3) [2]*	linoleoyl-linolenoyl-glycerol (18:2/18:3) [2]*			HMDB0007250		9543737	Pos Late
100010930	402	54967	208052	Lipid	Diacylglycerol	2912	NAMED	BHGPPCIWDXQOMA-HZFIRFLSSA-N	CCCCCC/C=C/CCCCCCCC(OCC(OC(CCCCCCC/C=C/C/C=C/CCCCC)=O)CO)=O	palmitoleoyl-linoleoyl-glycerol (16:1/18:2) [1]*	palmitoleoyl-linoleoyl-glycerol (16:1/18:2) [1]*			HMDB0007132		9543699	Pos Late
100010936	402	54960	208045	Lipid	Diacylglycerol	2940	NAMED	LWXLWRXRJKMNLM-XBUMEPTLSA-N	CCCCCCCC/C=C/CCCCCCCC(OCC(OC(CCC/C=C/C/C=C/C/C=C/C/C=C/CCCCC)=O)CO)=O	oleoyl-arachidonoyl-glycerol (18:1/20:4) [1]*	oleoyl-arachidonoyl-glycerol (18:1/20:4) [1]*			HMDB0007228		9543786	Pos Late
100010937	402	54961	208046	Lipid	Diacylglycerol	2941	NAMED	LWXLWRXRJKMNLM-XBUMEPTLSA-N	CCCCCCCC/C=C/CCCCCCCC(OCC(OC(CCC/C=C/C/C=C/C/C=C/C/C=C/CCCCC)=O)CO)=O	oleoyl-arachidonoyl-glycerol (18:1/20:4) [2]*	oleoyl-arachidonoyl-glycerol (18:1/20:4) [2]*			HMDB0007228		9543786	Pos Late
100010940	402	54966	208051	Lipid	Diacylglycerol	2890	NAMED	BHGPPCIWDXQOMA-HZFIRFLSSA-N	CCCCCC/C=C/CCCCCCCC(OCC(OC(CCCCCCC/C=C/C/C=C/CCCCC)=O)CO)=O	diacylglycerol (16:1/18:2 [2], 16:0/18:3 [1])*	diacylglycerol (16:1/18:2 [2], 16:0/18:3 [1])*						Pos Late
100010941	402	54968	208053	Lipid	Diacylglycerol	2932	NAMED	MQGBAQLIFKSMEM-WVZYQCMWSA-N	CCCCC/C=C/C/C=C/CCCCCCCC(OCC(OC(CCCCCCC/C=C/C/C=C/CCCCC)=O)CO)=O	linoleoyl-linoleoyl-glycerol (18:2/18:2) [1]*	linoleoyl-linoleoyl-glycerol (18:2/18:2) [1]*			HMDB0007248		9543729	Pos Late
100010942	402	54969	208054	Lipid	Diacylglycerol	2933	NAMED	MQGBAQLIFKSMEM-WVZYQCMWSA-N	CCCCC/C=C/C/C=C/CCCCCCCC(OCC(OC(CCCCCCC/C=C/C/C=C/CCCCC)=O)CO)=O	linoleoyl-linoleoyl-glycerol (18:2/18:2) [2]*	linoleoyl-linoleoyl-glycerol (18:2/18:2) [2]*			HMDB0007248		9543729	Pos Late
100010949	402	57450	211104	Lipid	Diacylglycerol	2938	NAMED	NSXLMTYRMFVYNT-IOLLQWDPSA-N	CCCCCCCCCCCCCCCCCC(OCC(OC(CCC/C=C/C/C=C/C/C=C/C/C=C/CCCCC)=O)CO)=O	stearoyl-arachidonoyl-glycerol (18:0/20:4) [1]*	stearoyl-arachidonoyl-glycerol (18:0/20:4) [1]*			HMDB0007170	C00165	6438587	Pos Late
100010950	402	57449	211103	Lipid	Diacylglycerol	2939	NAMED	NSXLMTYRMFVYNT-IOLLQWDPSA-N	CCCCCCCCCCCCCCCCCC(OCC(CO)OC(CCC/C=C/C/C=C/C/C=C/C/C=C/CCCCC)=O)=O	stearoyl-arachidonoyl-glycerol (18:0/20:4) [2]*	stearoyl-arachidonoyl-glycerol (18:0/20:4) [2]*			HMDB0007170		6438587	Pos Late
100010955	305	57564	211466	Xenobiotics	Chemical	6191	NAMED	YFSUTJLHUFNCNZ-UHFFFAOYSA-N	O=S(C(F)(F)C(F)(F)C(F)(F)C(F)(F)C(F)(F)C(F)(F)C(F)(F)C(F)(F)F)(O)=O	perfluorooctanesulfonate (PFOS)	perfluorooctanesulfonate (PFOS)	1763-23-1	67068	HMDB0059586	C18142	74483	Polar
100015609	402	57416	211068	Lipid	Ceramides	3032	NAMED	XXWRZIYYFPIQHE-XPAOSYCESA-N	[H][C@](NC(CCCCCCCCCCCCCCC)=O)(CO)[C@@](O)([H])/C=C/CCCCCCCC/C=C\CCC	N-palmitoyl-sphingadienine (d18:2/16:0)*	N-palmitoyl-sphingadienine (d18:2/16:0)*			HMDB0240686			Pos Late
100015618	402	57373	210900	Lipid	Diacylglycerol	2917	NAMED	BXVYQJJBMVVALQ-UNMZRDIWSA-N	CCCCCCCCCCCCCCCC(OCC(OC(CC/C=C/C/C=C/C/C=C/C/C=C/C/C=C/C/C=C/CC)=O)CO)=O	palmitoyl-docosahexaenoyl-glycerol (16:0/22:6) [1]*	palmitoyl-docosahexaenoyl-glycerol (16:0/22:6) [1]*			HMDB0007121		9543827	Pos Late
100015620	402	57370	210897	Lipid	Lactosylceramides (LCER)	3092	NAMED	MKOKWBRPIBQYJJ-WZBOJYASSA-N	[H][C@](NC(CCCCCCCCCCCCC/C=C\CCCCCCCC)=O)(CO[C@H]1[C@H](O)[C@@H](O)[C@H](O[C@H]2[C@H](O)[C@@H](O)[C@@H](O)[C@H](O2)CO)[C@H](O1)CO)[C@@](O)([H])/C=C/CCCCCCCCCCCCC	lactosyl-N-nervonoyl-sphingosine (d18:1/24:1)*	lactosyl-N-nervonoyl-sphingosine (d18:1/24:1)*		24846896	HMDB0004872			Pos Late
100015622	402	57371	210898	Lipid	Hexosylceramides (HCER)	3061	NAMED	YIGARKIIFOHVPF-YMBRMJIUSA-N	[H][C@](NC(CCCCCCCCCCCCCCCCCCCCC)=O)(CO[C@H]1[C@H](O)[C@@H](O)[C@@H](O)[C@H](O1)CO)[C@@](O)([H])/C=C/CCCCCCCCCCCCC	glycosyl-N-behenoyl-sphingosine (d18:1/22:0)*	glycosyl-N-behenoyl-sphingosine (d18:1/22:0)*		24846901				Pos Late
100015623	402	57422	211075	Lipid	Lactosylceramides (LCER)	3091	NAMED	QYWVASPEUXEHSY-NNRNTGNWSA-N	[H][C@](NC(CCCCCCCCCCCCCCCCCCCCC)=O)(CO[C@H]1[C@H](O)[C@@H](O)[C@H](O[C@H]2[C@H](O)[C@@H](O)[C@@H](O)[C@H](O2)CO)[C@H](O1)CO)[C@@](O)([H])/C=C/CCCCCCCCCCCCC	lactosyl-N-behenoyl-sphingosine (d18:1/22:0)*	lactosyl-N-behenoyl-sphingosine (d18:1/22:0)*		24846893	HMDB0011594		44260143	Pos Late
100015624	402	57372	210899	Lipid	Ceramides	3034	NAMED	HILTUFAERVOALR-MQXYEJFFSA-N	[H][C@](NC(CCCCCCCCCCCCCCCCCCCCC)=O)(CO)[C@@](O)([H])/C=C/CCCCCCCC/C=C\CCC	N-behenoyl-sphingadienine (d18:2/22:0)*	N-behenoyl-sphingadienine (d18:2/22:0)*						Pos Late
100015625	402	57421	211074	Lipid	Hexosylceramides (HCER)	3069	NAMED	BZVOAOVDSULRAB-NUBHLNQHSA-N	[H][C@](NC(CCCCCCCCCCCCCCCCCCCCC)=O)(CO[C@H]1[C@H](O)[C@@H](O)[C@@H](O)[C@@H](CO)O1)[C@@](O)([H])/C=C/CCCCCCCC/C=C\CCC	glycosyl-N-behenoyl-sphingadienine (d18:2/22:0)*	glycosyl-N-behenoyl-sphingadienine (d18:2/22:0)*						Pos Late
100015632	402	57417	211069	Lipid	Ceramides	3033	NAMED	LBBFOWQGVUEADU-CKGMUTLASA-N	CCCCCCCCCCCCCCCCCC(NC(C(O)/C=C/CCCCCCCC/C=C/CCC)CO)=O	N-stearoyl-sphingadienine (d18:2/18:0)*	N-stearoyl-sphingadienine (d18:2/18:0)*			HMDB0240362		132282053	Pos Late
100015638	209	61698	217999	Lipid	Fatty Acid, Monohydroxy	1977	NAMED	UFOOFOUFKSIFCD-KTKRTIGZSA-N	OC(C(O)=O)CCCCCCCCCCCC/C=C\CCCCCCCC	2-hydroxynervonate*	2-hydroxynervonate*		4472208			5312783	Neg
100015640	209	57659	212717	Lipid	Endocannabinoid	2199	NAMED	BFVRFWIQTACAPT-KRWDZBQOSA-N	O=C(CCCCCCCCCCCCCCC)N([H])[C@H](C(O)=O)CO	N-palmitoylserine	N-palmitoylserine	58725-46-5,474943-14-1	4956046			6453686	Neg
100015641	209	57664	212727	Lipid	Endocannabinoid	2197	NAMED	MBDKGXAMSZIDKF-KTKRTIGZSA-N	CCCCCCCC/C=C\CCCCCCCC(NC(C(O)=O)CO)=O	N-oleoylserine	N-oleoylserine		21466990			44190514	Neg
100015643	402	57426	211079	Lipid	Sphingolipid Synthesis	3003	NAMED	KWDXKYNWAKMLKK-YQMRQDNGSA-N	OC(/C=C/CCCCCCCC/C=C\CCC)C(CO)N([H])[H]	sphingadienine	sphingadienine	25696-03-1	4952479			6449795	Pos Late
100015666	400	57404	211020	Lipid	Phospholipid Metabolism	2242	NAMED	ZWZWYGMENQVNFU-AKGZTFGVSA-N	OC([C@@H](N)COP(OCC(CO)O)(O)=O)=O	glycerophosphoserine*	glycerophosphoserine*		2339060			3081457	Pos Early
100015681	402	57406	211055	Lipid	Diacylglycerol	2916	NAMED	IVRNQYIPGILFPZ-NKFLWTETSA-N	OCC(OC(CCC/C=C\C/C=C\C/C=C\C/C=C\CCCCC)=O)COC(CCCCCCC/C=C\CCCCCC)=O	palmitoleoyl-arachidonoyl-glycerol (16:1/20:4) [2]*	palmitoleoyl-arachidonoyl-glycerol (16:1/20:4) [2]*						Pos Late
100015684	402	57408	211057	Lipid	Diacylglycerol	2900	NAMED	AMBUOMWGQGABQI-BIXSNLIQSA-N	OCC(OC(CCCCCCCCCCCCC)=O)COC(CCCCCCC/C=C\C/C=C\CCCCC)=O	myristoyl-linoleoyl-glycerol (14:0/18:2) [2]*	myristoyl-linoleoyl-glycerol (14:0/18:2) [2]*			HMDB0007016		14275352	Pos Late
100015727	402	57437	211091	Lipid	Ceramides	3052	NAMED	ODRVSCJZSDNQBP-LMGPGFSZSA-N	OC(/C=C/CCCCCCCCCCC)C(CO)NC(CCCCCCCCCCCCC/C=C\CCCCCCCC)=O	ceramide (d16:1/24:1, d18:1/22:1)*	ceramide (d16:1/24:1, d18:1/22:1)*						Pos Late
100015730	402	57457	211111	Lipid	Hexosylceramides (HCER)	3081	NAMED	PGPGBBSNMWQXTA-LMGPGFSZSA-N	OC(/C=C/CCCCCCCCCCC)C(COC1C(O)C(O)C(O)C(CO)O1)NC(CCCCCCCCCCCCC/C=C\CCCCCCCC)=O	glycosyl ceramide (d16:1/24:1, d18:1/22:1)*	glycosyl ceramide (d16:1/24:1, d18:1/22:1)*						Pos Late
100015731	402	57430	211083	Lipid	Ceramides	3044	NAMED	KXVLPPCAUYSNGY-BYCLXTJYSA-N	OC(/C=C/CCCCCCCCCCCC)C(CO)NC(CCCCCCCCCCCCCCC)=O	N-palmitoyl-heptadecasphingosine (d17:1/16:0)*	N-palmitoyl-heptadecasphingosine (d17:1/16:0)*			HMDB0240685			Pos Late
100015735	402	57432	211086	Lipid	Ceramides	3048	NAMED	ZKRPGPZHULJLKJ-IMVLJIQESA-N	OC(/C=C/CCCCCCCCCCCCC)C(CO)NC(CCCCCCCCCCCCC)=O	ceramide (d18:1/14:0, d16:1/16:0)*	ceramide (d18:1/14:0, d16:1/16:0)*			HMDB0240681,HMDB0011773			Pos Late
100015737	402	57434	211088	Lipid	Ceramides	3049	NAMED	ICWGMOFDULMCFL-SJCQXOIGSA-N	OC(/C=C/CCCCCCCCCCCCC)C(CO)NC(CCCCCCCCCCCCCCCC)=O	ceramide (d18:1/17:0, d17:1/18:0)*	ceramide (d18:1/17:0, d17:1/18:0)*			HMDB0240683,HMDB0240678			Pos Late
100015744	402	57443	211097	Lipid	Ceramides	3053	NAMED	QMVWGDBKESWTON-OQKRWUNJSA-N	CCCCCCCCCCCCC/C=C/C(O)C(NC(CCC/C=C/CC/C=C/CCCCCCCCCCCCCC)=O)CO	ceramide (d18:2/24:1, d18:1/24:2)*	ceramide (d18:2/24:1, d18:1/24:2)*			HMDB0240679,HMDB0240680			Pos Late
100015745	402	57453	211107	Lipid	Hexosylceramides (HCER)	3083	NAMED	WYTRSDHGWSSQLK-PCKKJQKNSA-N	OC(/C=C/CCCCCCCC/C=C\CCC)C(COC1C(O)C(O)C(O)C(CO)O1)NC(CCCCCCCCCCCCC/C=C\CCCCCCCC)=O	glycosyl ceramide (d18:2/24:1, d18:1/24:2)*	glycosyl ceramide (d18:2/24:1, d18:1/24:2)*						Pos Late
100015748	402	57445	211099	Lipid	Hexosylceramides (HCER)	3070	NAMED	WKJGTBSWYQRTEJ-PBFIFAMQSA-N	[H][C@](NC(CCCCCCCCCCCCCCCCCCCCCC)=O)(CO[C@H]1[C@H](O)[C@@H](O)[C@@H](O)[C@@H](CO)O1)[C@@](O)([H])/C=C/CCCCCCCC/C=C\CCC	glycosyl-N-tricosanoyl-sphingadienine (d18:2/23:0)*	glycosyl-N-tricosanoyl-sphingadienine (d18:2/23:0)*						Pos Late
100015751	402	57448	211102	Lipid	Hexosylceramides (HCER)	3082	NAMED	ZTXYYHYUNQRYIR-BLIGVESQSA-N	CCCCCCCCCCCCC/C=C/C(O)C(NC(CCCCCCCCC/C=C/CCCCCCCCCCC)=O)COC1OC(CO)C(O)C(O)C1O	glycosyl ceramide (d18:1/23:1, d17:1/24:1)*	glycosyl ceramide (d18:1/23:1, d17:1/24:1)*						Pos Late
100015752	402	57444	211098	Lipid	Hexosylceramides (HCER)	3065	NAMED	KNDOGXSGCOJBRQ-UHRQUHAFSA-N	O=C(C(O)CCCCCCCCCCCC/C=C\CCCCCCCC)NC(COC1OC(CO)C(O)C(O)C1O)C(O)/C=C/CCCCCCCCCCCCC	glycosyl-N-(2-hydroxynervonoyl)-sphingosine (d18:1/24:1(2OH))*	glycosyl-N-(2-hydroxynervonoyl)-sphingosine (d18:1/24:1(2OH))*						Pos Late
100015755	402	57440	211094	Lipid	Ceramides	3051	NAMED	XWBWIAOWSABHFI-QOSDPKFLSA-N	OC(/C=C/CCCCCCCCCCCCC)C(CO)NC(CCCCCCCCCCCCCCCCCCC)=O	ceramide (d18:1/20:0, d16:1/22:0, d20:1/18:0)*	ceramide (d18:1/20:0, d16:1/22:0, d20:1/18:0)*			HMDB0240684,HMDB0240682,HMDB0004951			Pos Late
100015759	402	57464	211120	Lipid	Fatty Acid Metabolism (Acyl Choline)	1951	NAMED	WYVHUXGFCVDOEA-UHFFFAOYSA-N	C[N+](C)(C)C[CH-]OC(CCCCCCCCCCCCCCCCC)=O	stearoylcholine*	stearoylcholine*			HMDB0240648		90111	Pos Late
100015760	402	57463	211119	Lipid	Fatty Acid Metabolism (Acyl Choline)	1949	NAMED	GVYIAXNFCSAJSK-OKLKQMLOSA-N	C[N+](C)(C)C[CH-]OC(CCCCCCC/C=C/C/C=C/CCCCC)=O	linoleoylcholine*	linoleoylcholine*			HMDB0013213		53481656	Pos Late
100015762	209	57467	211123	Lipid	Long Chain Polyunsaturated Fatty Acid (n3 and n6)	1575	NAMED	RILVNGKQIULBOQ-YHTMAJSVSA-N	CCCCC/C=C/C/C=C/C/C=C/CCCCCCCCC(O)=O	docosatrienoate (22:3n6)*	docosatrienoate (22:3n6)*					75955220	Neg
100015772	402	61505	217727	Lipid	Lysophospholipid	2658	NAMED	WSDKRPCAPHRNNZ-MGBGTMOVSA-N	C[N+](C)(CCOP([O-])(OC[C@@](O)([H])COC(CCCCCCCCCCCCCCCCCCCCCCCCC)=O)=O)C	1-cerotoyl-GPC (26:0)*	1-cerotoyl-GPC (26:0)*		35032836	HMDB29205			Pos Late
100015776	402	57794	213773	Xenobiotics	Drug - Gastrointestinal	5737	NAMED	FELGMEQIXOGIFQ-UHFFFAOYSA-N	CC1=NC=CN1CC2CCC3=C(C2=O)c4c(N3C)cccc4	ondansetron	ondansetron	99614-02-5	4434	HMDB0005035	C07325	4595	Pos Late
100015782	400	57666	213071	Xenobiotics	Drug - Gastrointestinal	5738	NAMED	TTWJBBZEZQICBI-UHFFFAOYSA-N	CCN(CC/N=C(O)/c1c(OC)cc(N)c(Cl)c1)CC	metoclopramide	metoclopramide	364-62-5	4024	HMDB0015363	C07868,D00726, DG00055	4168	Pos Early
100015783	400	57691	213109	Xenobiotics	Drug - Psychoactive	5889	NAMED	PHLBKPHSAVXXEF-UHFFFAOYSA-N	O=c1n(cccc2)c2nn1CCCN3CCN(c4cc(Cl)ccc4)CC3	trazadone	trazadone	19794-93-5	5332	HMDB0014794	C07156,D08626	5533	Pos Early
100015785	209	57810	213739	Lipid	Long Chain Polyunsaturated Fatty Acid (n3 and n6)	1566	NAMED	YHGJECVSSKXFCJ-KUBAVDMBSA-N	OC(CCCC/C=C\C/C=C\C/C=C\C/C=C\C/C=C\C/C=C\CC)=O	nisinate (24:6n3)	nisinate (24:6n3)	68378-49-4	9967286	HMDB0013025		11792612	Neg
100015786	402	57476	211139	Lipid	Dihydrosphingomyelins	3103	NAMED	UGRZESKDAPEULH-ACEXITHZSA-N	CCCCCCCCCCCCCCC[C@@H](O)[C@@H](NC(CCCCCCCCCCCCCCCCCCC)=O)COP([O-])(OCC[N+](C)(C)C)=O	sphingomyelin (d18:0/20:0, d16:0/22:0)*	sphingomyelin (d18:0/20:0, d16:0/22:0)*			HMDB0012090			Pos Late
100015787	402	57475	211138	Lipid	Sphingomyelins	3121	NAMED	HAFQHLHNPJDAGB-MAJDXUCPSA-N	CCCCCCCCCCCCCCCCCCC(N[C@H]([C@H](O)/C=C/CCCCCCCCCCCCC)COP([O-])(OCC[N+](C)(C)C)=O)=O	sphingomyelin (d18:1/19:0, d19:1/18:0)*	sphingomyelin (d18:1/19:0, d19:1/18:0)*						Pos Late
100015788	402	57474	211137	Lipid	Sphingomyelins	3110	NAMED	YMTVMVYOUDDTQJ-UOMMIRHQSA-N	[H][C@](NC(CCCCCCC/C=C\CCCCCCCC)=O)(COP(OCC[N+](C)(C)C)([O-])=O)[C@@](O)([H])/C=C/CCCCCCCC/C=C\CCC	sphingomyelin (d18:2/18:1)*	sphingomyelin (d18:2/18:1)*			HMDB0001348		52931155	Pos Late
100015789	402	57479	211142	Lipid	Sphingomyelins	3112	NAMED	ZLNGRWIWHFFRNK-UKCALJHFSA-N	CCC/C=C/CCCCCCCC/C=C/[C@@H](O)[C@@H](NC(CCCCCCCCCCCCCCCC/C=C/C/C=C/CC)=O)COP([O-])(OCC[N+](C)(C)C)=O	sphingomyelin (d18:2/24:2)*	sphingomyelin (d18:2/24:2)*			HMDB0240644			Pos Late
100015790	402	57480	211143	Lipid	Sphingomyelins	3126	NAMED	SDUGEKJCGFHJRC-GKPQAQNZSA-N	CCC/C=C/CCCCCCCC/C=C/[C@@H](O)[C@@H](NC(CCCCCCCCCCCCCCCCCCCC)=O)COP([O-])(OCC[N+](C)(C)C)=O	sphingomyelin (d18:2/21:0, d16:2/23:0)*	sphingomyelin (d18:2/21:0, d16:2/23:0)*			HMDB0240676			Pos Late
100015791	402	57482	211145	Lipid	Sphingomyelins	3111	NAMED	FEKSRDMVIULIDJ-SQPFVDNVSA-N	CCC/C=C/CCCCCCCC/C=C/[C@@H](O)[C@@H](NC(CCCCCCCCCCCCCCCCC/C=C/CCC)=O)COP([O-])(OCC[N+](C)(C)C)=O	sphingomyelin (d18:2/23:1)*	sphingomyelin (d18:2/23:1)*			HMDB0240668			Pos Late
100015792	402	57478	211141	Lipid	Sphingomyelins	3132	NAMED	JONXXLXMISNQNG-BXMSAMRLSA-N	[H][C@](NC(CCCCCCCCCCCCCCCCCCCCCCCC)=O)(COP(OCC[N+](C)(C)C)([O-])=O)[C@@](O)([H])/C=C/CCCCCCCCCCCCC	sphingomyelin (d18:1/25:0, d19:0/24:1, d20:1/23:0, d19:1/24:0)*	sphingomyelin (d18:1/25:0, d19:0/24:1, d20:1/23:0, d19:1/24:0)*		24846885	HMDB0240675,HMDB0240674,HMDB0240673,HMDB0240671			Pos Late
100015793	402	57483	211146	Lipid	Sphingomyelins	3117	NAMED	YHBBZTIPONDTRX-TVUHHANTSA-N	[H][C@](NC(CCCCCCCCCCCCCC)=O)(COP(OCC[N+](C)(C)C)([O-])=O)[C@@](O)([H])/C=C/CCCCCCCC/C=C\CCC	sphingomyelin (d17:2/16:0, d18:2/15:0)*	sphingomyelin (d17:2/16:0, d18:2/15:0)*			HMDB0240677			Pos Late
100015794	402	57668	213161	Xenobiotics	Drug - Gastrointestinal	5750	NAMED	MJIHNNLFOKEZEW-RUZDIDTESA-N	CC1=C(OCC(F)(F)F)C=CN=C1C[S@](C2=NC3=CC=CC=C3N2)=O	dexlansoprazole	dexlansoprazole	138530-94-6	7852369		D08903	9578005	Pos Late
100015797	209	57658	212715	Lipid	Long Chain Polyunsaturated Fatty Acid (n3 and n6)	1562	NAMED	OQOCQFSPEWCSDO-JLNKQSITSA-N	OC(CCCC/C=C\C/C=C\C/C=C\C/C=C\C/C=C\CC)=O	heneicosapentaenoate (21:5n3)	heneicosapentaenoate (21:5n3)	24257-10-1	10171040			11998573	Neg
100015831	402	57511	211212	Lipid	Fatty Acid Metabolism (Acyl Carnitine, Polyunsaturated)	1893	NAMED	WJCRATGUUISKDG-QNEBEIHSSA-N	O=C(OC(C[N+](C)(C)C)CC([O-])=O)CCCCCCC/C=C\C/C=C\C/C=C\CC	linolenoylcarnitine (C18:3)*	linolenoylcarnitine (C18:3)*						Pos Late
100015832	402	57514	211215	Lipid	Fatty Acid Metabolism (Acyl Carnitine, Long Chain Saturated)	1869	NAMED	IUMXSSOVGPXXJL-UHFFFAOYSA-N	O=C(OC(C[N+](C)(C)C)CC([O-])=O)CCCCCCCCCCCCCCCCCCCCC	behenoylcarnitine (C22)*	behenoylcarnitine (C22)*		28639204	HMDB0062468		71464577	Pos Late
100015833	402	57513	211214	Lipid	Fatty Acid Metabolism (Acyl Carnitine, Long Chain Saturated)	1868	NAMED	SVJLJQBGUITFLI-UHFFFAOYSA-N	O=C(OC(C[N+](C)(C)C)CC([O-])=O)CCCCCCCCCCCCCCCCCCC	arachidoylcarnitine (C20)*	arachidoylcarnitine (C20)*		28639199	HMDB0006460		53477833	Pos Late
100015834	402	57515	211216	Lipid	Fatty Acid Metabolism (Acyl Carnitine, Long Chain Saturated)	1870	NAMED	YDUFZFUYBBPVLJ-UHFFFAOYSA-N	O=C(CCCCCCCCCCCCCCCCCCCCCCC)OC(C[N+](C)(C)C)CC([O-])=O	lignoceroylcarnitine (C24)*	lignoceroylcarnitine (C24)*			HMDB0240665			Pos Late
100015835	402	57516	211217	Lipid	Fatty Acid Metabolism (Acyl Carnitine, Long Chain Saturated)	1871	NAMED	KOCKWDDTAHPJSX-UHFFFAOYSA-N	[O-]C(CC(C[N+](C)(C)C)OC(CCCCCCCCCCCCCCCCCCCCCCCCC)=O)=O	cerotoylcarnitine (C26)*	cerotoylcarnitine (C26)*		35015992	HMDB0006347		53477828	Pos Late
100015836	402	57517	211218	Lipid	Fatty Acid Metabolism (Acyl Carnitine, Monounsaturated)	1891	NAMED	ONGUASHYQLGIFC-OCOZRVBESA-N	O=C(OC(C[N+](C)(C)C)CC([O-])=O)CCC/C=C/CCCCCCCCCCCCCCCCCCCC	ximenoylcarnitine (C26:1)*	ximenoylcarnitine (C26:1)*						Pos Late
100015837	402	57518	211219	Lipid	Fatty Acid Metabolism (Acyl Carnitine, Polyunsaturated)	1895	NAMED	RBFQHRALHSUPIA-SNPVRQPZSA-N	CCCCC/C=C\C/C=C\C/C=C\C/C=C\CCCC(OC(C[N+](C)(C)C)CC([O-])=O)=O	arachidonoylcarnitine (C20:4)	arachidonoylcarnitine (C20:4)			HMDB0006455		136212424	Pos Late
100015838	402	57519	211220	Lipid	Fatty Acid Metabolism (Acyl Carnitine, Monounsaturated)	1888	NAMED	PVOQPLSKYNZHOT-OUKQBFOZSA-N	O=C(OC(CC([O-])=O)C[N+](C)(C)C)CCCCCCCCC/C=C/CCCCCCCC	eicosenoylcarnitine (C20:1)*	eicosenoylcarnitine (C20:1)*						Pos Late
100015839	402	57520	211221	Lipid	Fatty Acid Metabolism (Acyl Carnitine, Polyunsaturated)	1894	NAMED	OLZWDVKTOGTVLC-UTJQPWESSA-N	O=C(CCCCCCCCC/C=C\C/C=C\CCCCC)OC(C[N+](C)(C)C)CC([O-])=O	dihomo-linoleoylcarnitine (C20:2)*	dihomo-linoleoylcarnitine (C20:2)*						Pos Late
100015840	402	57521	211222	Lipid	Fatty Acid Metabolism (Acyl Carnitine, Polyunsaturated)	1896	NAMED	RDIZZXFTCZPSRY-WYTUUNCASA-N	O=C(CCCCCC/C=C/C/C=C/C/C=C/CCCCC)OC(CC([O-])=O)C[N+](C)(C)C	dihomo-linolenoylcarnitine (C20:3n3 or 6)*	dihomo-linolenoylcarnitine (C20:3n3 or 6)*						Pos Late
100015845	402	57523	211224	Lipid	Fatty Acid Metabolism (Acyl Carnitine, Polyunsaturated)	1903	NAMED	WLLMYDQRCSWAST-WSDBEMKQSA-N	O=C(CC/C=C\C/C=C\C/C=C\C/C=C\C/C=C\C/C=C\CC)OC(C[N+](C)(C)C)CC([O-])=O	docosahexaenoylcarnitine (C22:6)*	docosahexaenoylcarnitine (C22:6)*						Pos Late
100015846	402	57531	211232	Lipid	Fatty Acid Metabolism (Acyl Carnitine, Monounsaturated)	1890	NAMED	QGIHQXKFCAACHN-SEYXRHQNSA-N	O=C(CCCCCCCCCCCCC/C=C\CCCCCCCC)OC(C[N+](C)(C)C)CC([O-])=O	nervonoylcarnitine (C24:1)*	nervonoylcarnitine (C24:1)*			HMDB0006509			Pos Late
100015873	400	57641	213039	Xenobiotics	Drug - Neurological	5832	NAMED	HPHUVLMMVZITSG-LURJTMIESA-N	CC[C@H](N1CCCC1=O)C(N)=O	levetiracetam	levetiracetam	102767-28-2	4447633	HMDB0015333	C07841	5284583	Pos Early
100015876	402	57673	213167	Xenobiotics	Drug - Antibiotic	5477	NAMED	KDLRVYVGXIQJDK-AWPVFWJPSA-N	CCC[C@@H]1C[C@@H](C(N[C@H]([C@@H](Cl)C)[C@@H]2[C@H](O)[C@H](O)[C@@H](O)[C@@H](SC)O2)=O)N(C)C1	clindamycin	clindamycin	18323-44-9	393915	HMDB0015321	DG00435,C06914,D00277	446598	Pos Late
100015878	400	57642	213041	Xenobiotics	Drug - Antibiotic	5506	NAMED	VAOCPAMSLUNLGC-UHFFFAOYSA-N	Cc1n(CCO)c([N+]([O-])=O)cn1	metronidazole	metronidazole	73334-05-1	4029	HMDB0015052	DG00006,C07203,D00409	4173	Pos Early
100015879	400	57688	213103	Xenobiotics	Drug - Antibiotic	5507	NAMED	TYZROVQLWOKYKF-ZDUSSCGKSA-N	CC(NC[C@H]1CN(c2cc(F)c(N3CCOCC3)cc2)C(O1)=O)=O	linezolid	linezolid	165800-03-3	390139	HMDB0014739	D00947,C08146	441401	Pos Early
100015882	402	57595	212143	Lipid	Hexosylceramides (HCER)	3079	NAMED	FXNTXJCUSRJUFN-QOSDPKFLSA-N	OCC(NC(CCCCCCCCCCCCCCCCCCC)=O)C(OC1OC(CO)C(O)C(O)C1O)/C=C/CCCCCCCCCCCCC	glycosyl ceramide (d18:1/20:0, d16:1/22:0)*	glycosyl ceramide (d18:1/20:0, d16:1/22:0)*						Pos Late
100015962	400	57687	213101	Amino Acid	Lysine Metabolism	138	NAMED	CDLVFVFTRQPQFU-UHFFFAOYSA-N	C[N+](C)(C)CCCCC([O-])=O	N,N,N-trimethyl-5-aminovalerate	N,N,N-trimethyl-5-aminovalerate		34236878			14274897	Pos Early
100015966	402	57635	212257	Cofactors and Vitamins	Vitamin A Metabolism	4432	NAMED	JKQXZKUSFCKOGQ-DKLMTRRASA-N	CC1=C(/C=C/C(C)=C/C=C/C(C)=C/C=C/C=C(C)/C=C/C=C(C)/C=C/C2=C(C)CC(O)CC2(C)C)C(C)(C)CC(O)C1	carotene diol (1)	carotene diol (1)						Pos Late
100015967	402	57636	212258	Cofactors and Vitamins	Vitamin A Metabolism	4433	NAMED	JKQXZKUSFCKOGQ-DKLMTRRASA-N	CC1=C(/C=C/C(C)=C/C=C/C(C)=C/C=C/C=C(C)/C=C/C=C(C)/C=C/C2=C(C)CC(O)CC2(C)C)C(C)(C)CC(O)C1	carotene diol (2)	carotene diol (2)						Pos Late
100015968	402	57637	212259	Cofactors and Vitamins	Vitamin A Metabolism	4434	NAMED	JKQXZKUSFCKOGQ-DKLMTRRASA-N	CC1=C(/C=C/C(C)=C/C=C/C(C)=C/C=C/C=C(C)/C=C/C=C(C)/C=C/C2=C(C)CC(O)CC2(C)C)C(C)(C)CC(O)C1	carotene diol (3)	carotene diol (3)						Pos Late
100015971	209	57699	212775	Lipid	Corticosteroids	3327	NAMED	INMJYSGZRBTEOR-RXCXIKFNSA-N	O[C@H]([C@]([C@]([C@]1([H])[C@@](CC2)([H])[C@@]3([H])[C@]([C@@]2([H])C[C@@H]4OC5C(O)C(O)C(O)C(C(O)=O)O5)(CC4)C)(CC3=O)C)(CC1)O)CO	cortolone glucuronide (1)	cortolone glucuronide (1)						Neg
100015972	209	57707	212491	Xenobiotics	Drug - Antibiotic	5515	NAMED	RFHAOTPXVQNOHP-UHFFFAOYSA-N	Fc1ccc(C(Cn2ncnc2)(O)Cn3ncnc3)c(F)c1	fluconazole	fluconazole	86386-73-4	3248	HMDB0014342	C07002	3365	Neg
100015982	400	57788	213845	Xenobiotics	Drug - Neurological	5827	NAMED	QQCFBZCATDIWTH-UHFFFAOYSA-N	O=C(N)N1C2=CC(O)=CC=C2C=CC3=CC=CC=C13	3-hydroxycarbamazepine	3-hydroxycarbamazepine	68011-67-6	119184	HMDB0060653	C16602	135290	Pos Early
100015983	400	57789	213847	Xenobiotics	Drug - Neurological	5826	NAMED	VPZIYMMSJFWLSP-UHFFFAOYSA-N	O=C(N)N(C1=CC=CC=C1C=CC2=C3)C2=CC=C3O	2-hydroxycarbamazepine	2-hydroxycarbamazepine	68011-66-5	114505	HMDB0060651	C16601	129274	Pos Early
100015985	400	62882	220728	Xenobiotics	Drug - Neurological	5828	NAMED	BMPDWHIDQYTSHX-UHFFFAOYSA-N	OC1CC2=C(N(C(N)=O)C3=CC=CC=C13)C=CC=C2	10,11-dihydro-10-hydroxycarbamazepine	10,11-dihydro-10-hydroxycarbamazepine	29331-92-8	102704	HMDB0060676	C07493	114709	Pos Early
100016038	400	57814	213597	Amino Acid	Polyamine Metabolism	550	NAMED	MQTAVJHICJWXBR-UHFFFAOYSA-N	CC(NCCCNCCCCN)=O	(N(1) + N(8))-acetylspermidine	(N(1) + N(8))-acetylspermidine			HMDB0002189,HMDB0001276	C01029,C00612	496,123689	Pos Early
100016052	209	61844	218453	Xenobiotics	Drug - Analgesics, Anesthetics	5428	NAMED	WAEXKFONHRHFBZ-ZXDZBKESSA-N	CN1CC[C@@]23c4c5c(O[C@H]6[C@H](O)[C@@H](O)[C@H](O)[C@@H](C(O)=O)O6)ccc4C[C@@H]1[C@@H]2C=C[C@H](O)[C@@H]3O5	morphine-3-glucuronide	morphine-3-glucuronide		4588593	HMDB0041936	C16643	5484731	Neg
100016069	402	61769	218137	Lipid	Fatty Acid Metabolism (Acyl Carnitine, Monounsaturated)	1883	NAMED	PETYOUXDCHQKTQ-QXPKXGMISA-N	CCCCCC/C=C\CCCC(O[C@@H](C[N+](C)(C)C)CC([O-])=O)=O	5-dodecenoylcarnitine (C12:1)	5-dodecenoylcarnitine (C12:1)			HMDB13326		91825571	Pos Late
100016110	209	61785	218163	Lipid	Fatty Acid Metabolism (Acyl Glycine)	1829	NAMED	WWJXRJJBIVSSNF-NSCUHMNNSA-N	OC(CN([H])C(/C=C/C)=O)=O	2-butenoylglycine	2-butenoylglycine	71428-89-2	4877902			6303498	Neg
100019794	209	62277	219248	Lipid	Fatty Acid, Dicarboxylate	1707	NAMED	OZOJARPUDFLESM-UHFFFAOYSA-N	CCC(O)C1=C(C)C(C(O)=O)=C(CCC(O)=O)O1	hydroxy-CMPF*	hydroxy-CMPF*						Neg
100019801	402	61840	218539	Lipid	Fatty Acid Metabolism (Acyl Carnitine, Hydroxy)	1930	NAMED	YBCVTTMMURGSEY-LMLDZDDJSA-N	CCCCCCCC/C=C\CCCCCC(O)CC(O[C@@H](C[N+](C)(C)C)CC([O-])=O)=O	3-hydroxyoleoylcarnitine	3-hydroxyoleoylcarnitine		48061587			129637446	Pos Late
100019884	209	61798	218189	Lipid	Fatty Acid Metabolism (Acyl Glycine)	1812	NAMED	AAPHATPOQGNLOZ-SNAWJCMRSA-N	CCC/C=C/C(NCC(O)=O)=O	trans-2-hexenoylglycine	trans-2-hexenoylglycine		25033670				Neg
100019892	209	61700	218003	Lipid	Fatty Acid, Monohydroxy	1974	NAMED	CPLYLXYEVLGWFJ-UHFFFAOYSA-N	CCCCCCCCCCCCCCCCCCC(O)C(O)=O	2-hydroxyarachidate*	2-hydroxyarachidate*		4395406			5225199	Neg
100019957	209	61822	218242	Lipid	Endocannabinoid	2198	NAMED	CLHUCXCVFSEJRR-UHFFFAOYSA-N	CCCCCCCCCCCCCCCCCC(NC(C(O)=O)CO)=O	N-stearoylserine*	N-stearoylserine*		15545488				Neg
100019958	209	61823	218243	Lipid	Fatty Acid, Amide	1738	NAMED	UQQXKOPWRCINAH-HZJYTTRNSA-N	O=C(O)C(CO)NC(CCCCCCC/C=C\C/C=C\CCCCC)=O	N-linoleoylserine*	N-linoleoylserine*						Neg
100019960	305	61827	218249	Lipid	Fatty Acid, Monohydroxy	1960	NAMED	RGMMREBHCYXQMA-UHFFFAOYSA-N	OC(C(O)CCCCC)=O	2-hydroxyheptanoate*	2-hydroxyheptanoate*		2032206			2750949	Polar
100019968	305	61858	218556	Carbohydrate	Pentose Metabolism	1290	NAMED	QXKAIJAYHKCRRA-PZGQECOJSA-N	OC[C@H](O)[C@@H](O)[C@@H](O)C(O)=O	lyxonate	lyxonate			HMDB0060255			Polar
100019972	209	61864	218581	Lipid	Fatty Acid, Dicarboxylate	1689	NAMED	OHCMUMNQAHNIEP-HNQUOIGGSA-N	OC(CCC/C=C/CCCCCC(O)=O)=O	dodecenedioate (C12:1-DC)*	dodecenedioate (C12:1-DC)*			HMDB0000933		5283028	Neg
100019975	209	61862	218579	Lipid	Fatty Acid, Dicarboxylate	1697	NAMED	IWTMSCUHCJHPPR-ACCUITESSA-N	O=C(O)CCCCCCCCCCCC/C=C/C(O)=O	hexadecenedioate (C16:1-DC)*	hexadecenedioate (C16:1-DC)*						Neg
100019978	209	61861	218578	Lipid	Fatty Acid, Dicarboxylate	1700	NAMED	YDPSQMGOAILWPE-FYWRMAATSA-N	O=C(O)CCCCCCCCCCCCCC/C=C/C(O)=O	octadecenedioate (C18:1-DC)	octadecenedioate (C18:1-DC)					9543674	Neg
100019981	305	61866	218583	Lipid	Fatty Acid, Dicarboxylate	1675	NAMED	OXQWBLJQOBXJPM-DUXPYHPUSA-N	OC(CCC/C=C/C(O)=O)=O	heptenedioate (C7:1-DC)*	heptenedioate (C7:1-DC)*						Polar
100019982	209	61860	218580	Lipid	Fatty Acid, Dicarboxylate	1701	NAMED	ZKQNWTGXRAIVGG-PXELCPQFSA-N	O=C(O)CCCCCCCCCCCC/C=C/C=C/C(O)=O	octadecadienedioate (C18:2-DC)*	octadecadienedioate (C18:2-DC)*						Neg
100019984	209	61874	218624	Partially Characterized Molecules	Partially Characterized Molecules	6390	NAMED			glucuronide of C12H22O4 (1)*	glucuronide of C12H22O4 (1)*						Neg
100019986	209	61876	218626	Partially Characterized Molecules	Partially Characterized Molecules	6395	NAMED			glucuronide of C14H26O4 (1)*	glucuronide of C14H26O4 (1)*						Neg
100019990	209	61881	218632	Partially Characterized Molecules	Partially Characterized Molecules	6372	NAMED			glucuronide of C10H18O2 (1)*	glucuronide of C10H18O2 (1)*						Neg
100020004	209	61871	218621	Lipid	Fatty Acid, Dicarboxylate	1708	NAMED	RIJDKRLRDVBUHJ-UHFFFAOYSA-N	OC(C1=C(CCC(O)=O)OC(CCCCC)=C1C)=O	3-carboxy-4-methyl-5-pentyl-2-furanpropionate (3-CMPFP)**	3-carboxy-4-methyl-5-pentyl-2-furanpropionate (3-CMPFP)**		168762	HMDB0061643		194501	Neg
100020006	209	61873	218623	Xenobiotics	Chemical	6174	NAMED	SBYDEYGHJXSIDV-UHFFFAOYSA-N	CC1=C(OS(=O)(O)=O)C=CC2=CC=CC=C21	methylnaphthyl sulfate (2)*	methylnaphthyl sulfate (2)*						Neg
100020014	209	61887	218638	Partially Characterized Molecules	Partially Characterized Molecules	6378	NAMED			glucuronide of C10H18O2 (7)*	glucuronide of C10H18O2 (7)*						Neg
100020015	209	61888	218639	Partially Characterized Molecules	Partially Characterized Molecules	6379	NAMED			glucuronide of C10H18O2 (8)*	glucuronide of C10H18O2 (8)*						Neg
100020203	400	62062	218866	Xenobiotics	Food Component/Plant	5065	NAMED	DJMIFDZBCUUQJN-NTSWFWBYSA-N	O[C@@H]1[C@H](C([O-])=O)[N+](C)(C)CC1	3-hydroxystachydrine*	3-hydroxystachydrine*		391002		C10151	46173781	Pos Early
100020204	209	62059	218862	Lipid	Fatty Acid, Amino	1757	NAMED	JJGNMSOJTSABGA-UHFFFAOYSA-N	OC(C(CCCCCC)N([H])C(C)=O)=O	N-acetyl-2-aminooctanoate*	N-acetyl-2-aminooctanoate*		86248	HMDB0059745		95555	Neg
100020205	400	62060	218876	Amino Acid	Alanine and Aspartate Metabolism	43	NAMED	ZBYVTTSIVDYQSO-REOHCLBHSA-N	O=C(O)[C@@H](N)CC(NO)=O	hydroxyasparagine**	hydroxyasparagine**		88149	HMDB32332	C20631	15991574	Pos Early
100020207	209	62061	218865	Xenobiotics	Food Component/Plant	4875	NAMED	DKEIWIJUHWVGRC-UHFFFAOYSA-N	O=C1C(C(O)=C2)=C(C=C2OS(=O)(O)=O)OC=C1C(C=C3)=CC=C3O	genistein sulfate*	genistein sulfate*						Neg
100020208	209	62071	218880	Xenobiotics	Chemical	6242	NAMED	SNGREZUHAYWORS-UHFFFAOYSA-N	OC(C(F)(F)C(F)(F)C(F)(F)C(F)(F)C(F)(F)C(F)(F)C(F)(F)F)=O	perfluorooctanoate (PFOA)	perfluorooctanoate (PFOA)		9180	HMDB0059587		9554	Neg
100020211	400	62064	218870	Lipid	Fatty Acid Metabolism (Acyl Glycine)	1832	NAMED	VMIWHQCIHIUYCS-UHFFFAOYSA-N	O=C(CC(O)C)NCC(O)=O	3-hydroxybutyroylglycine**	3-hydroxybutyroylglycine**						Pos Early
100020214	209	62066	218872	Lipid	Primary Bile Acid Metabolism	3470	NAMED	ZQYUKJFJPJDMMR-PRRFOZOMSA-N	CC(C1CCC2C3[C@H]([C@H]([C@@]4(C[C@@H](CC[C@@]4(C3CC[C@]12C)C)O)[H])O)O)CCC(NCC(O)=O)=O	glyco-beta-muricholate**	glyco-beta-muricholate**						Neg
100020215	400	62068	218877	Amino Acid	Urea cycle; Arginine and Proline Metabolism	512	NAMED	FMIPNAUMSPFTHK-UHFFFAOYSA-N	OC1CN(C)C(C(O)=O)C1	N-methylhydroxyproline**	N-methylhydroxyproline**					9860390	Pos Early
100020217	400	62947	220818	Amino Acid	Urea cycle; Arginine and Proline Metabolism	519	NAMED	KXONJPJIFNGMCN-UHFFFAOYSA-N	O=C(C([N+](C)(C)C)C)N1CCCC1C([O-])=O	N,N,N-trimethyl-alanylproline betaine (TMAP)	N,N,N-trimethyl-alanylproline betaine (TMAP)			HMDB0240365			Pos Early
100020219	400	62863	220648	Xenobiotics	Food Component/Plant	4786	NAMED	OLNJUISKUQQNIM-UHFFFAOYSA-N	O=CC1=CNC2=CC=CC=C12	3-formylindole	3-formylindole	487-89-8	9838	HMDB29737	C08493	10256	Pos Early
100020241	400	62104	218950	Peptide	Gamma-glutamyl Amino Acid	649	NAMED	SCTJBDDLOROJJM-UHFFFAOYSA-N	NC(C(O)=O)CCC(NC(CCCNC(N)=O)C(O)=O)=O	gamma-glutamylcitrulline*	gamma-glutamylcitrulline*						Pos Early
100020243	209	62106	218952	Xenobiotics	Drug - Antibiotic	5494	NAMED	GXPIUNZCALHVBA-UHFFFAOYSA-N	O=S(C1=CC=C(C=C1)NC(C)=O)(NC2=NOC(C)=C2)=O	N4-acetylsulfamethoxazole*	N4-acetylsulfamethoxazole*		58771	HMDB0013854	D01601,C13061	65280	Neg
100020244	209	62107	218953	Xenobiotics	Drug - Antibiotic	5495	NAMED	YKWZTWOYFWCVKH-UHFFFAOYSA-N	O=S(C1=CC=C(NC(C)=O)C=C1)(NC2=NOC(CO)=C2)=O	N4-acetyl-5-hydroxysulfamethoxazole*	N4-acetyl-5-hydroxysulfamethoxazole*						Neg
100020253	209	62145	219037	Partially Characterized Molecules	Partially Characterized Molecules	6418	NAMED			glycine conjugate of C10H12O2*	glycine conjugate of C10H12O2*						Neg
100020254	209	62146	219038	Partially Characterized Molecules	Partially Characterized Molecules	6419	NAMED			glycine conjugate of C10H14O2 (1)*	glycine conjugate of C10H14O2 (1)*						Neg
100020259	209	63658	223041	Partially Characterized Molecules	Partially Characterized Molecules	6402	NAMED			glutamine conjugate of C7H12O2*	glutamine conjugate of C7H12O2*						Neg
100020261	209	63657	223045	Partially Characterized Molecules	Partially Characterized Molecules	6400	NAMED			glutamine conjugate of C6H10O2 (1)*	glutamine conjugate of C6H10O2 (1)*						Neg
100020262	209	63660	223046	Partially Characterized Molecules	Partially Characterized Molecules	6401	NAMED			glutamine conjugate of C6H10O2 (2)*	glutamine conjugate of C6H10O2 (2)*						Neg
100020265	209	62140	219032	Partially Characterized Molecules	Partially Characterized Molecules	6406	NAMED			glutamine conjugate of C8H12O4 (1)*	glutamine conjugate of C8H12O4 (1)*						Neg
100020272	209	62857	220633	Xenobiotics	Food Component/Plant	4881	NAMED	UMCDODPBPQMWQP-UHFFFAOYSA-N	COC1=C(OS(=O)(O)=O)C=CC(CCC(O)=O)=C1	dihydroferulic acid sulfate	dihydroferulic acid sulfate		162994	HMDB0041724		187489	Neg
100020273	209	62883	220730	Xenobiotics	Drug - Neurological	5817	NAMED	XXKSYIHWRBBHIC-JVWRJRKNSA-N	CCCC(C(O[C@H]1[C@H](O)[C@@H](O)[C@H](O)[C@@H](C(O)=O)O1)=O)CCC	valproic acid glucuronide	valproic acid glucuronide		79488	HMDB0000901		88111	Neg
100020274	209	62148	219040	Peptide	Fibrinogen Cleavage Peptide	1162	NAMED	NFUNGJWOQYYPEX-UHFFFAOYSA-N	NC(CCC(O)=O)C(NCC(NC(CC(O)=O)C(NC(CC1=CC=CC=C1)C(NC(CC(C)C)C(NC(C)C(NC(CCC(O)=O)C(NCC(NCC(NCC(NC(C(C)C)C(NC(CCCNC(N)=N)C(O)=O)=O)=O)=O)=O)=O)=O)=O)=O)=O)=O)=O	Fibrinopeptide A (5-16)*	Fibrinopeptide A (5-16)*						Neg
100020275	209	62149	219041	Peptide	Fibrinogen Cleavage Peptide	1163	NAMED	NQUPYRJVFYRZQX-UHFFFAOYSA-N	NC(CC(O)=O)C(NC(CC1=CC=CC=C1)C(NC(CC(C)C)C(NC(C)C(NC(CCC(O)=O)C(NCC(NCC(NCC(NC(C(C)C)C(NC(CCCNC(N)=N)C(O)=O)=O)=O)=O)=O)=O)=O)=O)=O)=O	Fibrinopeptide A (7-16)*	Fibrinopeptide A (7-16)*						Neg
100020276	402	62152	219058	Lipid	Sphingomyelins	3113	NAMED	VDFACZRLDXDTEB-WSYRTZMQSA-N	CCCCCCCCCCC/C=C/[C@@H](O)[C@@H](NC(CCCCCCCCCCCCCC)=O)COP(OCC[N+](C)(C)C)([O-])=O	sphingomyelin (d17:1/14:0, d16:1/15:0)*	sphingomyelin (d17:1/14:0, d16:1/15:0)*						Pos Late
100020343	209	62850	220619	Lipid	Long Chain Polyunsaturated Fatty Acid (n3 and n6)	1551	NAMED	HXHZGHRLVRFQDR-HZJYTTRNSA-N	OC(CCC/C=C\C/C=C\CCCCC)=O	tetradecadienoate (14:2)*	tetradecadienoate (14:2)*	39039-37-7	4471834	HMDB0000560		5312409	Neg
100020351	209	62852	220621	Amino Acid	Leucine, Isoleucine and Valine Metabolism	419	NAMED	JDXMIYHOSFNZKO-UHFFFAOYSA-N	OC(C(C(C)C)NC(N)=O)=O	N-carbamoylvaline	N-carbamoylvaline	26081-00-5	4324497			448879	Neg
100020360	209	62955	220839	Amino Acid	Tryptophan Metabolism	279	NAMED	BXZSKDOPGDPDEG-UHFFFAOYSA-N	OC1=CC(C(O)=O)=NC(C1=CC=C2)=C2OC	8-methoxykynurenate	8-methoxykynurenate	2929-14-8	68710	HMDB0060426	C05830	76230	Neg
100020361	400	62853	220624	Amino Acid	Urea cycle; Arginine and Proline Metabolism	489	NAMED	YCCMTCQQDULIFE-UHFFFAOYSA-N	NC1CCCNC1=O	3-amino-2-piperidone	3-amino-2-piperidone	1892-22-4	4371576	HMDB0000323		5200225	Pos Early
100020371	400	63151	221884	Amino Acid	Alanine and Aspartate Metabolism	33	NAMED	QCYOIFVBYZNUNW-BYPYZUCNSA-N	C[C@@](C(O)=O)(N(C)C)[H]	N,N-dimethylalanine	N,N-dimethylalanine	2812-31-9	4589713			5488191	Pos Early
100020372	209	63583	222852	Xenobiotics	Food Component/Plant	5215	NAMED	DWLVFWDCSFTDOD-UHFFFAOYSA-N	OC(C(C1=CNC2=C1C=CC=C2)=O)=O	3-indoleglyoxylic acid	3-indoleglyoxylic acid	1477-49-2	66497			73863	Neg
100020373	305	62885	220735	Xenobiotics	Chemical	6247	NAMED	KGRVJHAUYBGFFP-UHFFFAOYSA-N	CC1=CC(C(C)(C)C)=C(C(CC2=C(C(C(C)(C)C)=CC(C)=C2)O)=C1)O	2,2'-Methylenebis(6-tert-butyl-p-cresol)	2,2'-Methylenebis(6-tert-butyl-p-cresol)	119-47-1	8092			8398	Polar
100020377	209	64131	233912	Xenobiotics	Food Component/Plant	5225	NAMED	WYUFTYLVLQZQNH-JAJWTYFOSA-N	O[C@H]([C@H]1O)[C@@H]([C@@H](CO)O[C@H]1OCC)O	ethyl beta-glucopyranoside	ethyl beta-glucopyranoside		108559	HMDB0029968		121667	Neg
100020378	209	63357	222415	Lipid	Fatty Acid, Dicarboxylate	1710	NAMED	LPIOYESQKJFWPQ-UHFFFAOYSA-N	OC(C(O)=O)CCCCCCCC(O)=O	2-hydroxysebacate	2-hydroxysebacate	103963-71-9	113866	HMDB0000424		128458	Neg
100020409	305	63687	223113	Cofactors and Vitamins	Ascorbate and Aldarate Metabolism	4350	NAMED	FBFZPSQPKNIVMT-ZAFYKAAXSA-N	O=C1O[C@@]([C@@H](O)CO)([H])C(OS(=O)(O)=O)=C1O	ascorbic acid 3-sulfate*	ascorbic acid 3-sulfate*		9600241			11425365	Polar
100020410	209	62530	219863	Xenobiotics	Benzoate Metabolism	4470	NAMED	SBLCKJXUMHOIBU-UHFFFAOYSA-N	O=C(NCC(O)=O)C1=CC(OS(=O)(O)=O)=CC=C1	3-hydroxyhippurate sulfate	3-hydroxyhippurate sulfate		161984			186339	Neg
100020414	209	62503	219798	Amino Acid	Tryptophan Metabolism	327	NAMED	OAORYCZPERQARS-UHFFFAOYSA-N	Brc1ccc2c(CC(N)C(O)=O)c[nH]c2c1	6-bromotryptophan	6-bromotryptophan					9856996	Neg
100020416	209	62287	219260	Cofactors and Vitamins	Tocopherol Metabolism	4377	NAMED	BNVXCCQXUZCRSR-UHFFFAOYSA-N	OC1=CC2=C(C(C)=C1)OC(CCC(O)=O)(C)CC2	delta-CEHC	delta-CEHC	84599-16-6	9710906			35027084	Neg
100020417	400	62862	220645	Amino Acid	Lysine Metabolism	115	NAMED	XXEWFEBMSGLYBY-ZETCQYMHSA-N	OC([C@@H](N)CCCCN(C)C)=O	N6,N6-dimethyllysine	N6,N6-dimethyllysine	2259-86-1	167778	HMDB0013287	C05545	193344	Pos Early
100020478	209	62276	219247	Lipid	Fatty Acid, Dicarboxylate	1690	NAMED	QHRHXXRXWDTFLI-HZJYTTRNSA-N	CCCCC/C=C\C/C=C\CC(O)=O	dodecadienoate (12:2)*	dodecadienoate (12:2)*					25480	Neg
100020479	400	62279	219252	Amino Acid	Tryptophan Metabolism	319	NAMED	PBMNAYVZYLZVKC-UHFFFAOYSA-N	O=C(OC(C[N+](C)(C)C)CC([O-])=O)CC1=CNC2=CC=CC=C12	indoleacetoylcarnitine*	indoleacetoylcarnitine*						Pos Early
100020487	400	62309	219289	Amino Acid	Polyamine Metabolism	544	NAMED	YGIAGXACEXFIDU-UHFFFAOYSA-N	O=C(C)NCCCNCCCC(O)=O	N-acetyl-isoputreanine	N-acetyl-isoputreanine					131802901	Pos Early
100020491	209	62290	219263	Xenobiotics	Food Component/Plant	5009	NAMED			glucuronide of piperine metabolite C17H21NO3 (3)*	glucuronide of piperine metabolite C17H21NO3 (3)*						Neg
100020492	209	62291	219264	Xenobiotics	Food Component/Plant	5010	NAMED			glucuronide of piperine metabolite C17H21NO3 (4)*	glucuronide of piperine metabolite C17H21NO3 (4)*						Neg
100020493	209	62292	219265	Xenobiotics	Food Component/Plant	5011	NAMED			glucuronide of piperine metabolite C17H21NO3 (5)*	glucuronide of piperine metabolite C17H21NO3 (5)*						Neg
100020496	209	62295	219274	Xenobiotics	Food Component/Plant	5018	NAMED			sulfate of piperine metabolite C16H19NO3 (2)*	sulfate of piperine metabolite C16H19NO3 (2)*						Neg
100020497	209	62296	219275	Xenobiotics	Food Component/Plant	5019	NAMED			sulfate of piperine metabolite C16H19NO3 (3)*	sulfate of piperine metabolite C16H19NO3 (3)*						Neg
100020504	209	62299	219278	Xenobiotics	Food Component/Plant	5026	NAMED			sulfate of piperine metabolite C18H21NO3 (3)*	sulfate of piperine metabolite C18H21NO3 (3)*						Neg
100020515	209	62520	219835	Xenobiotics	Chemical	6176	NAMED	HXEZIDSFDHEIIQ-UHFFFAOYSA-N	O=S(OC1=CC=C(C=CC=C2)C2=C1)(O)=O	2-naphthol sulfate	2-naphthol sulfate		67020			74428	Neg
100020519	209	62533	219867	Xenobiotics	Food Component/Plant	5203	NAMED	CLCCTVXAPVYLKM-UHFFFAOYSA-N	CC1=CC=C(C)C(OS(=O)(O)=O)=C1	(2,4 or 2,5)-dimethylphenol sulfate	(2,4 or 2,5)-dimethylphenol sulfate						Neg
100020536	209	63072	221702	Xenobiotics	Benzoate Metabolism	4505	NAMED	KHZCNGJFSKSSIJ-UHFFFAOYSA-N	OC1=CC=C(CC)C=C1OS(=O)(O)=O	4-ethylcatechol sulfate	4-ethylcatechol sulfate						Neg
100020541	209	63251	222126	Lipid	Androgenic Steroids	3402	NAMED	BRPLOVMHAFXVOQ-HXVIYJDASA-N	C[C@]12CC[C@@H](OC3C(O)C(O)C(O)C(C(O)=O)O3)C[C@]1([H])CC[C@]4([H])[C@]2([H])[C@@H](O)C[C@@]5(C)[C@@]4([H])CCC5=O	11beta-hydroxyandrosterone glucuronide	11beta-hydroxyandrosterone glucuronide			HMDB0010351			Neg
100020542	209	64418	237607	Lipid	Androgenic Steroids	3358	NAMED	BRPLOVMHAFXVOQ-KXVRARTKSA-N	O[C@@H]1[C@@]2([H])[C@](CCC3[C@]2(C)CC[C@H](O[C@@H]4O[C@H](C(O)=O)[C@@H](O)[C@H](O)[C@H]4O)C3)([H])[C@@]5([H])[C@](C(CC5)=O)(C)C1	11beta-hydroxyetiocholanolone glucuronide*	11beta-hydroxyetiocholanolone glucuronide*	17181-15-6					Neg
100020545	400	63254	222161	Amino Acid	Lysine Metabolism	110	NAMED	UNPVIYLDJYPILW-VIFPVBQESA-N	OC([C@@H](NC(C)=O)CCCCN(C)C)=O	N2-acetyl,N6,N6-dimethyllysine	N2-acetyl,N6,N6-dimethyllysine						Pos Early
100020546	400	62954	220835	Amino Acid	Lysine Metabolism	109	NAMED	MKWKYAGEJHBUOX-QMMMGPOBSA-N	OC([C@@H](NC(C)=O)CCCCNC)=O	N2-acetyl,N6-methyllysine	N2-acetyl,N6-methyllysine						Pos Early
100020550	209	63610	222934	Lipid	Secondary Bile Acid Metabolism	3485	NAMED	NNEIBJNHWVDJBA-WOSXBVGSSA-N	O[C@H]1C[C@]2([H])[C@@]3(C)CC[C@@H](OC4C(O)C(O)C(O)C(C(O)=O)O4)CC3CC[C@@]2([H])[C@]5([H])CC[C@H]([C@H](C)CCC(O)=O)[C@@]15C	deoxycholic acid glucuronide	deoxycholic acid glucuronide						Neg
100020578	209	63597	222898	Xenobiotics	Benzoate Metabolism	4507	NAMED	USWXDXYEVISELK-UHFFFAOYSA-N	OS(OC1=CC=C(CC=C)C=C1O)(=O)=O	4-allylcatechol sulfate	4-allylcatechol sulfate						Neg
100020591	400	63236	222109	Xenobiotics	Chemical	6223	NAMED	IOLHQSZMUUGACW-UHFFFAOYSA-N	OC(C1OC(OC2=CC=CN=C2)C(O)C(O)C1O)=O	3-hydroxypyridine glucuronide	3-hydroxypyridine glucuronide						Pos Early
100020606	305	63842	223410	Xenobiotics	Food Component/Plant	5218	NAMED	GRERMCGRRAMWSD-UHFFFAOYSA-N	OC(C1OC(OC2=C(OC)C=C(C(O)=O)C=C2)C(O)C(O)C1O)=O	vanillate glucuronide	vanillate glucuronide			HMDB0240572			Polar
100020622	209	63857	223472	Xenobiotics	Food Component/Plant	5217	NAMED	IWRNHPTWPBSQSA-UHFFFAOYSA-N	OS(OC1=CC=C(C(OC)=O)C=C1OC)(=O)=O	methyl vanillate sulfate	methyl vanillate sulfate						Neg
100020631	209	62735	220261	Lipid	Fatty Acid Metabolism (Acyl Glutamine)	1785	NAMED	VCZLDSLBUPQMCV-UHFFFAOYSA-N	CCC(C)CCC(NC(CCC(N)=O)C(O)=O)=O	4-methylhexanoylglutamine	4-methylhexanoylglutamine						Neg
100020769	209	62449	219679	Lipid	Monoacylglycerol	2878	NAMED	KRUXHXDPFZXFJX-FPLPWBNLSA-N	CCCCCC/C=C\CCCCCCCCC(OCC(O)CO)=O	1-heptadecenoylglycerol (17:1)*	1-heptadecenoylglycerol (17:1)*		58191491				Neg
100020790	402	62477	219743	Xenobiotics	Drug - Psychoactive	5872	NAMED	PTJADDMMFYXMMG-UHFFFAOYSA-N	FC1=CC=C(C=C1)C2(CCCNC)OCC3=C2C=CC(C#N)=C3	desmethylcitalopram*	desmethylcitalopram*		142424	HMDB0014021	C16608	162180	Pos Late
100020792	402	62476	219742	Xenobiotics	Drug - Psychoactive	5870	NAMED	DIOGFDCEWUUSBQ-UHFFFAOYSA-N	FC1=CC=C(C=C1)C2(CCC[N+](C)(C)[O-])OCC3=C2C=CC(C#N)=C3	citalopram N-oxide*	citalopram N-oxide*		8243682	HMDB0060654	C16607	10068142	Pos Late
100020793	209	62479	219745	Xenobiotics	Drug - Psychoactive	5871	NAMED	JSYNRZJODZWUKX-UHFFFAOYSA-N	FC1=CC=C(C=C1)C2(CCC(O)=O)OCC3=C2C=CC(C#N)=C3	citalopram propionate*	citalopram propionate*		8578612	HMDB60463	C16610	10403174	Neg
100020796	209	62480	219746	Xenobiotics	Drug - Psychoactive	5881	NAMED	OBIZFSZXDHWUJZ-ANUWOGMRSA-N	O=C(O)[C@H]1O[C@H]([C@H](O)[C@@H](O)[C@@H]1O)OC2=CC=C(C3=CC=CC=C23)O[C@](CCNC)([H])C4=CC=CS4	4-hydroxy duloxetine glucuronide*	4-hydroxy duloxetine glucuronide*		28516882	HMDB0060763		29981512	Neg
100020798	209	62481	219747	Xenobiotics	Drug - Psychoactive	5882	NAMED	XYZBSFYKOKLCKI-INIZCTEOSA-N	CNCC[C@@H](C1=CC=CS1)OC2=CC=CC3=C(C(OC)=CC=C23)OS(=O)(O)=O	5-hydroxy-6-methoxy duloxetine sulfate*	5-hydroxy-6-methoxy duloxetine sulfate*		25061067				Neg
100020800	400	62482	219750	Xenobiotics	Drug - Cardiovascular	5711	NAMED	LZFZMUMEGBBDTC-QEJZJMRPSA-N	C[C@H](N[C@@H](CCC1=CC=CC=C1)C(O)=O)C(N2CCC[C@]2(C(O)=O)[H])=O	enalaprilat*	enalaprilat*		4575429	HMDB0041886	C11720	5462501	Pos Early
100020805	402	62484	219752	Xenobiotics	Drug - Psychoactive	5893	NAMED	JLOAJISUHPIQOX-UHFFFAOYSA-N	N1(C2=NC3=C(SC4=C2C=CC=C4)C=CC=C3)CCNCC1	N-desalkylquetiapine*	N-desalkylquetiapine*		9544835			11369918	Pos Late
100020811	209	62970	221490	Xenobiotics	Drug - Cardiovascular	5665	NAMED	BPZSPAZBZFZZBN-UHFFFAOYSA-N	O=C1OC(C=CC=C2)=C2C(O)=C1C(C3=CC=CC=C3)C(O)C(C)=O	10-hydroxywarfarin	10-hydroxywarfarin		19983904	HMDB0013884		54692492	Neg
100020813	209	62972	221494	Xenobiotics	Drug - Cardiovascular	5664	NAMED	SKFYEJMLNMTTJA-UHFFFAOYSA-N	O=C1OC(C=C(O)C=C2)=C2C(O)=C1C(C3=CC=CC=C3)CC(C)=O	7-hydroxywarfarin	7-hydroxywarfarin		20129467	HMDB0013886		54682507,54732122	Neg
100020814	209	62973	221496	Xenobiotics	Drug - Cardiovascular	5663	NAMED	IQWPEJBUOJQPDE-UHFFFAOYSA-N	O=C1C(C(C2=CC=CC=C2)CC(C)=O)=C(O)C(C=C3O)=C(C=C3)O1	6-hydroxywarfarin	6-hydroxywarfarin		10533313	HMDB0013883,HMDB0013880		54682459	Neg
100020819	209	63731	223256	Lipid	Secondary Bile Acid Metabolism	3518	NAMED	DKXXSIJHWWVNMO-XROMFQGDSA-N	[H][C@@]12[C@@]3(C)CC[C@@H](OS(=O)(O)=O)C[C@@]3([H])C[C@H](O)[C@@]1([H])[C@]4([H])CC[C@]([H])([C@H](C)CCC(NCC(O)=O)=O)[C@@]4(C)CC2	glycoursodeoxycholic acid sulfate (1)	glycoursodeoxycholic acid sulfate (1)						Neg
100020820	209	63732	223258	Lipid	Secondary Bile Acid Metabolism	3550	NAMED	DKXXSIJHWWVNMO-XROMFQGDSA-N	[H][C@@]12[C@@]3(C)CC[C@@H](OS(=O)(O)=O)C[C@@]3([H])C[C@H](O)[C@@]1([H])[C@]4([H])CC[C@]([H])([C@H](C)CCC(NCC(O)=O)=O)[C@@]4(C)CC2	glycoursodeoxycholic acid sulfate (2)	glycoursodeoxycholic acid sulfate (2)						Neg
100020822	305	62524	219858	Xenobiotics	Food Component/Plant	4835	NAMED	WEPNMLSXEATIJK-UHFFFAOYSA-N	OC1=CC(CCC(O)=O)=CC=C1OS(O)(=O)=O	dihydrocaffeate sulfate (2)	dihydrocaffeate sulfate (2)						Polar
100020823	209	62526	219859	Lipid	Secondary Bile Acid Metabolism	3498	NAMED	AXDXVEYHEODSPN-HVATVPOCSA-N	[H][C@@]12[C@@]3(C)CC[C@@H](OS(=O)(O)=O)C[C@@]3([H])CC[C@@]1([H])[C@]4([H])CC[C@]([H])([C@H](C)CCC(O)=O)[C@@]4(C)CC2	lithocholate sulfate (1)	lithocholate sulfate (1)					451489	Neg
100020824	209	62527	219860	Lipid	Secondary Bile Acid Metabolism	3499	NAMED	AXDXVEYHEODSPN-HVATVPOCSA-N	[H][C@@]12[C@@]3(C)CC[C@@H](OS(=O)(O)=O)C[C@@]3([H])CC[C@@]1([H])[C@]4([H])CC[C@]([H])([C@H](C)CCC(O)=O)[C@@]4(C)CC2	lithocholic acid sulfate (2)	lithocholic acid sulfate (2)						Neg
100020825	400	62557	219908	Lipid	Fatty Acid Metabolism (Acyl Carnitine, Hydroxy)	1922	NAMED	VYEONLJQPYRKAN-UHFFFAOYSA-N	C[N+](C)(C)CC(OC(CC(O)CCC)=O)CC([O-])=O	3-hydroxyhexanoylcarnitine (1)	3-hydroxyhexanoylcarnitine (1)						Pos Early
100020827	209	62567	219930	Xenobiotics	Drug - Analgesics, Anesthetics	5387	NAMED	VOXWKXZBPMQUJH-UHFFFAOYSA-N	CSC1=CC(NC(C)=O)=CC=C1OS(O)(=O)=O	3-(methylthio)acetaminophen sulfate*	3-(methylthio)acetaminophen sulfate*						Neg
100020833	305	63120	221787	Amino Acid	Leucine, Isoleucine and Valine Metabolism	348	NAMED	GPPUPQFYDYLTIY-UHFFFAOYSA-N	CCCCCCC(C(O)=O)=O	2-ketocaprylate	2-ketocaprylate	328-51-8	60921	HMDB13211		67600	Polar
100020837	209	63042	221621	Xenobiotics	Drug - Topical Agents	5962	NAMED	AKEUNCKRJATALU-UHFFFAOYSA-N	OC(C1=C(O)C=CC=C1O)=O	2,6-dihydroxybenzoic acid	2,6-dihydroxybenzoic acid	303-07-1	8974	HMDB0013676		9338	Neg
100020842	400	62819	220461	Amino Acid	Lysine Metabolism	137	NAMED	UYZSNVLEDLCWGU-UHFFFAOYSA-N	CN(C)CCCCC(O)=O	N,N-dimethyl-5-aminovalerate	N,N-dimethyl-5-aminovalerate						Pos Early
100020844	209	62784	220399	Lipid	Secondary Bile Acid Metabolism	3520	NAMED	GLVWZDCWCRWVFM-LBSADWJPSA-N	[H][C@@]12[C@@]3(C)CC[C@@H](OS(=O)(O)=O)C[C@@]3([H])C[C@H](O)[C@@]1([H])[C@]4([H])CC[C@]([H])([C@H](C)CCC(NCCS(=O)(O)=O)=O)[C@@]4(C)CC2	tauroursodeoxycholic acid sulfate (1)	tauroursodeoxycholic acid sulfate (1)						Neg
100020848	209	62793	220408	Lipid	Corticosteroids	3312	NAMED	UCVZOQFWMUAZJZ-GXBDJPPSSA-N	[H][C@@]12[C@@]3(C)CC[C@@H](OS(=O)(O)=O)C[C@@]3([H])CC[C@@]1([H])[C@]4([H])CC[C@](O)(C(CO)=O)[C@@]4(C)C[C@@H]2O	tetrahydrocortisol sulfate (1)	tetrahydrocortisol sulfate (1)						Neg
100020851	209	62796	220411	Xenobiotics	Food Component/Plant	4898	NAMED	NUPWKYZXNXCOHY-UHFFFAOYSA-N	CCC1=C(OS(=O)(O)=O)C(O)=CC=C1	3-ethylcatechol sulfate (1)	3-ethylcatechol sulfate (1)						Neg
100020852	209	62797	220412	Xenobiotics	Food Component/Plant	4899	NAMED	NUPWKYZXNXCOHY-UHFFFAOYSA-N	CCC1=C(OS(=O)(O)=O)C(O)=CC=C1	3-ethylcatechol sulfate (2)	3-ethylcatechol sulfate (2)						Neg
100020853	209	62798	220413	Xenobiotics	Food Component/Plant	4813	NAMED	RRWBOGSYNDIRNR-UHFFFAOYSA-N	OC1=CC=C(C(C)=O)C=C1OS(=O)(O)=O	4-acetylcatechol sulfate (1)	4-acetylcatechol sulfate (1)						Neg
100020854	209	62799	220414	Xenobiotics	Food Component/Plant	4814	NAMED	RRWBOGSYNDIRNR-UHFFFAOYSA-N	OC1=CC=C(C(C)=O)C=C1OS(=O)(O)=O	4-acetylcatechol sulfate (2)	4-acetylcatechol sulfate (2)						Neg
100020868	400	64075	235069	Xenobiotics	Drug - Antibiotic	5530	NAMED	IEDVJHCEMCRBQM-UHFFFAOYSA-N	COc1c(OC)c(OC)cc(Cc2c(N)nc(N)nc2)c1	trimethoprim	trimethoprim	738-70-5	5376	HMDB0014583	C01965,D00145	5578	Pos Early
100020884	209	64107	235219	Xenobiotics	Drug - Metabolic	5759	NAMED	ZJJXGWJIGJFDTL-UHFFFAOYSA-N	Cc1ncc(C(NCCc2ccc(S(=O)(NC(NC3CCCCC3)=O)=O)cc2)=O)nc1	glipizide	glipizide	29094-61-9	3359	HMDB0015200	D00335	3478	Neg
100020892	402	64124	235003	Xenobiotics	Drug - Respiratory	5944	NAMED	UCHDWCPVSPXUMX-TZIWLTJVSA-N	CC(c1c(CC[C@@H](SCC2(CC(O)=O)CC2)c3cc(/C=C/c(cc4)nc5c4ccc(Cl)c5)ccc3)cccc1)(O)C	montelukast	montelukast	158966-92-8	4444507	HMDB0014614	C07482	5281040	Pos Late
100020893	209	62805	220431	Amino Acid	Methionine, Cysteine, SAM and Taurine Metabolism	448	NAMED	XMZBEAXQGSBWLG-NSCUHMNNSA-N	OC(C(O)=O)C(O)/C=C/SC	2,3-dihydroxy-5-methylthio-4-pentenoate (DMTPA)*	2,3-dihydroxy-5-methylthio-4-pentenoate (DMTPA)*			HMDB0240388			Neg
100020901	209	62808	220435	Peptide	Fibrinogen Cleavage Peptide	1159	NAMED	ROMVHQMTMINAHB-UHFFFAOYSA-N	NC(CO)C(NCC(NC(CCC(O)=O)C(NCC(NC(CC(O)=O)C(NC(CC1=CC=CC=C1)C(NC(CC(C)C)C(NC(C)C(NC(CCC(O)=O)C(NCC(NCC(NCC(NC(C(C)C)C(O)=O)=O)=O)=O)=O)=O)=O)=O)=O)=O)=O)=O)=O	Fibrinopeptide A (3-15)**	Fibrinopeptide A (3-15)**					25078015	Neg
100020902	209	62809	220436	Peptide	Fibrinogen Cleavage Peptide	1158	NAMED	BIJNWWNHDMFRFM-UHFFFAOYSA-N	OCC(C(NCC(NC(CCC(O)=O)C(NCC(NC(CC(O)=O)C(NC(CC1=CC=CC=C1)C(NC(CC(C)C)C(NC(C)C(NC(CCC(O)=O)C(NCC(NCC(NCC(NC(C(C)C)C(O)=O)=O)=O)=O)=O)=O)=O)=O)=O)=O)=O)=O)=O)NC(C(CC(O)=O)N)=O	Fibrinopeptide A (2-15)**	Fibrinopeptide A (2-15)**					25078015	Neg
100020903	209	62811	220439	Peptide	Fibrinogen Cleavage Peptide	1161	NAMED	RTIAWGDTSQOGQP-UHFFFAOYSA-N	NC(CO)C(NCC(NC(CCC(O)=O)C(NCC(NC(CC(O)=O)C(NC(CC1=CC=CC=C1)C(NC(CC(C)C)C(NC(C)C(NC(CCC(O)=O)C(NCC(NCC(NCC(NC(C(C)C)C(NC(CCCNC(N)=N)C(O)=O)=O)=O)=O)=O)=O)=O)=O)=O)=O)=O)=O)=O)=O	Fibrinopeptide A (3-16)**	Fibrinopeptide A (3-16)**					25078015	Neg
100020904	209	62810	220438	Peptide	Fibrinogen Cleavage Peptide	1160	NAMED	GXMAZYIQAHTXHM-UHFFFAOYSA-N	NCC(NC(CCC(O)=O)C(NCC(NC(CC(O)=O)C(NC(CC1=CC=CC=C1)C(NC(CC(C)C)C(NC(C)C(NC(CCC(O)=O)C(NCC(NCC(NCC(NC(C(C)C)C(O)=O)=O)=O)=O)=O)=O)=O)=O)=O)=O)=O)=O	Fibrinopeptide A (4-15)**	Fibrinopeptide A (4-15)**					25078015	Neg
100020905	209	62812	220440	Peptide	Fibrinogen Cleavage Peptide	1164	NAMED	IVDQZJOLQPZCET-UHFFFAOYSA-N	NC(CC1=CC=CC=C1)C(NC(CC(C)C)C(NC(C)C(NC(CCC(O)=O)C(NCC(NCC(NCC(NC(C(C)C)C(NC(CCCNC(N)=N)C(O)=O)=O)=O)=O)=O)=O)=O)=O)=O	Fibrinopeptide A (8-16)**	Fibrinopeptide A (8-16)**					25078015	Neg
100020906	400	64100	235087	Xenobiotics	Drug - Antineoplastic	5636	NAMED	DRHKJLXJIQTDTD-OAHLLOKOSA-N	CCOc1c(OCCN[C@@H](Cc2cc(S(=O)(N)=O)c(OC)cc2)C)cccc1	tamsulosin	tamsulosin	106133-20-4	114457	HMDB0014844	D08560,C07124	129211	Pos Early
100020907	209	64093	235191	Xenobiotics	Drug - Analgesics, Anesthetics	5418	NAMED	ZRVUJXDFFKFLMG-UHFFFAOYSA-N	Cc1sc(NC(C2=C(O)c3c(S(=O)(N2C)=O)cccc3)=O)nc1	meloxicam	meloxicam	71125-38-7	10442740	HMDB0014952	D00969,C08169	54677470	Neg
100020908	209	62813	220443	Peptide	Fibrinogen Cleavage Peptide	1180	NAMED	CCYANGYMJWBLQM-UHFFFAOYSA-N	OC(C(C)NC(C(CO)NC(C(CC1=CC=CC=C1)NC(C(CC2=CC=CC=C2)NC(CNC(C(CCC(O)=O)NC(C(CCC(O)=O)NC(C(CC(N)=O)NC(C(CC(O)=O)NC(C(CC(N)=O)NC(C(C(C)C)NC(CNC(C(CC3)NC3=O)=O)=O)=O)=O)=O)=O)=O)=O)=O)=O)=O)=O)=O	Fibrinopeptide B (1-13)**	Fibrinopeptide B (1-13)**						Neg
100020909	209	64102	235209	Xenobiotics	Drug - Cardiovascular	5696	NAMED	PSIFNNKUMBGKDQ-UHFFFAOYSA-N	CCCCc1n(Cc2ccc(c3c(c4nnn[nH]4)cccc3)cc2)c(CO)c(Cl)n1	losartan	losartan	114798-26-4		HMDB0014816	C07072,D08146	3961	Neg
100020910	209	62814	220446	Peptide	Fibrinogen Cleavage Peptide	1179	NAMED	BQQBOORXDTXWLE-UHFFFAOYSA-N	OC(C(CO)NC(C(CC1=CC=CC=C1)NC(C(CC2=CC=CC=C2)NC(CNC(C(CCC(O)=O)NC(C(CCC(O)=O)NC(C(CC(N)=O)NC(C(CC(O)=O)NC(C(CC(N)=O)NC(C(C(C)C)NC(CNC(C(CC3)NC3=O)=O)=O)=O)=O)=O)=O)=O)=O)=O)=O)=O)=O	Fibrinopeptide B (1-12)**	Fibrinopeptide B (1-12)**					16132131	Neg
100020912	209	62815	220448	Peptide	Fibrinogen Cleavage Peptide	1178	NAMED	YXFOTICOZNPKPN-UHFFFAOYSA-N	OC(C(CC1=CC=CC=C1)NC(C(CC2=CC=CC=C2)NC(CNC(C(CCC(O)=O)NC(C(CCC(O)=O)NC(C(CC(N)=O)NC(C(CC(O)=O)NC(C(CC(N)=O)NC(C(C(C)C)NC(CNC(C(CC3)NC3=O)=O)=O)=O)=O)=O)=O)=O)=O)=O)=O)=O	Fibrinopeptide B (1-11)**	Fibrinopeptide B (1-11)**					16132131	Neg
100020913	209	62816	220452	Peptide	Fibrinogen Cleavage Peptide	1177	NAMED	WWZFLBITCJUQNV-UHFFFAOYSA-N	O=C1CCC(N1)C(NCC(NC(C(C)C)C(NC(CC(N)=O)C(NC(CC(O)=O)C(NC(CC(N)=O)C(NC(CCC(O)=O)C(NC(CCC(O)=O)C(NCC(O)=O)=O)=O)=O)=O)=O)=O)=O)=O	Fibrinopeptide B (1-9)**	Fibrinopeptide B (1-9)**					16132131	Neg
100020946	402	64122	235001	Xenobiotics	Drug - Psychoactive	5922	NAMED	DDLIGBOFAVUZHB-UHFFFAOYSA-N	Cc1n(c2c(C(c3c(F)cccc3)=NC4)cc(Cl)cc2)c4cn1	midazolam	midazolam	59467-70-8	4047	HMDB0014821	D00550,C07524	4192	Pos Late
100020973	209	63230	222087	Xenobiotics	Chemical	6253	NAMED	UAQAOMYUJQVGMD-UHFFFAOYSA-N	CC1=NC=C(OS(=O)(O)=O)C=C1	5-hydroxy-2-methylpyridine sulfate	5-hydroxy-2-methylpyridine sulfate						Neg
100020975	209	63227	222084	Xenobiotics	Chemical	6255	NAMED	GOXQGRHDLROYBT-UHFFFAOYSA-N	CC1=NC=CC=C1OS(=O)(O)=O	3-hydroxy-2-methylpyridine sulfate	3-hydroxy-2-methylpyridine sulfate						Neg
100021000	402	62851	220620	Lipid	Sphingomyelins	3105	NAMED	FAVAZPKFPKOYCT-VTAPXIELSA-N	CCCCCCCCCCCCCCC(O)C(N[C@@H](COP([O-])(OCC[N+](C)(C)C)=O)[C@@H](/C=C/CCCCCCCCCCCCC)O)=O	hydroxypalmitoyl sphingomyelin (d18:1/16:0(OH))**	hydroxypalmitoyl sphingomyelin (d18:1/16:0(OH))**						Pos Late
100021015	209	62874	220668	Lipid	Fatty Acid, Branched	1648	NAMED	ZIFGCGZZIZETEZ-UHFFFAOYSA-N	CCCCCC(CCCCC)CCCCCCC(O)=O	branched-chain fatty acid 18:0 (2)**	branched-chain fatty acid 18:0 (2)**						Neg
100021060	400	63259	222178	Xenobiotics	Chemical	6161	NAMED	NEYTXADIGVEHQD-UHFFFAOYSA-N	OC(C(O)=O)N([H])C(C=C)=O	2-acrylamidoglycolic acid	2-acrylamidoglycolic acid	6737-24-2	83267			92230	Pos Early
100021065	209	63048	221638	Xenobiotics	Bacterial/Fungal	5298	NAMED	IJKRDVKGCQRKBI-UHFFFAOYSA-N	CCCCCCC1CC1CCCCCCCCCC(O)=O	lactobacillic acid	lactobacillic acid	503-06-0	9988			656761	Neg
100021080	402	64205	237128	Xenobiotics	Drug - Antineoplastic	5635	NAMED	NKANXQFJJICGDU-QPLCGJKRSA-N	CC/C(c1ccccc1)=C(c2ccc(OCCN(C)C)cc2)\c3ccccc3	tamoxifen	tamoxifen	10540-29-1	2015313	HMDB14813	D08559,C07108	2733526	Pos Late
100021084	402	64134	235013	Xenobiotics	Drug - Analgesics, Anesthetics	5445	NAMED	USSIQXCVUWKGNF-UHFFFAOYSA-N	CCC(C(c1ccccc1)(c2ccccc2)CC(N(C)C)C)=O	methadone	methadone	76-99-3	3953	HMDB0014477	D08195,C07163	4095	Pos Late
100021093	209	62890	220741	Lipid	Secondary Bile Acid Metabolism	3542	NAMED	IJHJZQKOSUFQCX-WZJRQFJBSA-N	[H][C@@](CCC(NCCS(O)(=O)=O)=O)([C@]1(CC[C@]2([C@@]3([C@@H](C[C@@]4(C[C@H](S(O)(=O)=O)CC[C@@]4([C@]3(C[C@H]([C@]12C)O)[H])C)[H])O)[H])[H])[H])C	taurochenodeoxycholic acid 3-sulfate	taurochenodeoxycholic acid 3-sulfate		24850141	HMDB0002486		52931550	Neg
100021100	209	62918	220774	Lipid	Fatty Acid, Dicarboxylate	1695	NAMED	MUFSRLVOUKHPIZ-OVYZBVKCSA-N	O=C(O)CCC/C=C\C/C=C\CCCCC(O)=O	tetradecadienedioate (C14:2-DC)*	tetradecadienedioate (C14:2-DC)*					86018718	Neg
100021103	209	62922	220778	Lipid	Pregnenolone Steroids	3262	NAMED	HIYOTPJZDPVBTL-HXOPQMAFSA-N	O[C@H]1C2=C[C@@H](OS(=O)(O)=O)CC[C@]2(C)C3CC[C@@]4(C)C(CCC4[C@H](O)C)C3C1	pregnenetriol sulfate*	pregnenetriol sulfate*					129671303	Neg
100021104	209	62921	220777	Lipid	Pregnenolone Steroids	3263	NAMED	KANYWSIUKWPEOE-HXOPQMAFSA-N	C[C@]12CC[C@H](OS(=O)(O)=O)C=C1[C@H](OS(=O)(O)=O)CC3C2CC[C@@]4(C)C3CCC4[C@H](O)C	pregnenetriol disulfate*	pregnenetriol disulfate*						Neg
100021105	209	62923	220779	Lipid	Fatty Acid, Dicarboxylate	1704	NAMED	NZLFRLCYQVOISV-IWQZZHSRSA-N	OC(CCCCCCCCC/C=C\CCCCCCCC(O)=O)=O	eicosenedioate (C20:1-DC)*	eicosenedioate (C20:1-DC)*						Neg
100021107	400	62917	220772	Peptide	Polypeptide	1136	NAMED	QTVRCQRIGVKQHD-UHFFFAOYSA-N	O=C(O)C(C(C)C)NC(C(NC(CNC(C(N)CCC(O)=O)=O)=O)CC(N)=O)=O	glu-gly-asn-val**	glu-gly-asn-val**		16618843				Pos Early
100021123	400	62959	220848	Amino Acid	Lysine Metabolism	117	NAMED	ZRJHLGYVUCPZNH-MQWKRIRWSA-N	[O-]C([C@@H](N)C(O)CCC[N+](C)(C)C)=O	hydroxy-N6,N6,N6-trimethyllysine*	hydroxy-N6,N6,N6-trimethyllysine*						Pos Early
100021131	402	63613	222938	Lipid	Fatty Acid Metabolism (Acyl Carnitine, Monounsaturated)	1882	NAMED	FVOVZEONZTWNTC-OUKQBFOZSA-N	CCCCCCCC/C=C/C(OC(CC([O-])=O)C[N+](C)(C)C)=O	undecenoylcarnitine (C11:1)	undecenoylcarnitine (C11:1)						Pos Late
100021136	402	63361	222432	Lipid	Fatty Acid Metabolism (Acyl Carnitine, Monounsaturated)	1880	NAMED	YMJNFVUJNDWLND-ZHACJKMWSA-N	O=C(C/C([H])=C(CCCCCC)\[H])OC(CC([O-])=O)C[N+](C)(C)C	3-decenoylcarnitine	3-decenoylcarnitine						Pos Late
100021138	402	63612	222937	Lipid	Fatty Acid Metabolism (Acyl Carnitine, Medium Chain)	1859	NAMED	IQJMCBGYXMVJGG-UHFFFAOYSA-N	CC(CCCCC)CCC(OC(CC([O-])=O)C[N+](C)(C)C)=O	4-methylnonanoylcarnitine	4-methylnonanoylcarnitine						Pos Late
100021140	400	63359	222427	Xenobiotics	Food Component/Plant	4750	NAMED	XDZHMFWKQXZAFO-UHFFFAOYSA-N	CC(CCC(OC(CC([O-])=O)C[N+](C)(C)C)=O)=O	levulinoylcarnitine	levulinoylcarnitine						Pos Early
100021141	402	63358	222426	Lipid	Fatty Acid Metabolism (Acyl Carnitine, Hydroxy)	1928	NAMED	VCRSQDIROUELAR-UHFFFAOYSA-N	OC(CCCCCCC)CC(OC(CC([O-])=O)C[N+](C)(C)C)=O	3-hydroxydecanoylcarnitine	3-hydroxydecanoylcarnitine		59664325	HMDB0061636		121454166	Pos Late
100021162	402	62984	221101	Lipid	Ceramide PEs	3135	NAMED	JTVNQMOIYKXJKF-WSYRTZMQSA-N	CCCCCCCCCCCCC/C=C/[C@@]([H])(O)[C@@]([H])(NC(CCCCCCCCCCCCCCC)=O)COP(O)(OCCN)=O	palmitoyl-sphingosine-phosphoethanolamine (d18:1/16:0)	palmitoyl-sphingosine-phosphoethanolamine (d18:1/16:0)						Pos Late
100021198	209	63057	221668	Lipid	Fatty Acid Metabolism (Acyl Glycine)	1838	NAMED	MNYZGNSHBPLAFN-UHFFFAOYSA-N	O=C(C1=CC=CC=N1)N([H])CC(O)=O	picolinoylglycine	picolinoylglycine	5616-29-5	9963296	HMDB0059766		11788622	Neg
100021208	209	64579	238261	Xenobiotics	Benzoate Metabolism	4531	NAMED	ILVXQMHYFMBCMJ-UHFFFAOYSA-N	C=CC(C=C1O)=CC=C1OS(=O)(O)=O	4-vinylcatechol sulfate	4-vinylcatechol sulfate						Neg
100021209	209	63843	223411	Xenobiotics	Food Component/Plant	5220	NAMED	RRBFAJWNNUHFMC-DKBOKBLXSA-N	COC1=C(C=CC(C=C)=C1)O[C@](O[C@](C(O)=O)([C@@](O)([C@@]2(O)[H])[H])[H])([C@@]2(O)[H])[H]	4-vinylguaiacol glucuronide	4-vinylguaiacol glucuronide						Neg
100021220	305	63678	223092	Amino Acid	Methionine, Cysteine, SAM and Taurine Metabolism	476	NAMED	SBQWITJAJITAMM-UHFFFAOYSA-N	OC(CCC(NCCS(=O)(O)=O)=O)=O	succinoyltaurine	succinoyltaurine		20509456				Polar
100021233	209	63226	222083	Lipid	Endocannabinoid	2180	NAMED	VWRPEMDBGHWXEQ-UHFFFAOYSA-N	O=C(CCCCCCCC(O)=O)NCCS(=O)(O)=O	azelaoyltaurine	azelaoyltaurine						Neg
100021324	305	63589	222870	Xenobiotics	Chemical	6260	NAMED	KLXACYSQYFWVLM-UHFFFAOYSA-N	ClC1=C(O)C(C(O)=O)=C(O)C(Cl)=C1	3,5-dichloro-2,6-dihydroxybenzoic acid	3,5-dichloro-2,6-dihydroxybenzoic acid		24339141			24721632	Polar
100021329	400	63339	222374	Xenobiotics	Food Component/Plant	5211	NAMED	BOWUOGIPSRVRSJ-RXMQYKEDSA-N	O=C1NCCCC[C@H]1N	(S)-a-amino-omega-caprolactam	(S)-a-amino-omega-caprolactam	21568-87-6	388871		C02837	440599	Pos Early
100021331	209	63153	221892	Partially Characterized Molecules	Partially Characterized Molecules	6423	NAMED	IJIWKJRHDDIJKI-MVCMDAJNSA-N	CC1(C)C(OS(O)(=O)=O)CCC2(C)C1CC[C@]3(C)[C@H]2CC[C@@H]3C4(C)OC(CC4)=O	metabolonic lactone sulfate	metabolonic lactone sulfate						Neg
100021363	209	63853	223434	Xenobiotics	Food Component/Plant	5219	NAMED	LOODYTDRRBLQNH-UHFFFAOYSA-N	OC1=CC=C(C=C1OC)C(NCC(O)=O)=O	vanillic acid glycine	vanillic acid glycine		2340857	HMDB0060026		3083688	Neg
100021372	305	63739	223275	Amino Acid	Methionine, Cysteine, SAM and Taurine Metabolism	449	NAMED	ONFOSYPQQXJWGS-UHFFFAOYSA-N	CSCCC(O)C(O)=O	2-hydroxy-4-(methylthio)butanoic acid	2-hydroxy-4-(methylthio)butanoic acid	583-91-5		HMDB0037115		11427	Polar
100021374	209	63191	221986	Lipid	Fatty Acid, Dicarboxylate	1694	NAMED	JUODHHFNSQAXKF-UHFFFAOYSA-N	CCCCCC(CCCC(O)=O)CCCC(O)=O	branched chain 14:0 dicarboxylic acid**	branched chain 14:0 dicarboxylic acid**						Neg
100021457	400	63380	222465	Xenobiotics	Chemical	6257	NAMED	MCORDGVZLPBVJB-UHFFFAOYSA-N	CCCCOCCOCC(O)=O	(2-butoxyethoxy)acetic acid	(2-butoxyethoxy)acetic acid		95739			106312	Pos Early
100021467	305	63264	222194	Partially Characterized Molecules	Partially Characterized Molecules	6424	NAMED			pentose acid*	pentose acid*			HMDB0000892	C00803	7991	Polar
100021478	209	64596	238814	Amino Acid	Histidine Metabolism	93	NAMED	MXETUSMIYKMMAT-UHFFFAOYSA-N	CN1C=NC=C1CC(O)C(O)=O	1-methyl-5-imidazolelactate	1-methyl-5-imidazolelactate	2022510-60-5	65563369				Neg
100021486	209	63400	222499	Xenobiotics	Food Component/Plant	4908	NAMED	RAGZUCNPTLULOL-KQJPBSFVSA-N	O[C@@](C[C@H]1O)(C(O)=O)C[C@H]([C@H]1O)OC(/C=C/C(C=C2)=CC(OC)=C2O)=O	feruloylquinate (2)	feruloylquinate (2)						Neg
100021488	209	63402	222501	Xenobiotics	Food Component/Plant	4910	NAMED	RAGZUCNPTLULOL-KQJPBSFVSA-N	O[C@@](C[C@H]1O)(C(O)=O)C[C@H]([C@H]1O)OC(/C=C/C(C=C2)=CC(OC)=C2O)=O	feruloylquinate (4)	feruloylquinate (4)						Neg
100021502	209	63436	222605	Lipid	Medium Chain Fatty Acid	1499	NAMED	WXBXVVIUZANZAU-CMDGGOBGSA-N	CCCCCCC/C=C/C(O)=O	(2 or 3)-decenoate (10:1n7 or n8)	(2 or 3)-decenoate (10:1n7 or n8)						Neg
100021530	400	64177	236998	Amino Acid	Methionine, Cysteine, SAM and Taurine Metabolism	460	NAMED	CAMXXPUSAROUCX-BYPYZUCNSA-N	SC[C@@H](C(O)=O)NCCC(O)=O	S-carboxyethylcysteine	S-carboxyethylcysteine	4033-46-9	19955529				Pos Early
100021538	209	63841	223406	Xenobiotics	Chemical	6262	NAMED	YPDHMBTYUUZFOA-UHFFFAOYSA-N	CCCCOC(CC(S(=O)(O)=O)C(OCCCC)=O)=O	dibutyl sulfosuccinate	dibutyl sulfosuccinate	5144-51-4	375186			423891	Neg
100021647	209	63602	222926	Lipid	Secondary Bile Acid Metabolism	3511	NAMED	WHMOBEGYTDWMIG-DNMBCGTGSA-N	O[C@@H]1[C@]2([H])[C@@](CC[C@@]3(C)[C@@]2([H])CC[C@]3([H])[C@H](C)CCC(O)=O)([H])[C@@]4(C)CC[C@H](OS(=O)(O)=O)C[C@@]4([H])C1	isoursodeoxycholate sulfate (1)	isoursodeoxycholate sulfate (1)						Neg
100021648	209	63603	222927	Lipid	Secondary Bile Acid Metabolism	3512	NAMED	WHMOBEGYTDWMIG-DNMBCGTGSA-N	O[C@@H]1[C@]2([H])[C@@](CC[C@@]3(C)[C@@]2([H])CC[C@]3([H])[C@H](C)CCC(O)=O)([H])[C@@]4(C)CC[C@H](OS(=O)(O)=O)C[C@@]4([H])C1	isoursodeoxycholate sulfate (2)	isoursodeoxycholate sulfate (2)						Neg
100021650	209	63607	222931	Lipid	Primary Bile Acid Metabolism	3458	NAMED	WHMOBEGYTDWMIG-BSWAIDMHSA-N	O[C@H]1[C@]2([H])[C@@](CC[C@@]3(C)[C@@]2([H])CC[C@]3([H])[C@H](C)CCC(O)=O)([H])[C@@]4(C)CC[C@@H](OS(=O)(O)=O)C[C@@]4([H])C1	chenodeoxycholic acid sulfate (1)	chenodeoxycholic acid sulfate (1)			HMDB0002522		21252308	Neg
100021666	209	63615	222957	Partially Characterized Molecules	Partially Characterized Molecules	6431	NAMED	NIFITBVFNGQSNA-SOFGYWHQSA-N	CC(C)CCCC/C=C/C(O)=O	branched-chain, straight-chain, or cyclopropyl 10:1 fatty acid (1)*	branched-chain, straight-chain, or cyclopropyl 10:1 fatty acid (1)*						Neg
100021686	209	64042	233187	Xenobiotics	Food Component/Plant	5223	NAMED	MKBJQFWSHNXYFZ-UHFFFAOYSA-N	CCC1=CC(OC)=C(OS(=O)(O)=O)C=C1	4-ethyl-2-methoxyphenol sulfate	4-ethyl-2-methoxyphenol sulfate						Neg
100021707	209	63681	223106	Xenobiotics	Chemical	6261	NAMED	AJSVSHDVMDXRFN-UHFFFAOYSA-N	OC(C1=C(O)C(Cl)=CC(Br)=C1O)=O	3-bromo-5-chloro-2,6-dihydroxybenzoic acid*	3-bromo-5-chloro-2,6-dihydroxybenzoic acid*					134581543	Neg
100021709	209	63683	223108	Partially Characterized Molecules	Partially Characterized Molecules	6434	NAMED	FQSFPMAZIOPKLO-JXMROGBWSA-N	OC(/C=C/CCCC(C)CCCC)=O	branched-chain, straight-chain, or cyclopropyl 12:1 fatty acid*	branched-chain, straight-chain, or cyclopropyl 12:1 fatty acid*						Neg
100021710	209	63684	223109	Lipid	Fatty Acid, Monohydroxy	2030	NAMED	DNGPXOWAQLBGPS-UHFFFAOYSA-N	OC(C(O)CCCCCCCCC(O)=O)=O	hydroxy-undecanedioate (OH-C11:0-DC)*	hydroxy-undecanedioate (OH-C11:0-DC)*						Neg
100021711	305	63685	223111	Lipid	Fatty Acid, Dicarboxylate	1683	NAMED	FRWVXIATCBRYHA-KPMZXABDSA-N	OC(/C=C/C=C/CCCCC(O)=O)=O	decadienedioic acid (C10:2-DC)**	decadienedioic acid (C10:2-DC)**					17789717	Polar
100021712	209	63688	223114	Lipid	Secondary Bile Acid Metabolism	3483	NAMED	GMRIQHBJNVMHJA-LLQZFEROSA-N	O[C@H]1C[C@]2([H])[C@]([C@@]3([H])C[C@H](OS(O)(=O)=O)[C@@]4(C)[C@](CC[C@@]4([C@H](C)CCC(O)=O)[H])([H])[C@]3([H])CC2)(C)CC1	deoxycholic acid 12-sulfate*	deoxycholic acid 12-sulfate*						Neg
100021726	209	63699	223153	Partially Characterized Molecules	Partially Characterized Molecules	6436	NAMED			GlcNAc sulfate conjugate of C21H34O2 steroid**	GlcNAc sulfate conjugate of C21H34O2 steroid**						Neg
100021727	209	64390	237469	Lipid	Fatty Acid, Branched	1644	NAMED	VFMNSFWBDMRNLJ-BQBZGAKWSA-N	O=C(C[C@@]1([H])[C@@](C1)([H])CCC)O	cis-3,4-methyleneheptanoate	cis-3,4-methyleneheptanoate						Neg
100021728	402	64389	237480	Lipid	Fatty Acid Metabolism (Acyl Carnitine, Medium Chain)	1857	NAMED	LNGSHJPPGDBEPT-VYAYZGMFSA-N	O=C(C[C@@]1([H])[C@@](C1)([H])CCC)OC(CC([O-])=O)C[N+](C)(C)C	cis-3,4-methyleneheptanoylcarnitine	cis-3,4-methyleneheptanoylcarnitine						Pos Late
100021748	209	63734	223265	Xenobiotics	Drug - Metabolic	5804	NAMED	BQSJTQLCZDPROO-UHFFFAOYSA-N	CC1=C(C(O)=O)SC(C2=CC(C#N)=C(OCC(C)C)C=C2)=N1	febuxostat	febuxostat	144060-53-7	118173		DG02878,D01206	134018	Neg
100021760	305	63920	223829	Amino Acid	Lysine Metabolism	139	NAMED	FTTGAAZKBNZDCZ-LURJTMIESA-N	CC(N[C@@](CCCC(O)=O)(C(O)=O)[H])=O	N-acetyl-2-aminoadipate	N-acetyl-2-aminoadipate		392027		C12986	443992	Polar
100021782	402	64199	237116	Xenobiotics	Drug - Respiratory	5936	NAMED	NBQBQRKLQXVPIS-LJQANCHMSA-N	ClC1=CC=C([C@@H](C2=CC=CC=C2)N3CCN(CC(O)=O)CC3)C=C1	De(carboxymethoxy) cetirizine acetic acid	De(carboxymethoxy) cetirizine acetic acid	942193-17-1					Pos Late
100021784	209	63988	232906	Xenobiotics	Chemical	6267	NAMED	XRHGYUZYPHTUJZ-UHFFFAOYSA-N	O=C(O)C1=CC=C(Cl)C=C1	4-chlorobenzoic acid	4-chlorobenzoic acid	74-11-3			C02370	6318	Neg
100021793	209	64203	236776	Xenobiotics	Drug - Cardiovascular	5672	NAMED	MAEIEVLCKWDQJH-UHFFFAOYSA-N	CCCCNc1c(Oc2ccccc2)c(S(=O)(N)=O)cc(C(O)=O)c1	bumetanide	bumetanide	28395-03-1					Neg
100021794	209	64201	236772	Xenobiotics	Drug - Cardiovascular	5678	NAMED	NGBFQHCMQULJNZ-UHFFFAOYSA-N	Cc1cc(Nc2c(S(=O)(NC(NC(C)C)=O)=O)cncc2)ccc1	torasemide	torasemide	56211-40-6					Neg
100021839	209	64049	233195	Xenobiotics	Benzoate Metabolism	4585	NAMED	LEJCLCZOTCOTQE-UHFFFAOYSA-N	OC1=CC=C(OS(=O)(O)=O)C=C1OC	2-methoxyhydroquinone sulfate (1)	2-methoxyhydroquinone sulfate (1)						Neg
100021840	209	64050	233196	Xenobiotics	Benzoate Metabolism	4586	NAMED	DQJWAJBJWZYKLK-UHFFFAOYSA-N	OC1=CC=C(OS(=O)(O)=O)C(OC)=C1	2-methoxyhydroquinone sulfate (2)	2-methoxyhydroquinone sulfate (2)						Neg
100021902	402	64527	238637	Xenobiotics	Drug - Psychoactive	5914	NAMED	AAOVKJBEBIDNHE-UHFFFAOYSA-N	CN1c2c(C(c3ccccc3)=NCC1=O)cc(Cl)cc2	diazepam	diazepam			HMDB0014967	D00293	3016	Pos Late
100021913	209	64529	238547	Xenobiotics	Drug - Psychoactive	5912	NAMED	RRTVVRIFVKKTJK-UHFFFAOYSA-N	O=C(CC1=O)Nc2c(N1c3ccccc3)cc(Cl)cc2	N-desmethylclobazam	N-desmethylclobazam	22316-55-8		HMDB0060970		89657	Neg
100021918	209	64328	237314	Xenobiotics	Chemical	6178	NAMED	ICKWICRCANNIBI-UHFFFAOYSA-N	CC(C)(c1cc(C(C)(C)C)c(O)cc1)C	2,4-di-tert-butylphenol	2,4-di-tert-butylphenol	96-76-4					Neg
100021990	400	64393	237477	Lipid	Fatty Acid Metabolism (Acyl Carnitine, Hydroxy)	1925	NAMED	RCXSFDNDEVSQNG-UHFFFAOYSA-N	[O-]C(CC(OC(C(O)CCCCCC)=O)C[N+](C)(C)C)=O	3-hydroxyoctanoylcarnitine (1)	3-hydroxyoctanoylcarnitine (1)						Pos Early
100021991	400	64394	237478	Lipid	Fatty Acid Metabolism (Acyl Carnitine, Hydroxy)	1926	NAMED	RCXSFDNDEVSQNG-UHFFFAOYSA-N	[O-]C(CC(OC(C(O)CCCCCC)=O)C[N+](C)(C)C)=O	3-hydroxyoctanoylcarnitine (2)	3-hydroxyoctanoylcarnitine (2)						Pos Early
100021992	209	64386	237461	Lipid	Fatty Acid Metabolism (Acyl Glycine)	1815	NAMED	FFFQOVJTIDIKQJ-YUMQZZPRSA-N	O=C(NCC(O)=O)C[C@@H]1C[C@@H]1CCC	cis-3,4-methyleneheptanoylglycine	cis-3,4-methyleneheptanoylglycine						Neg
100022003	209	64403	237531	Partially Characterized Molecules	Partially Characterized Molecules	6444	NAMED			bilirubin degradation product, C16H18N2O5 (1)**	bilirubin degradation product, C16H18N2O5 (1)**						Neg
100022004	209	64404	237533	Partially Characterized Molecules	Partially Characterized Molecules	6445	NAMED			bilirubin degradation product, C16H18N2O5 (2)**	bilirubin degradation product, C16H18N2O5 (2)**						Neg
100022005	209	64409	237542	Partially Characterized Molecules	Partially Characterized Molecules	6446	NAMED			bilirubin degradation product, C17H18N2O4 (1)**	bilirubin degradation product, C17H18N2O4 (1)**						Neg
100022006	209	64407	237539	Partially Characterized Molecules	Partially Characterized Molecules	6447	NAMED			bilirubin degradation product, C17H18N2O4 (2)**	bilirubin degradation product, C17H18N2O4 (2)**						Neg
100022007	209	64408	237541	Partially Characterized Molecules	Partially Characterized Molecules	6448	NAMED			bilirubin degradation product, C17H18N2O4 (3)**	bilirubin degradation product, C17H18N2O4 (3)**						Neg
100022008	209	64405	237535	Partially Characterized Molecules	Partially Characterized Molecules	6449	NAMED			bilirubin degradation product, C17H20N2O5 (1)**	bilirubin degradation product, C17H20N2O5 (1)**						Neg
100022009	209	64406	237537	Partially Characterized Molecules	Partially Characterized Molecules	6450	NAMED			bilirubin degradation product, C17H20N2O5 (2)**	bilirubin degradation product, C17H20N2O5 (2)**						Neg
100022013	209	64411	237545	Lipid	Corticosteroids	3311	NAMED	OZINUFSVVJAFHD-LUPKFNMHSA-N	[H][C@@]12[C@@]3(C)CC[C@@H](OC4OC(C(O)=O)C(O)C(O)C4O)C[C@@]3([H])CC[C@@]1([H])[C@]5([H])CC[C@@](C(CO)=O)(O)[C@@]5(C)C[C@@H]2O	tetrahydrocortisol glucuronide	tetrahydrocortisol glucuronide						Neg
100022014	209	64414	237567	Partially Characterized Molecules	Partially Characterized Molecules	6451	NAMED			bilirubin degradation product, C16H18N2O5 (3)**	bilirubin degradation product, C16H18N2O5 (3)**						Neg
100022015	209	64415	237569	Partially Characterized Molecules	Partially Characterized Molecules	6452	NAMED			bilirubin degradation product, C16H18N2O5 (4)**	bilirubin degradation product, C16H18N2O5 (4)**						Neg
100022016	209	64420	237629	Xenobiotics	Chemical	6067	NAMED	FURTUUDQMNFNLY-UHFFFAOYSA-N	OCC(C)(C)COC(CCCCCCCCC(O)=O)=O	neopentyl glycol sebacate**	neopentyl glycol sebacate**						Neg
100022017	209	64419	237626	Xenobiotics	Chemical	6066	NAMED	DZBLVPJKDJIALK-UHFFFAOYSA-N	OCC(C)(C)COC(CCCCCCCC(O)=O)=O	neopentyl glycol azelate**	neopentyl glycol azelate**						Neg
100022018	209	64424	237650	Xenobiotics	Chemical	6068	NAMED	HYGYPUHPOGMAIC-UHFFFAOYSA-N	OCC(C)(C)COC(CCCCCCCCCC(O)=O)=O	neopentyl glycol undecanedioate**	neopentyl glycol undecanedioate**						Neg
100022019	209	64425	237653	Xenobiotics	Chemical	6069	NAMED	MAWUVKYAKYPUCL-UHFFFAOYSA-N	OCC(C)(C)COC(CCCCCCCCCCC(O)=O)=O	neopentyl glycol dodecanedioate**	neopentyl glycol dodecanedioate**						Neg
100022020	209	64421	237646	Xenobiotics	Chemical	6065	NAMED	AKOWTSAHKQKSOL-UHFFFAOYSA-N	OC(CCCCCCC(OCC(C)(C)CO)=O)=O	neopentyl glycol suberate**	neopentyl glycol suberate**						Neg
100022023	209	64428	237666	Xenobiotics	Chemical	6064	NAMED	UEGQJTSGVSBXCN-UHFFFAOYSA-N	OCC(C)(C)COC(CCCCC(O)=O)=O	neopentyl glycol adipate**	neopentyl glycol adipate**						Neg
100022024	209	64429	237669	Xenobiotics	Chemical	6063	NAMED	IGWBUTOBXOGDCG-UHFFFAOYSA-N	OCC(C)(C)COC(CCCC(O)=O)=O	neopentyl glycol glutarate**	neopentyl glycol glutarate**						Neg
100022025	209	64430	237686	Xenobiotics	Chemical	6070	NAMED	CIRPSUXKSRUIIC-UHFFFAOYSA-N	OCCCOC(CCCC(O)=O)=O	propylene glutarate (1)**	propylene glutarate (1)**						Neg
100022026	209	64431	237689	Xenobiotics	Chemical	6071	NAMED	CIRPSUXKSRUIIC-UHFFFAOYSA-N	OCCCOC(CCCC(O)=O)=O	propylene glutarate (2)**	propylene glutarate (2)**						Neg
100022027	209	64432	237692	Xenobiotics	Chemical	6072	NAMED	GHPUZOURPISKLK-UHFFFAOYSA-N	OCCCOC(CCCCCCC(O)=O)=O	propylene suberate (1)**	propylene suberate (1)**						Neg
100022028	209	64433	237695	Xenobiotics	Chemical	6073	NAMED	GHPUZOURPISKLK-UHFFFAOYSA-N	OCCCOC(CCCCCCC(O)=O)=O	propylene suberate (2)**	propylene suberate (2)**						Neg
100022029	209	64434	237698	Xenobiotics	Chemical	6074	NAMED	QFUDXRLYHFGKNM-UHFFFAOYSA-N	OCCCOC(CCCCCCCC(O)=O)=O	propylene azelate (1)**	propylene azelate (1)**						Neg
100022030	209	64435	237701	Xenobiotics	Chemical	6075	NAMED	QFUDXRLYHFGKNM-UHFFFAOYSA-N	OCCCOC(CCCCCCCC(O)=O)=O	propylene azelate (2)**	propylene azelate (2)**						Neg
100022032	209	64437	237705	Xenobiotics	Chemical	6076	NAMED	NXNUJBSQYXFCCJ-UHFFFAOYSA-N	OCCCOC(CCCCCCCCC(O)=O)=O	propylene sebacate**	propylene sebacate**						Neg
100022034	209	64438	237708	Xenobiotics	Chemical	6077	NAMED	OIGJBFYVZMNTKW-UHFFFAOYSA-N	OCCCOC(CCCCCCCCCCCC(O)=O)=O	propylene tridecanedioate**	propylene tridecanedioate**						Neg
100022041	400	64571	238237	Peptide	Modified Peptides	1219	NAMED	VOWFCBSRZKGKTF-UHFFFAOYSA-N	O=C(N1CCCC1C([O-])=O)C2CCC[N+]2(C)C	N,N-dimethyl-pro-pro	N,N-dimethyl-pro-pro						Pos Early
100022120	400	64568	238235	Amino Acid	Tryptophan Metabolism	263	NAMED	YLEQTOAIAOPFBY-UHFFFAOYSA-N	OC(C(N)(C)N(C1=C(C2)C=CC=C1)C2=O)=O	oxindolylalanine	oxindolylalanine					20977764	Pos Early
100022127	209	64591	238327	Lipid	Corticosteroids	3324	NAMED	QUOCEDQXFGCYTL-QMELEVSMSA-N	[H][C@@]12C[C@H](OC3C(O)C(O)C(O)C(C(O)=O)O3)CC[C@]1(C)[C@@]([C@@]4([H])CC2)([H])C(C[C@@]5(C)[C@@]4([H])CC[C@]5(O)C(CO)=O)=O	tetrahydrocortisone glucuronide (5)	tetrahydrocortisone glucuronide (5)						Neg
100022172	209	64623	239167	Xenobiotics	Chemical	6349	NAMED	QZHDEAJFRJCDMF-UHFFFAOYSA-N	FC(F)(F)C(F)(F)C(F)(F)C(F)(F)C(F)(F)C(F)(F)S(=O)(O)=O	perfluorohexanesulfonate (PFHxS)	perfluorohexanesulfonate (PFHxS)	355-46-4		HMDB0094700			Neg
999907765	209	46590	146351				UNNAMED			X-07765	X-07765						Neg
999911299	209	46592	146353				UNNAMED			X-11299	X-11299						Neg
999911308	209	46390	145473				UNNAMED			X-11308	X-11308						Neg
999911315	209	49592	161333				UNNAMED			X-11315	X-11315						Neg
999911372	209	46594	146355				UNNAMED			X-11372	X-11372						Neg
999911378	209	46595	146356				UNNAMED			X-11378	X-11378						Neg
999911381	400	32698	155986				UNNAMED			X-11381	X-11381						Pos Early
999911444	209	46460	145547				UNNAMED			X-11444	X-11444						Neg
999911470	209	46601	149582				UNNAMED			X-11470	X-11470						Neg
999911478	209	46602	146364				UNNAMED			X-11478	X-11478						Neg
999911483	209	47650	149583				UNNAMED			X-11483	X-11483						Neg
999911578	209	49690	161557				UNNAMED			X-11578	X-11578						Neg
999911787	400	33132	156002				UNNAMED			X-11787	X-11787						Pos Early
999911795	400	33140	156004				UNNAMED			X-11795	X-11795						Pos Early
999911843	209	46466	145553				UNNAMED			X-11843	X-11843						Neg
999911847	209	46488	145575				UNNAMED			X-11847	X-11847						Neg
999911849	209	46607	146369				UNNAMED			X-11849	X-11849						Neg
999911850	209	46507	145594				UNNAMED			X-11850	X-11850						Neg
999911852	209	46521	145608				UNNAMED			X-11852	X-11852						Neg
999911858	209	47654	149587				UNNAMED			X-11858	X-11858						Neg
999911880	209	46608	146370				UNNAMED			X-11880	X-11880						Neg
999911979	209	47508	149008				UNNAMED			X-11979	X-11979						Neg
999912007	209	46610	146372				UNNAMED			X-12007	X-12007						Neg
999912013	209	46611	146373				UNNAMED			X-12013	X-12013						Neg
999912026	209	47905	150050				UNNAMED			X-12026	X-12026						Neg
999912027	209	47510	149010				UNNAMED			X-12027	X-12027						Neg
999912096	400	47686	157559				UNNAMED			X-12096	X-12096						Pos Early
999912097	400	47685	157558				UNNAMED			X-12097	X-12097						Pos Early
999912100	400	47687	157560				UNNAMED			X-12100	X-12100						Pos Early
999912101	400	47642	157543				UNNAMED			X-12101	X-12101						Pos Early
999912104	209	52597	165325				UNNAMED			X-12104	X-12104						Neg
999912111	209	52797	165636				UNNAMED			X-12111	X-12111						Neg
999912112	400	47690	157563				UNNAMED			X-12112	X-12112						Pos Early
999912117	400	47695	157567				UNNAMED			X-12117	X-12117						Pos Early
999912126	209	46966	148219				UNNAMED			X-12126	X-12126						Neg
999912127	400	47702	157574				UNNAMED			X-12127	X-12127						Pos Early
999912193	209	46985	148238				UNNAMED			X-12193	X-12193						Neg
999912216	209	46613	146375				UNNAMED			X-12216	X-12216						Neg
999912221	209	47911	150059				UNNAMED			X-12221	X-12221						Neg
999912261	209	47657	149590				UNNAMED			X-12261	X-12261						Neg
999912283	400	47708	157579				UNNAMED			X-12283	X-12283						Pos Early
999912407	209	46615	146377				UNNAMED			X-12407	X-12407						Neg
999912410	209	47921	150074				UNNAMED			X-12410	X-12410						Neg
999912411	209	46616	146378				UNNAMED			X-12411	X-12411						Neg
999912456	209	47639	149571				UNNAMED			X-12456	X-12456						Neg
999912462	400	46620	157261				UNNAMED			X-12462	X-12462						Pos Early
999912543	209	47922	150075				UNNAMED			X-12543	X-12543						Neg
999912544	209	46510	145597				UNNAMED			X-12544	X-12544						Neg
999912680	400	47437	157418				UNNAMED			X-12680	X-12680						Pos Early
999912707	209	47929	150086				UNNAMED			X-12707	X-12707						Neg
999912713	209	47932	150090				UNNAMED			X-12713	X-12713						Neg
999912714	209	46318	144553				UNNAMED			X-12714	X-12714						Neg
999912718	209	46973	148226				UNNAMED			X-12718	X-12718						Neg
999912726	209	47936	150096				UNNAMED			X-12726	X-12726						Neg
999912729	209	46623	146385				UNNAMED			X-12729	X-12729						Neg
999912730	209	47937	150100				UNNAMED			X-12730	X-12730						Neg
999912731	209	47938	150102				UNNAMED			X-12731	X-12731						Neg
999912738	209	47940	150105				UNNAMED			X-12738	X-12738						Neg
999912740	209	46627	146567				UNNAMED			X-12740	X-12740						Neg
999912753	400	47723	157593				UNNAMED			X-12753	X-12753						Pos Early
999912798	400	46624	157263				UNNAMED			X-12798	X-12798						Pos Early
999912812	209	46986	148239				UNNAMED			X-12812	X-12812						Neg
999912816	209	46630	146570				UNNAMED			X-12816	X-12816						Neg
999912818	209	47943	150120				UNNAMED			X-12818	X-12818						Neg
999912822	209	46997	148250				UNNAMED			X-12822	X-12822						Neg
999912830	209	47662	149595				UNNAMED			X-12830	X-12830						Neg
999912839	209	47014	148267				UNNAMED			X-12839	X-12839						Neg
999912844	209	46633	146573				UNNAMED			X-12844	X-12844						Neg
999912847	209	46364	145065				UNNAMED			X-12847	X-12847						Neg
999912849	209	46636	146576				UNNAMED			X-12849	X-12849						Neg
999912851	209	46639	146579				UNNAMED			X-12851	X-12851						Neg
999912906	209	47955	150146				UNNAMED			X-12906	X-12906						Neg
999913431	402	47788	160155				UNNAMED			X-13431	X-13431						Pos Late
999913507	400	47439	157420				UNNAMED			X-13507	X-13507						Pos Early
999913553	209	47959	150152				UNNAMED			X-13553	X-13553						Neg
999913658	209	47664	149597				UNNAMED			X-13658	X-13658						Neg
999913684	400	47790	157611				UNNAMED			X-13684	X-13684						Pos Early
999913695	209	47962	150157				UNNAMED			X-13695	X-13695						Neg
999913723	209	47965	150161				UNNAMED			X-13723	X-13723						Neg
999913726	209	47967	150163				UNNAMED			X-13726	X-13726						Neg
999913728	209	46645	146585				UNNAMED			X-13728	X-13728						Neg
999913729	209	47971	150167				UNNAMED			X-13729	X-13729						Neg
999913844	209	47977	150176				UNNAMED			X-13844	X-13844						Neg
999913846	209	47978	150178				UNNAMED			X-13846	X-13846						Neg
999913866	209	46417	145500				UNNAMED			X-13866	X-13866						Neg
999914056	400	46632	157266				UNNAMED			X-14056	X-14056						Pos Early
999914939	209	46657	146598				UNNAMED			X-14939	X-14939						Neg
999915220	209	46658	146599				UNNAMED			X-15220	X-15220						Neg
999915245	209	46661	146603				UNNAMED			X-15245	X-15245						Neg
999915486	209	46266	144512				UNNAMED			X-15486	X-15486						Neg
999915503	209	46977	148230				UNNAMED			X-15503	X-15503						Neg
999915523	209	47985	150186				UNNAMED			X-15523	X-15523						Neg
999915674	209	46665	146609				UNNAMED			X-15674	X-15674						Neg
999915728	209	46666	146611				UNNAMED			X-15728	X-15728						Neg
999916087	209	47988	150190				UNNAMED			X-16087	X-16087						Neg
999916124	209	46461	145548				UNNAMED			X-16124	X-16124						Neg
999916397	400	47802	157623				UNNAMED			X-16397	X-16397						Pos Early
999916576	209	46673	146620				UNNAMED			X-16576	X-16576						Neg
999916580	400	47804	157625				UNNAMED			X-16580	X-16580						Pos Early
999916649	209	47992	150196				UNNAMED			X-16649	X-16649						Neg
999916935	209	46681	146628				UNNAMED			X-16935	X-16935						Neg
999916938	209	46511	145598				UNNAMED			X-16938	X-16938						Neg
999916964	209	46685	146632				UNNAMED			X-16964	X-16964						Neg
999917010	209	47993	150197				UNNAMED			X-17010	X-17010						Neg
999917146	209	46691	146642				UNNAMED			X-17146	X-17146						Neg
999917301	400	47808	157629				UNNAMED			X-17301	X-17301						Pos Early
999917323	400	47813	157634				UNNAMED			X-17323	X-17323						Pos Early
999917325	209	46672	146618				UNNAMED			X-17325	X-17325						Neg
999917328	402	47818	160185				UNNAMED			X-17328	X-17328						Pos Late
999917335	402	47820	160187				UNNAMED			X-17335	X-17335						Pos Late
999917343	209	47995	150199				UNNAMED			X-17343	X-17343						Neg
999917346	209	47997	150201				UNNAMED			X-17346	X-17346						Neg
999917348	209	46989	148242				UNNAMED			X-17348	X-17348						Neg
999917351	209	48001	150205				UNNAMED			X-17351	X-17351						Neg
999917354	209	47009	148262				UNNAMED			X-17354	X-17354						Neg
999917355	209	48007	150211				UNNAMED			X-17355	X-17355						Neg
999917357	209	48009	150214				UNNAMED			X-17357	X-17357						Neg
999917367	209	46994	148247				UNNAMED			X-17367	X-17367						Neg
999917398	209	48051	150257				UNNAMED			X-17398	X-17398						Neg
999917438	209	46705	146667				UNNAMED			X-17438	X-17438						Neg
999917612	209	48052	150258				UNNAMED			X-17612	X-17612						Neg
999917653	209	46707	146670				UNNAMED			X-17653	X-17653						Neg
999917654	209	46709	146673				UNNAMED			X-17654	X-17654						Neg
999917676	209	46970	148223				UNNAMED			X-17676	X-17676						Neg
999917682	209	48024	150230				UNNAMED			X-17682	X-17682						Neg
999917685	209	48025	150231				UNNAMED			X-17685	X-17685						Neg
999917686	209	48026	150232				UNNAMED			X-17686	X-17686						Neg
999917690	209	46710	146674				UNNAMED			X-17690	X-17690						Neg
999917761	402	47832	160199				UNNAMED			X-17761	X-17761						Pos Late
999918240	209	48041	150247				UNNAMED			X-18240	X-18240						Neg
999918345	209	47342	148819				UNNAMED			X-18345	X-18345						Neg
999918779	209	46687	146634				UNNAMED			X-18779	X-18779						Neg
999918886	209	48047	150253				UNNAMED			X-18886	X-18886						Neg
999918887	209	47301	148778				UNNAMED			X-18887	X-18887						Neg
999918899	209	47670	149604				UNNAMED			X-18899	X-18899						Neg
999918901	209	46690	146640				UNNAMED			X-18901	X-18901						Neg
999918913	209	46695	146647				UNNAMED			X-18913	X-18913						Neg
999918921	209	47671	149605				UNNAMED			X-18921	X-18921						Neg
999918922	209	46700	146656				UNNAMED			X-18922	X-18922						Neg
999918935	209	48049	150255				UNNAMED			X-18935	X-18935						Neg
999919141	209	46701	146658				UNNAMED			X-19141	X-19141						Neg
999919183	209	47672	149606				UNNAMED			X-19183	X-19183						Neg
999919299	209	47673	149607				UNNAMED			X-19299	X-19299						Neg
999919438	209	46261	144424				UNNAMED			X-19438	X-19438						Neg
999921258	209	46259	144401				UNNAMED			X-21258	X-21258						Neg
999921285	209	46294	144527				UNNAMED			X-21285	X-21285						Neg
999921286	209	46295	144528				UNNAMED			X-21286	X-21286						Neg
999921310	209	46354	145053				UNNAMED			X-21310	X-21310						Neg
999921312	209	46356	145055				UNNAMED			X-21312	X-21312						Neg
999921315	209	46359	145058				UNNAMED			X-21315	X-21315						Neg
999921319	209	46363	145064				UNNAMED			X-21319	X-21319						Neg
999921339	209	46384	145467				UNNAMED			X-21339	X-21339						Neg
999921351	209	46396	145479				UNNAMED			X-21351	X-21351						Neg
999921353	209	46398	145481				UNNAMED			X-21353	X-21353						Neg
999921364	209	46409	145492				UNNAMED			X-21364	X-21364						Neg
999921383	209	46428	145511				UNNAMED			X-21383	X-21383						Neg
999921410	209	46455	145542				UNNAMED			X-21410	X-21410						Neg
999921441	209	46486	145573				UNNAMED			X-21441	X-21441						Neg
999921442	209	46487	145574				UNNAMED			X-21442	X-21442						Neg
999921467	209	46512	145599				UNNAMED			X-21467	X-21467						Neg
999921470	209	46515	145602				UNNAMED			X-21470	X-21470						Neg
999921471	209	46516	145603				UNNAMED			X-21471	X-21471						Neg
999921607	209	46674	146621				UNNAMED			X-21607	X-21607						Neg
999921628	209	46696	146648				UNNAMED			X-21628	X-21628						Neg
999921733	209	46902	148140				UNNAMED			X-21733	X-21733						Neg
999921736	209	46905	148143				UNNAMED			X-21736	X-21736						Neg
999921742	209	46911	148149				UNNAMED			X-21742	X-21742						Neg
999921752	209	46923	148161				UNNAMED			X-21752	X-21752						Neg
999921788	209	46964	148217				UNNAMED			X-21788	X-21788						Neg
999921796	209	46972	148225				UNNAMED			X-21796	X-21796						Neg
999921803	209	46980	148233				UNNAMED			X-21803	X-21803						Neg
999921807	209	46984	148237				UNNAMED			X-21807	X-21807						Neg
999921815	209	46992	148245				UNNAMED			X-21815	X-21815						Neg
999921816	209	46993	148246				UNNAMED			X-21816	X-21816						Neg
999921821	209	46998	148251				UNNAMED			X-21821	X-21821						Neg
999921830	209	47007	148260				UNNAMED			X-21830	X-21830						Neg
999921834	209	47011	148264				UNNAMED			X-21834	X-21834						Neg
999921839	209	47016	148269				UNNAMED			X-21839	X-21839						Neg
999921851	209	47028	148281				UNNAMED			X-21851	X-21851						Neg
999922143	209	47389	148866				UNNAMED			X-22143	X-22143						Neg
999922162	400	47417	157401				UNNAMED			X-22162	X-22162						Pos Early
999922520	209	47784	149723				UNNAMED			X-22520	X-22520						Neg
999922771	209	48076	150290				UNNAMED			X-22771	X-22771						Neg
999922776	209	48081	150295				UNNAMED			X-22776	X-22776						Neg
999922834	209	48185	153109				UNNAMED			X-22834	X-22834						Neg
999923276	209	48972	160567				UNNAMED			X-23276	X-23276						Neg
999923587	400	49463	161125				UNNAMED			X-23587	X-23587						Pos Early
999923593	400	49469	161131				UNNAMED			X-23593	X-23593						Pos Early
999923639	400	49515	161179				UNNAMED			X-23639	X-23639						Pos Early
999923641	402	49517	161185				UNNAMED			X-23641	X-23641						Pos Late
999923644	400	49521	161202				UNNAMED			X-23644	X-23644						Pos Early
999923648	400	49525	161206				UNNAMED			X-23648	X-23648						Pos Early
999923654	400	49531	161212				UNNAMED			X-23654	X-23654						Pos Early
999923655	400	49532	161213				UNNAMED			X-23655	X-23655						Pos Early
999923659	400	49536	161217				UNNAMED			X-23659	X-23659						Pos Early
999923662	400	49539	161220				UNNAMED			X-23662	X-23662						Pos Early
999923665	400	49542	161233				UNNAMED			X-23665	X-23665						Pos Early
999923666	400	49543	161234				UNNAMED			X-23666	X-23666						Pos Early
999923680	402	49557	161248				UNNAMED			X-23680	X-23680						Pos Late
999923739	400	49637	161456				UNNAMED			X-23739	X-23739						Pos Early
999923780	400	49679	161531				UNNAMED			X-23780	X-23780						Pos Early
999923782	402	49681	161533				UNNAMED			X-23782	X-23782						Pos Late
999923786	209	49687	161554				UNNAMED			X-23786	X-23786						Neg
999923787	209	49688	161555				UNNAMED			X-23787	X-23787						Neg
999923997	400	52025	164326				UNNAMED			X-23997	X-23997						Pos Early
999924241	400	52280	164303				UNNAMED			X-24241	X-24241						Pos Early
999924243	400	52286	164314				UNNAMED			X-24243	X-24243						Pos Early
999924328	209	52524	165251				UNNAMED			X-24328	X-24328						Neg
999924337	209	52533	165260				UNNAMED			X-24337	X-24337						Neg
999924339	209	52535	165262				UNNAMED			X-24339	X-24339						Neg
999924344	209	52540	165267				UNNAMED			X-24344	X-24344						Neg
999924352	209	52548	165275				UNNAMED			X-24352	X-24352						Neg
999924408	400	52637	165390				UNNAMED			X-24408	X-24408						Pos Early
999924410	400	52639	165392				UNNAMED			X-24410	X-24410						Pos Early
999924411	400	52640	165393				UNNAMED			X-24411	X-24411						Pos Early
999924422	400	52636	165389				UNNAMED			X-24422	X-24422						Pos Early
999924456	400	52773	165608				UNNAMED			X-24456	X-24456						Pos Early
999924475	400	52792	165631				UNNAMED			X-24475	X-24475						Pos Early
999924494	209	52813	165658				UNNAMED			X-24494	X-24494						Neg
999924518	400	52839	165684				UNNAMED			X-24518	X-24518						Pos Early
999924544	209	52865	165711				UNNAMED			X-24544	X-24544						Neg
999924546	209	52867	165713				UNNAMED			X-24546	X-24546						Neg
999924549	209	52870	165716				UNNAMED			X-24549	X-24549						Neg
999924556	209	52877	165723				UNNAMED			X-24556	X-24556						Neg
999924571	209	52892	165738				UNNAMED			X-24571	X-24571						Neg
999924575	209	52896	165742				UNNAMED			X-24575	X-24575						Neg
999924576	209	52897	165743				UNNAMED			X-24576	X-24576						Neg
999924577	209	52898	165744				UNNAMED			X-24577	X-24577						Neg
999924578	209	52899	165745				UNNAMED			X-24578	X-24578						Neg
999924581	209	52902	165748				UNNAMED			X-24581	X-24581						Neg
999924582	209	52903	165749				UNNAMED			X-24582	X-24582						Neg
999924585	400	52906	165752				UNNAMED			X-24585	X-24585						Pos Early
999924588	209	52909	165756				UNNAMED			X-24588	X-24588						Neg
999924608	209	53023	165964				UNNAMED			X-24608	X-24608						Neg
999924637	209	53065	166452				UNNAMED			X-24637	X-24637						Neg
999924669	209	53097	166484				UNNAMED			X-24669	X-24669						Neg
999924728	400	53157	166544				UNNAMED			X-24728	X-24728						Pos Early
999924736	400	53172	166597				UNNAMED			X-24736	X-24736						Pos Early
999924757	209	54695	180942				UNNAMED			X-24757	X-24757						Neg
999924812	400	54840	207726				UNNAMED			X-24812	X-24812						Pos Early
999924928	209	55079	208210				UNNAMED			X-24928	X-24928						Neg
999924947	209	57714	213216				UNNAMED			X-24947	X-24947						Neg
999924949	209	57716	213218				UNNAMED			X-24949	X-24949						Neg
999924951	209	57718	213220				UNNAMED			X-24951	X-24951						Neg
999924953	209	57720	213222				UNNAMED			X-24953	X-24953						Neg
999924971	400	57755	213356				UNNAMED			X-24971	X-24971						Pos Early
999924975	209	57816	213977				UNNAMED			X-24975	X-24975						Neg
999925217	400	62403	219550				UNNAMED			X-25217	X-25217						Pos Early
999925271	400	62500	219782				UNNAMED			X-25271	X-25271						Pos Early
999925279	209	62521	219836				UNNAMED			X-25279	X-25279						Neg
999925343	400	62636	220135				UNNAMED			X-25343	X-25343						Pos Early
999925371	209	62664	220176				UNNAMED			X-25371	X-25371						Neg
999925374	209	62667	220179				UNNAMED			X-25374	X-25374						Neg
999925378	209	62671	220183				UNNAMED			X-25378	X-25378						Neg
999925382	209	62675	220187				UNNAMED			X-25382	X-25382						Neg
999925384	209	62677	220189				UNNAMED			X-25384	X-25384						Neg
999925385	209	62678	220190				UNNAMED			X-25385	X-25385						Neg
999925386	209	62679	220191				UNNAMED			X-25386	X-25386						Neg
999925389	209	62682	220194				UNNAMED			X-25389	X-25389						Neg
999925395	209	62688	220200				UNNAMED			X-25395	X-25395						Neg
999925396	209	62689	220201				UNNAMED			X-25396	X-25396						Neg
999925398	209	62691	220203				UNNAMED			X-25398	X-25398						Neg
999925402	209	62695	220207				UNNAMED			X-25402	X-25402						Neg
999925404	209	62697	220209				UNNAMED			X-25404	X-25404						Neg
999925405	209	62699	220212				UNNAMED			X-25405	X-25405						Neg
999925406	209	62700	220213				UNNAMED			X-25406	X-25406						Neg
999925407	209	62701	220214				UNNAMED			X-25407	X-25407						Neg
999925411	209	62706	220219				UNNAMED			X-25411	X-25411						Neg
999925419	400	62716	220234				UNNAMED			X-25419	X-25419						Pos Early
999925420	400	62717	220235				UNNAMED			X-25420	X-25420						Pos Early
999925422	400	62719	220237				UNNAMED			X-25422	X-25422						Pos Early
999925427	400	62724	220242				UNNAMED			X-25427	X-25427						Pos Early
999925429	400	62726	220244				UNNAMED			X-25429	X-25429						Pos Early
999925432	400	62729	220247				UNNAMED			X-25432	X-25432						Pos Early
999925433	209	62749	220316				UNNAMED			X-25433	X-25433						Neg
999925435	209	62751	220318				UNNAMED			X-25435	X-25435						Neg
999925450	209	62820	220481				UNNAMED			X-25450	X-25450						Neg
999925451	209	62821	220482				UNNAMED			X-25451	X-25451						Neg
999925452	209	62822	220483				UNNAMED			X-25452	X-25452						Neg
999925454	209	62824	220485				UNNAMED			X-25454	X-25454						Neg
999925457	209	62827	220488				UNNAMED			X-25457	X-25457						Neg
999925468	209	62891	220743				UNNAMED			X-25468	X-25468						Neg
999925503	209	62937	220805				UNNAMED			X-25503	X-25503						Neg
999925519	400	62963	220852				UNNAMED			X-25519	X-25519						Pos Early
999925520	400	62964	220853				UNNAMED			X-25520	X-25520						Pos Early
999925523	209	62967	220856				UNNAMED			X-25523	X-25523						Neg
999925656	400	63332	222343				UNNAMED			X-25656	X-25656						Pos Early
999925790	400	63560	222789				UNNAMED			X-25790	X-25790						Pos Early
999925802	209	63574	222829				UNNAMED			X-25802	X-25802						Neg
999925810	400	63592	222878				UNNAMED			X-25810	X-25810						Pos Early
999925855	400	63721	223226				UNNAMED			X-25855	X-25855						Pos Early
999925936	400	63840	223405				UNNAMED			X-25936	X-25936						Pos Early
999925948	400	63899	223706				UNNAMED			X-25948	X-25948						Pos Early
999925957	400	63908	223734				UNNAMED			X-25957	X-25957						Pos Early
999925983	400	63973	224190				UNNAMED			X-25983	X-25983						Pos Early
999926097	400	64372	237426				UNNAMED			X-26097	X-26097						Pos Early
999926106	402	64395	237486				UNNAMED			X-26106	X-26106						Pos Late
999926107	402	64396	237487				UNNAMED			X-26107	X-26107						Pos Late
999926108	402	64397	237488				UNNAMED			X-26108	X-26108						Pos Late
999926109	209	64399	237506				UNNAMED			X-26109	X-26109						Neg
999926111	209	64401	237508				UNNAMED			X-26111	X-26111						Neg
999926119	209	64440	237727				UNNAMED			X-26119	X-26119						Neg

## Sheet: Sample Meta Data
PARENT_SAMPLE_NAME	CLIENT_IDENTIFIER	NEG	POLAR	POS EARLY	POS LATE	AGE	BOX_NUMBER	CLIENT_MATRIX	CLIENT_SAMPLE_ID	CLIENT_SAMPLE_NUMBER	DIAGNOSIS	GENDER	GROUP_NAME	RACE_ETHNICITY	SAMPLE_AMOUNT	SAMPLE_AMOUNT_UNITS	SAMPLE_BOX_LOCATION	SAMPLE_DESCRIPTION	VOL_EXTRACTED
UNTX-16973	FS18956343	208391	208383	208385	208400	55	FH00159521	serum	9	1	Control	Male	Control_M	Black	250	uL	A1	Control	100
UNTX-16974	FS18956335	208391	208383	208385	208400	47	FH00159521	serum	180	3	Control	Male	Control_M	White	250	uL	A3	Control	100
UNTX-16975	FS18956319	208391	208383	208385	208400	47	FH00159521	serum	203	5	Control	Male	Control_M	White	250	uL	A5	Control	100
UNTX-16976	FS18956303	208391	208383	208385	208400	73	FH00159521	serum	380	7	Control	Male	Control_M	Black	250	uL	A7	Control	100
UNTX-16977	FS18956287	208391	208383	208385	208400	63	FH00159521	serum	392	9	Control	Male	Control_M	White	250	uL	B1	Control	100
UNTX-16978	FS18956271	208391	208383	208385	208400	86	FH00159521	serum	397	11	Control	Male	Control_M	White	250	uL	B3	Control	100
UNTX-16979	FS18956342	208391	208383	208385	208400	43	FH00159521	serum	1360	13	Control	Male	Control_M	White	250	uL	B5	Control	100
UNTX-16980	FS18956334	208391	208383	208385	208400	63	FH00159521	serum	428	15	Control	Male	Control_M	Black	250	uL	B7	Control	100
UNTX-16981	FS18956318	208391	208383	208385	208400	96	FH00159521	serum	438	17	Control	Male	Control_M	Hispanic	250	uL	B9	Control	100
UNTX-16982	FS18956302	208391	208383	208385	208400	71	FH00159521	serum	1146	19	Control	Male	Control_M	White	250	uL	C2	Control	100
UNTX-16983	FS18956286	208391	208383	208385	208400	55	FH00159521	serum	10	21	Control	Female	Control_F	Black	250	uL	C4	Control	100
UNTX-16984	FS18956270	208391	208383	208385	208400	44	FH00159521	serum	152	23	Control	Female	Control_F	Black	250	uL	C6	Control	100
UNTX-16985	FS18956262	208391	208383	208385	208400	60	FH00159521	serum	206	25	Control	Female	Control_F	White	250	uL	C8	Control	100
UNTX-16986	FS18956269	208391	208383	208385	208400	73	FH00159521	serum	243	27	Control	Female	Control_F	Hispanic	250	uL	D1	Control	100
UNTX-16987	FS18956285	208391	208383	208385	208400	72	FH00159521	serum	299	29	Control	Female	Control_F	White	250	uL	D3	Control	100
UNTX-16988	FS18956301	208391	208383	208385	208400	57	FH00159521	serum	358	31	Control	Female	Control_F	White	250	uL	D5	Control	100
UNTX-16989	FS18956260	208391	208383	208385	208400	64	FH00159521	serum	381	33	Control	Female	Control_F	White	250	uL	D7	Control	100
UNTX-16990	FS18956276	208391	208383	208385	208400	70	FH00159521	serum	411	35	Control	Female	Control_F	White	250	uL	D9	Control	100
UNTX-16991	FS18956259	208391	208383	208385	208400	72	FH00159521	serum	433	37	Control	Female	Control_F	Black	250	uL	E2	Control	100
UNTX-16992	FS18956258	208391	208383	208385	208400	66	FH00159521	serum	521	39	Control	Female	Control_F	White	250	uL	E4	Control	100
UNTX-16993	FS18956266	208391	208383	208385	208400	27	FH00159521	serum	590	41	COVID	Male	COVID_M	Black	250	uL	E6	COVID	100
UNTX-16994	FS18956273	208391	208383	208385	208400	24	FH00159521	serum	627	43	COVID	Male	COVID_M	Hispanic	250	uL	E8	COVID	100
UNTX-16995	FS18956289	208391	208383	208385	208400	101	FH00159521	serum	692	45	COVID	Male	COVID_M	Hispanic	250	uL	F1	COVID	100
UNTX-16996	FS18956305	208391	208383	208385	208400	48	FH00159521	serum	757	47	COVID	Male	COVID_M	White	250	uL	F3	COVID	100
UNTX-16997	FS18956321	208391	208383	208385	208400	68	FH00159521	serum	783	49	COVID	Male	COVID_M	Hispanic	250	uL	F5	COVID	100
UNTX-16998	FS18956337	208391	208383	208385	208400	78	FH00159521	serum	857	51	COVID	Male	COVID_M	Black	250	uL	F7	COVID	100
UNTX-16999	FS18956274	208391	208383	208385	208400	69	FH00159521	serum	865	53	COVID	Male	COVID_M	Hispanic	250	uL	F9	COVID	100
UNTX-17000	FS18956282	208391	208383	208385	208400	59	FH00159521	serum	927	55	COVID	Male	COVID_M	White	250	uL	F11	COVID	100
UNTX-17001	FS18956290	208391	208383	208385	208400	55	FH00159521	serum	937	57	COVID	Male	COVID_M	Hispanic	250	uL	G1	COVID	100
UNTX-17002	FS18956306	208391	208383	208385	208400	56	FH00159521	serum	964	59	COVID	Male	COVID_M	White	250	uL	G3	COVID	100
UNTX-17003	FS18956292	208391	208383	208385	208400	95	FH00159521	serum	624	61	COVID	Female	COVID_F	White	250	uL	G5	COVID	100
UNTX-17004	FS18956307	208391	208383	208385	208400	66	FH00159521	serum	697	63	COVID	Female	COVID_F	Black	250	uL	G7	COVID	100
UNTX-17005	FS18956322	208391	208383	208385	208400	84	FH00159521	serum	763	65	COVID	Female	COVID_F	Hispanic	250	uL	G9	COVID	100
UNTX-17006	FS18956315	208391	208383	208385	208400	64	FH00159521	serum	801	67	COVID	Female	COVID_F	UTD	250	uL	G11	COVID	100
UNTX-17007	FS18956330	208391	208383	208385	208400	41	FH00159521	serum	850	69	COVID	Female	COVID_F	White	250	uL	H1	COVID	100
UNTX-17008	FS18956346	208391	208383	208385	208400	77	FH00159521	serum	908	71	COVID	Female	COVID_F	White	250	uL	H3	COVID	100
UNTX-17009	FS18956331	208391	208383	208385	208400	80	FH00159521	serum	955	73	COVID	Female	COVID_F	White	250	uL	H5	COVID	100
UNTX-17010	FS18956333	208391	208383	208385	208400	28	FH00159521	serum	966	75	COVID	Female	COVID_F	White	250	uL	H7	COVID	100
UNTX-17011	FS18956317	208391	208383	208385	208400	27	FH00159521	serum	1120	77	COVID	Female	COVID_F	White	250	uL	H9	COVID	100
UNTX-17012	FS18956316	208391	208383	208385	208400	65	FH00159521	serum	1163	79	COVID	Female	COVID_F	White	250	uL	H11	COVID	100
UNTX-17013	FS18956296	208391	208383	208385	208400	49	FH00159521	serum	148	2	Control	Male	Control_M	White	250	uL	A2	Control	100
UNTX-17014	FS18956327	208391	208383	208385	208400	24	FH00159521	serum	201	4	Control	Male	Control_M	White	250	uL	A4	Control	100
UNTX-17015	FS18956311	208391	208383	208385	208400	80	FH00159521	serum	242	6	Control	Male	Control_M	White	250	uL	A6	Control	100
UNTX-17016	FS18956295	208391	208383	208385	208400	69	FH00159521	serum	382	8	Control	Male	Control_M	White	250	uL	A8	Control	100
UNTX-17017	FS18956279	208391	208383	208385	208400	73	FH00159521	serum	393	10	Control	Male	Control_M	White	250	uL	B2	Control	100
UNTX-17018	FS18956263	208391	208383	208385	208400	66	FH00159521	serum	398	12	Control	Male	Control_M	White	250	uL	B4	Control	100
UNTX-17019	FS18956351	208391	208383	208385	208400	55	FH00159521	serum	403	14	Control	Male	Control_M	White	250	uL	B6	Control	100
UNTX-17020	FS18956326	208391	208383	208385	208400	64	FH00159521	serum	429	16	Control	Male	Control_M	Black	250	uL	B8	Control	100
UNTX-17021	FS18956310	208391	208383	208385	208400	72	FH00159521	serum	489	18	Control	Male	Control_M	White	250	uL	C1	Control	100
UNTX-17022	FS18956294	208391	208383	208385	208400	52	FH00159521	serum	1361	20	Control	Male	Control_M	White	250	uL	C3	Control	100
UNTX-17023	FS18956278	208391	208383	208385	208400	41	FH00159521	serum	151	22	Control	Female	Control_F	White	250	uL	C5	Control	100
UNTX-17024	FS18956280	208391	208383	208385	208400	49	FH00159521	serum	204	24	Control	Female	Control_F	White	250	uL	C7	Control	100
UNTX-17025	FS18956261	208391	208383	208385	208400	69	FH00159521	serum	223	26	Control	Female	Control_F	White	250	uL	C9	Control	100
UNTX-17026	FS18956277	208391	208383	208385	208400	50	FH00159521	serum	258	28	Control	Female	Control_F	Black	250	uL	D2	Control	100
UNTX-17027	FS18956293	208391	208383	208385	208400	89	FH00159521	serum	356	30	Control	Female	Control_F	Black	250	uL	D4	Control	100
UNTX-17028	FS18956309	208391	208383	208385	208400	50	FH00159521	serum	369	32	Control	Female	Control_F	White	250	uL	D6	Control	100
UNTX-17029	FS18956268	208391	208383	208385	208400	64	FH00159521	serum	399	34	Control	Female	Control_F	White	250	uL	D8	Control	100
UNTX-17030	FS18956284	208391	208383	208385	208400	76	FH00159521	serum	419	36	Control	Female	Control_F	White	250	uL	E1	Control	100
UNTX-17031	FS18956257	208391	208383	208385	208400	76	FH00159521	serum	440	38	Control	Female	Control_F	Black	250	uL	E3	Control	100
UNTX-17032	FS18956265	208391	208383	208385	208400	44	FH00159521	serum	565	40	Control	Female	Control_F	White	250	uL	E5	Control	100
UNTX-17033	FS18956267	208391	208383	208385	208400	56	FH00159521	serum	612	42	COVID	Male	COVID_M	Hispanic	250	uL	E7	COVID	100
UNTX-17034	FS18956281	208391	208383	208385	208400	63	FH00159521	serum	655	44	COVID	Male	COVID_M	White	250	uL	E9	COVID	100
UNTX-17035	FS18956297	208391	208383	208385	208400	65	FH00159521	serum	750	46	COVID	Male	COVID_M	Black	250	uL	F2	COVID	100
UNTX-17036	FS18956313	208391	208383	208385	208400	80	FH00159521	serum	770	48	COVID	Male	COVID_M	Hispanic	250	uL	F4	COVID	100
UNTX-17037	FS18956329	208391	208383	208385	208400	31	FH00159521	serum	837	50	COVID	Male	COVID_M	Hispanic	250	uL	F6	COVID	100
UNTX-17038	FS18956345	208391	208383	208385	208400	73	FH00159521	serum	864	52	COVID	Male	COVID_M	White	250	uL	F8	COVID	100
UNTX-17039	FS18956275	208391	208383	208385	208400	50	FH00159521	serum	870	54	COVID	Male	COVID_M	UTD	250	uL	F10	COVID	100
UNTX-17040	FS18956283	208391	208383	208385	208400	53	FH00159521	serum	933	56	COVID	Male	COVID_M	Hispanic	250	uL	F12	COVID	100
UNTX-17041	FS18956298	208391	208383	208385	208400	72	FH00159521	serum	950	58	COVID	Male	COVID_M	White	250	uL	G2	COVID	100
UNTX-17042	FS18956291	208391	208383	208385	208400	49	FH00159521	serum	967	60	COVID	Male	COVID_M	White	250	uL	G4	COVID	100
UNTX-17043	FS18956314	208391	208383	208385	208400	51	FH00159521	serum	682	62	COVID	Female	COVID_F	White	250	uL	G6	COVID	100
UNTX-17044	FS18956308	208391	208383	208385	208400	68	FH00159521	serum	723	64	COVID	Female	COVID_F	Hispanic	250	uL	G8	COVID	100
UNTX-17045	FS18956300	208391	208383	208385	208400	58	FH00159521	serum	788	66	COVID	Female	COVID_F	Hispanic	250	uL	G10	COVID	100
UNTX-17046	FS18956299	208391	208383	208385	208400	54	FH00159521	serum	804	68	COVID	Female	COVID_F	White	250	uL	G12	COVID	100
UNTX-17047	FS18956338	208391	208383	208385	208400	28	FH00159521	serum	853	70	COVID	Female	COVID_F	White	250	uL	H2	COVID	100
UNTX-17048	FS18956325	208391	208383	208385	208400	62	FH00159521	serum	954	72	COVID	Female	COVID_F	White	250	uL	H4	COVID	100
UNTX-17049	FS18956332	208391	208383	208385	208400	66	FH00159521	serum	963	74	COVID	Female	COVID_F	Hispanic	250	uL	H6	COVID	100
UNTX-17050	FS18956324	208391	208383	208385	208400	72	FH00159521	serum	1017	76	COVID	Female	COVID_F	Black	250	uL	H8	COVID	100
UNTX-17051	FS18956339	208391	208383	208385	208400	72	FH00159521	serum	1147	78	COVID	Female	COVID_F	White	250	uL	H10	COVID	100
UNTX-17052	FS18956323	208391	208383	208385	208400	51	FH00159521	serum	1176	80	COVID	Female	COVID_F	Hispanic	250	uL	H12	COVID	100

## Sheet: Peak Area Data
PARENT_SAMPLE_NAME	35	50	55	93	98	111	112	117	136	144	158	171	180	181	182	189	192	194	197	209	212	213	229	231	234	235	240	241	244	250	252	254	266	267	273	275	278	279	297	302	310	313	330	331	338	339	340	342	344
UNTX-16973	1425545	367110	15484815	66224053	456063	13161128	11727751		309270		1486723	9641075	1887448964	21878030	2153860	14292587	1347333	2637289	17188	81744	713408	44817	185178294	858865539	91670027	936852	10313502	117532	15789432	1599867	28748458	40329918	117992366	1935932	184450	1084791599	1894061	47563284	292633	7271715		77735	4594722	409704	28604631	720806	104413471	2116582	305829
UNTX-16974	1521623	361626	2095587	40316561	729877	3789577	6814572				1566209	4527502	665406755	7400770	806374	25231438	1163800	1662350		90845	762320	30497	196581037	1205735082	52752526		7661993	339765	12523294	3515190	30908756	11078922	244486778	3018963	154551	1061200226	1348302	33679981	219250	5031093	362020	134783	2039841	305620	19924025	895943	128752061	1381954	623402
UNTX-16975	2089960	1148177	2051057	27714541	942872	6397186	13253400		187618		1829780	5054233	611820199	12634889	2044528	37302313	1716677	1914623	19134	81196	1038983	61937	114458159	975295574	50257913	633469	11778465	341000	19727753	1022531	20961720	5656225	160191737	750786	123845	1284839770	1992447	51330845	261230	3268513	285332	103708	2877801	468296	25464025	637479	134427644	3094769	531610
UNTX-16976	5368785	274655	1871594	56455876	416558	6631984	14820075		464602		1379936	5931553	3616202330	28046381	1432090	14419064	1430085	1875003	28117	95868	1143003	55438	575483150	1077138024	36798173	705729	6556276	207924	19299640	311492	19481148	19592459	155466707	1746959	98445	1203662723	1298087	59334213	232558	4564300	248085	115360	4049182	414936	31235701	2884348	121537736	1091551	382831
UNTX-16977	931833	565060	2233027	62960180	577951	6001923	6198162		485651		1505346	11146782	577805182	15084660	1896865	22026543	1336507	1776009	37923	85315	877201	40652	87857190	518132492	62623674		10377657	206562	9244320	4254847	22821767	5507029	178934599	2833117	108835	806945647	556487	83785803	327175	4234078	157123	140835	1249943	496776	25045149	1730738	91957203	557245	309907
UNTX-16978	1537339	488324	2435437	77272873	1249135	10674052	16134041		1809447	1378485	1805202	8787787	1877497836	9908257	3663941	11040877	1263932	1646917	28869	60570	1334308	35651	175393215	939448102	71270804	956445	7590098	236983	4335870	3884510	23467921	29088018	150491929	1922635	189062	880478206	1275027	77361152	347129	6096579	4524205	126607	2510932	422703	35497187	692737	111065147	897468	591242
UNTX-16979		551830	10926956	47723855	788420	12815457	10832544		89345		1981812	7317718	1519906742	49028677	1214180	26346004	1555441	2154699		69517	798774	35318	170265418	969663764	38162352	863039	9837440	348047	15995338	1486752	32137580	121682315	172057994	2710424	153174	1014791444	1762716	54722108	178422	2897911	205621	102013	2580375	167448	16709894	776540	125348107	2925244	416858
UNTX-16980	2221956	283832	3026221	54059071	4571981	7072700	63704070	441632	1801944	1870903	2653102	8093590	1268274528	8436950	22733984	154724996	3336010	4722012	318782	60084	3526637	79406	234293579	779237287	59873722	6219038	10798210	135450	15342170	742771	25335722	14677515	116458380	1556858	185985	2967613635	2438091	58919689	360826	2056440	2259724	81190	1885425	452417	648558156	1362578	93280924	5465472	101452
UNTX-16981	1035353	177510	945951	78622615	589249	5202460	15000477	109855	1220267		3077945	4513453	556816008	8836121	2314749	27333679	2090469	3082479	29385	65101	863928	47256	118309144	1084308111	37790531		13999500	426689	25042998	1251040	28062259	16320159	103418791	938662	139145	1103766017	516056	94196845	286106	2521129	579215	95583	3530120	235086	29764878	1417224	112605313	3023168	473951
UNTX-16982	2059092	212060	3332452	61906464	941006	10285455	11886600	1541058	3418304		2077476	9769894	231891182	18202064	2000919	26605957	1229837	1999858	33224	85538	1206250	48164	122912991	673971219	49501035	690574	17729090	184994	14436712	1331279	27443592	5281339	135453648	3794960	154635	1179871970	1423916	59990777	174878	3369673	359726		3073911	410622	34982440	1089464	101510248	4378397	384700
UNTX-16983	1662722	376134	1572067	40448589	970556	5831466	11870335		375787		1423082	6521514	2043014499	24469541	2901788	34124434	1989695	2517131	27389	71513	834284	75393	260376076	1636286711	170265802	1109905	11129399	246085	10863129	347074	24516148	11685122	330175404	1035374	131897	1320778448	294802	88946390	831136	474180	522516	334459	2059704	352580	167875852	1186416	123680066	775940	236884
UNTX-16984	625144	764527	1149701	44015051	535778	4310254	7578841	114528	108684		2497739	6194251	1506563088	247881154	1643123	25304418	1836199	1913276		99729	746479	57290	203578247	801615363	28819706	665028	9355405	343937	13878182	2367153	29973723	30077188	138870420	777921	227148	973876283	579979	42665516	172880	2640660	359440	96144	1947619	296130	26295008	682159	167622268	302546	321360
UNTX-16985	650578	514738	4581455	35230925	855727		10435695				2017783	5669127	3366428323	20249106	858003	15548428	1159101	1928135		85660	743300	43556	256717719	977151076	51517069	534543	11904663	205716	11702774	1568510	24117062	475611441	198760564	656201	73807	826003488	853532	38033810	192610		45403	82506	2272278	580369	14014717	699479	154370709	147121	258955
UNTX-16986	1571222	264610	2382025	39727506	490895	10272289	7007942	73204			1843819	5035223	1494812521	35209021	1769559	41421063	1243871	2376606		105780	1438134	35652	191695934	1197644631	35688122		8957019	320706	10900463	269394	32547340	25166999	234908659	1342157	334800	895895422	208315	59664212	322328	9155451	1217708	135206	1813853	386309	29206281	661566	95829155	1465386	395620
UNTX-16987	390700	187950	1692870	39501792	887764	17050618	12305275	308073	215289	956658	1929042	5287306	3253698048	69513681	1596049	25983082	1392778	1727043		67075	1344776	47799	127297227	789264621	41991083	1057247	8978718	231361	28063128	879333	18694736	44328295	144363742		128430	1053459690	420283	52587948	195317	2180969	662740	119343	1307964	1064737	31619508	1340112	78475674	767985	235864
UNTX-16988	288966	328575	1479467	49744348	802802	4875321	9141887	228721	390126		1388209	7865459	368982354	14357070	1629595	34768511	1073349	2064848		82875	978112	56967	89952211	1483241551	55797480	862472	9647685	391570	25897376	640088	22999119	4221183	236085979	1641774	121507	855995548	1172705	45472653	438696	10497753	309205	158801	1547545	580089	24905454	1071519	113065470	563030	361306
UNTX-16989	1598046	418795	3930774	41418252	1269308	13710820	8218899		1871560		1694288	6703059	5291353774	45678153	2029047	39163647	1778020	1937390	22590	91853	866847	53960	543790447	944773460	50070209	409206	7858680	165391	11675367	980734	24984567	55712641	296916907	2214104	78072	858365761	813484	58327063	222100	3140643	362778	68424	1391454	272315	26363733	650861	102583399	1012180	351704
UNTX-16990	1581399	1018885	2916420	54639839	301806	5842732	7163856		1215950		1957354	9313363	2298433954	30273640	1596528	19090649	1158037	1432847		87201	961701	43560	305598012	995633746	69864873		6755344	148782	10169859	905508	26970883	22776561	154214757	1890765	103720	616977775	701141	74322758	395548	12084988	138785	130621	2228070	430230	29917797	986522	107239665	846198	311439
UNTX-16991	2570471	481574	2597041	37702633	444603	5199358	7783827	88174	195139		1353707	7699345	653446897	132582659	1102356	22763978	1304899	2330274		108246	703636	59196	225087765	1445519147	39305725	662344	10325075	193775	15081947	805449	30827019	4214381	170497639	1729693	184700	686723174	598729	42773517	440215	1983416	356674	94472	1499729	150987	21682957	770741	116396446	1112957	275631
UNTX-16992	1830101	268385	2306098	38042234	1236547	7275238	12172236	233440	153468		1767819	5637499	280754580	12187729	7210040	22558699	1592848	2809979		98808	1325541	54714	79308099	1219734930	35015679	1431933	11937156	416019	7486744	451507	23540635	6011764	175064021	1940630	131004	922769014	676711	63291958	231193	6931823	451033	120997	1730613	115687	43538018	854704	200700919	720207	544815
UNTX-16993	3647247	150177	87002946	72931515	27079566	28739557	13825962	286688		1228337			1697161665	29832779	45672619	144601433	3933339	1439883		249654	1326785	154797	98281712	574754297	34277189	6468762	42575626	531754	24477868	1136947	19689180	14914341	126043210	2529521	387949	2817677668	2814576	115756474	482611	472852	8848694	121637	1880280	126461	3274401396	1594918	125482151	572748	386244
UNTX-16994	1224229	748346	2789676	78908668	1956157	24950776	7826898				1597435	10124082	5374060973	16248952	4436306	41719304	2174459	2968888	84754	62951	1332381	87456	239826650	1317226751	135330421	1051441	37287295	237142	11977333	2164586	34795176	144282164	137190043	295944		972559035	2882802	61169954	1283902		850903	313843	1922062	511693	125600162	799205	135588047	3234295	193272
UNTX-16995		906686	7384027	69444300	6528554	61081536	30901389	298042		984025	4251835	7006429	2513725495	29265491	52650397	187400699	1850880	6213259	120925	40630	2955419	115937	164283384	913081307	62196319	3717180	44692342	294204	16057553	1553056	25819597	510003194	137836754	910468	162692	1570444377	2322430	49942848	706043	1536543	8301266	135107	2226007	293307	1850783011	1622689	97428416	2978210	165296
UNTX-16996	1652847	200912	12020230	133855850	22182183	28245907	10883089	684390		1822200	572877		4558977509	26333634	39234112	138721310	2413444	1920634	102680	158660	3503138	141742	121133653	1097383291	73627090	2973616	51894065	251967	16532757	2663595	37095247	183892254	113788342	1961206	2292120	2223332230	1029988	88764121	396014	2259707	14572609	161007	3770454	281290	2749596235	1372318	98960708	1130333	305356
UNTX-16997	1181231	324298	2297545	43785090	1272436	19001377	10765169		169359	1600855	2252708	10137829	5611480518	16237639	7159427	117085131	1945145	4049042	49510	55303	2341687	81195	284619684	1244928929	120149052	2326695	15929224	422700	13587846	1024947	19220420	45473576	192466470	1448156	32422	1156999022	1196513	74656182	768943		4757057	158008	1094767	345294	26895015	1624406	103438163	762664	208020
UNTX-16998	1080009	165124	6441250	98815839	3021368	27029585	19522271	206228	406169	4733163	2812884	5148334	2262494054	26184240	7448128	69973728	1685664	3703964	80786	67461	2354702	108704	186490089	1120749148	72375167	3483664	29430219	584868	14373983	1774373	37948490	108698090	200406125	463474	365919	1538333067	1697034	100316639	278859	2105863	1194223	106074	3308342	245359	44042573	1337756	111019797	186722	108590
UNTX-16999	2662145	318937	6666265	71149595	16147997	21111415	36107963	465728		2404544	1307636	2894862	2896067452	28785220	177106870	136375979	1866076	6392419	194701	30419	2685103	103217	101564193	746615465	44584013	7169086	25397843	140653	7452585	2120025	13501579	40942131	125784129		1061211	2468779682	2320271	54000390	420016	702324	11646660	198188	1826607	258711	172195528	1827351	35958365	3109596	48945
UNTX-17000	2750964	1186564	3846406	83277736	2763838	22969090	12516068	167476			2104087	9081618	2020706708	17879920	37743192	212468975	3201342	5186467	94061	66203	3852126	85308	102751639	1417024362	101347050	6330015	33311780	529086	14995285	491138	12530427	13250870	245469156	902420	298113	1669238092	1297511	87816077	796092		5112564	161835	1356290	324667	164233144	573355	118036551	2398966	159507
UNTX-17001	1662201	292614	5722035	121735204	17139800	16460074	96605210	250767	644288		1598356	1470817	1733722908	17304547	55312322	172107659	5495828	4944405	165589	59136	3214140	127149	105689780	1299004329	28397546	11549826	11368497	389214	21128723	989758	30307594	33650328	173305823	2177507		2974236422	3852693	60398991		2920730	13782081	67646	2806643	333936	188445071	3671638	76297909	1284626	122563
UNTX-17002	2184323	1251263	11597362	151136729	669868	20520608	9261557		118945	831895	1335445	13320632	1040182575	12664833	4304984	86440953	1589292	1467754	38167	80816	1279022	71045	102201703	1401867626	170815406	1195366	9177174	308216	11983817	717750	38201640	16015676	70122727			717677496	1903310	35797424	1686533	4635782	1744427	211085	1565389	450142	32008701	846689	104409814	2464311	121932
UNTX-17003	831870	245803	6401687	43882715	1430625	24311024	17405703	97981			1607859	5656606	7326175500	50174452	5790512	23246055	3112584	3230473	35519	44589	942889	45841	448271506	1180011013	18254386		14712088	182958	8771132	914269	22554201	230215083	129298891	727908	176418	877302798	2414095	78988631	375079	1259744	1334098	106945	3161486	154237	28300754	608217	85101151	156504	214635
UNTX-17004	652201	591850	1491893	67399759	2076189		12606581		102527	841259	1759445	10360171	4000909820	24640298	3308897	30987590	537427	2989831	43241	85059	1211051	57832	296962744	1208382216	148477634	509742	22596594		8827472	1006102	22949402	466806348	106598244	424132	41293	736789346	1040240	53263754	1097014	6984567	467978	197833	1381773	170590	21504553	1109384	97309278	421088	184076
UNTX-17005	1041927	740874	2366512	96947749	1600846	21659469	20726296		437079	2165449	1817558	5628544	1824167124	58533246	14049862	58100146	2836196	3024890	49532	76829	1791603	101462	148459331	807115507	37595046		10389615		5433493	767212	39890048	160686823	98216730	1605487		1120752889	1556121	64838422	312015		2974813	111757	3548102	151803	353007179	1235070	62995158	4985049	92084
UNTX-17006	1055886	182387	10140491	35644920	6238344	12614410	18551241	254141		1299362	2361154	7228440	2780786031	20325161	74300093	168412168	1724674	4679189	192289	38740	1993316	106980	111665084	803660420	38041991	5190687	25568374	143256	4895656	885003	14254632	132612737	139159376	334828	82229	2338500476	1072673	119103300	316685		13210371	81070	1430621		2049539778	597777	67992729	677828	60612
UNTX-17007	1118451	765418	1986430	76095203	722269	12558462	6406678		265964		2474793	14718241	3178745432	19568607	3546277	63565412	945040	2582883	50962	94549	1475944	40503	379471917	1367001327	149288435	390981	13809153	536141	13091906	1803240	25427616	32040516	267409793	1383637	43951	870170947	193397	55935687	457886	4222832	441321		1141896	611983	17453982	871950	140377740	4192086	162260
UNTX-17008		262853	5333306	53832969	1963962		18707020	118140	205006		3117078	9807472	5224604187	52324450	7613445	112788867	3699630	5858861	36989	54997	2298597	102158	243032451	1322035911	103324638	1278363	22262674	201046	13901288	733052	26816872	958976007	288903070	582862	590324	1082843612	783070	74573508	1102196	1995243	1454323	242713	1416994	164970	24958244	758127	106605327	6435587	154657
UNTX-17009	2230503	406122	835917	110239636	1597609	17021170	10988212	303833	542188	3462187	6209257	8430221	1457829126	37359893	5775794	89373226	2897475	3031173	35240	69847	1632719	54319	148133499	1376749141	58314744	4274587	18237554	159563	8572280	2338604	21777925	16649134	149199165	1060085		1407317529	476345	150326051	451919		6189927	141862	3241574	231285	60652737	5663728	137006287	12215596	496112
UNTX-17010	1761031	426033	9375839	43455618	914691	7853923	11803600		51814		1483318	4068051	2638257449	23456983	6811905	61921270	2748965	2546496	36541	130960	2017422	63174	243345040	839670529	53866887		9575610		7008417	529966	31798275	7852381	325151798	445942	262141	511394759	1521125	33323757	597459		1182432	315559	1296538	701862	16766385	588953	71180067	1750112
UNTX-17011	1575391	142282	8329595	45457670	1929885	9470793	10079333	749862		1181855	1038773	7538925	2989043623	14981488	36974330	155058246	4628874	3310456	115807	59233	2266140	118881	102963393	892141846	46303425	8511059	13434925		5344936	184290	17837285	8694253	154221096	782860	29520	1970907474	1156130	67665935	511259		1700465	185803	911120	101201	1595964958	605576	71095230	497207	75319
UNTX-17012	1636885	657754	4017225	226443609	1778362	16875234	20676804	126264	364834	1601819	1845123	10018759	6233847814	43959484	24814981	133068836	2456220	3112272	118167	30948	2844568	77262	392329656	1345487662	152539187	4519360	13786368	497419	12331065	1027998	41933732	36945547	133008364	628340	165856	1689078946	1151653	144304324	991835	1471031	16120801	329669	4695900	1051583	521060817	2226851	188663932	1042426	302464
UNTX-17013	1482768	188029	1279507	56881715	901383	4858921	11077304	575512	706208		1937606	5819372	4647848487	10995568	2512337	26896664	1717368	2052966	37475	58828	1271153	74277	326033741	1028396279	57744583	890357	9699897	497424	39000590	3071789	32447521	10173016	136822851	835367	145604	1147782783	890553	51759306	273344	12037784	379996	104702	2364324	1013834	29133458	1754482	89443859	8540648	338143
UNTX-17014	2191844	350702	1258739	36526524	833681	4760362	3796920		218248		2541721	5622949	3252293799	42009432	1077557	25451687	879659	1699161		84205	996963	60908	240030736	1062709315	44033479	851163	12111389	355640	7368536	905834	23008733	19359412	124495717	2288074	214468	957712473	2199472	43072825	167591	5122025	339673	85019	1746939	598815	20139245	560896	105459644	435014	615145
UNTX-17015	1517323	167639	3656904	35782919	1164693	8128671	16215377		214212		2168841	3757747	685017589	19232811	4605439	38313187	1582639	2017286	48331	59000	1598712	58370	73968378	815993054	39918943	2100006	10299296	288840	9563016	1853140	27945890	14021668	101079600	810251	142724	1469345043	1315862	69046407	164077	10655864	613779	73205	2202166	415624	45663724	898318	100088281	4019010	352799
UNTX-17016		336061	6106104	30590881	779717	8734037	7192786	100541			2464842	4135268	2687318537	26555133	1389920	37902482	2622834	2137765		92026	1033917	68480	263578810	1169623998	33869566		11815532	361521	13434829	1514250	21790808	19364937	151786494	1872983	192569	1122880793	1942086	56405426	234805	4801728	334468	78792	1638961	454025	27543362	501133	112479099	133358	404100
UNTX-17017	1038670	273222	1291403	45677998	832527	6290873	10038139	107332	824554		2688215	4992316	913499804	36641672	2643895	34697350	1659061	2078160	44928	48580	1200050	66800	99650554	1081408310	42338959	1486974	11699919	575524	45881323	1795742	23010187	11788974	79406652	1491696	162989	1234811677	751309	87369441	176273	3118433	775958		1648457	487113	23563901	721109	93432939	1456812	434235
UNTX-17018	2454899	242316	1067458	38024826	701832	5043518	13324989		279251		1972794	7014936	371898632	9349480	2057768	26569968	1191963	2202275	20811	104486	967978	52351	132475737	921639015	65831869	662425	10961513	277805	11919430	914539	23719570	5025783	123774154	1298107	120832	1045361251	736588	77275840	485200	7118504	342586	162851	2117973	375446	20207740	622208	136709868	1056231	424657
UNTX-17019	1372982	333716	938210	55062067	517265	6202975	8180756				2754201	6556398	1322473071	25873693	1325607	16549710	1756473	1780972		115673	925136	71221	251521043	901142288	40571624		9039369	303880	11601078	1505126	20560505	14069910	93573122	1546491	258491	918653365	2194727	85989163	226833	3060963	195449	115438	2485778	496965	21233152	1338923	76626774	1208313	501093
UNTX-17020	962691	688006	1947998	40827919	593424	3164210	4714238	168147			2295862	9541594	1838895516	13211512	654521	25056995	1196525	1823993	33269	116243	610201	47205	272861352	1533539370	60717590		12289196	205783	11406689	1889569	21834640	15497159	128339344	2475010	280457	1166898838	858738	44516184	304508	2275139	169859	129755	1465307	415271	18390455	780418	125188776	3019210	818818
UNTX-17021	1220101	200516	8752220	50671273	1511965	14244843	11933657		200083	991037	1793217	17577715	404897765	8701465	2367894	46244279	2021515	2840574	44033		2124009	93063	80159228	1220217913	40440226	6617554	19768125	676371	11262557	1269639	27705165	5430433	133893899	1100491	262428	1739503358	1132139	127204291	237472	3998897	475666	117532	2478968	91789	38833002	916053	80131845	594882	823172
UNTX-17022	1462764	508135	5263159	28253514	604745	29419307	6215186	180638	117823	1582785	1606203	4524369	2687324475	71219285	635944	24058604	1178667	1905869		85824	606081	43636	345218325	1237993764	40419785	1880484	11101561	670817	13471677	1466973	24554073	205640584	341621882	2381647	294352	1098992194	1478384	49507750	224179	1439455	157929	94149	1546320	207469	17193491	482712	96628179	1852737	673294
UNTX-17023	1166727	228898	1150894	28223402	987809	4507624	7616148	992020	6012495		1532681	4811543	1237356385	15046918	1514375	33168072	1586254	2294723		103682	1137648	83268	232703223	1257067054	36652022		16144263	494705	24210079	360778	29636186	4714161	160076663	1083334	140958	1130014654	482661	41467730	204264	5080677	460812	98523	1563901	280666	24846349	1590469	135057933	2658375	453240
UNTX-17024	755951	161381	1075981	23046805	416398	8518772	5290447	132149	376323	860580	1962609	7929262	2675301572	40972876	858928	19951753	1602033	1311263		88978	726426	75162	314395915	1225491679	60633696	486193	6160885	187539	8357795	557918	22138749	50840093	162193296	1282395	116583	897930977	1405954	49359471	321440	4489747	323410	147848	1997128	317836	27667144	875663	195687550	199697	460284
UNTX-17025	782129	245617	2051344	28729605	669432	5478420	9904669		785575		2223090	4586275	1054719437	77744912	1210813	17186162	1442469	2344623		53237	846551	54466	256795744	1130726337	42269254		6886383	489913	9264848	526566	20045232	4423889	270606978	849326	81939	710819473	1070563	42847077	290190	2289360	666901	115794	1333714	442181	20073425	483560	92189921	970971	408662
UNTX-17026	1854819	362304	1889583	28760230	1292578	8480628	16093373	521408	166614		1492057	10471109	1579308632	14936895	3503314	47147348	2129014	3054975	61121	73605	1234121	64360	351371445	992183208	66697362	859548	13009978	235248	26284921	569459	24625389	7306859	249960524	1480569	85411	1533833644	852610	44351287	247378		595148	144802	2247541	1227644	66953648	1436292	93755588	1595622	169694
UNTX-17027	1105032	586241	802001	35510958	160336		14828667	168238	1985976		1794412	11445038	2967006292	35386881	1352408	25936211	2156843	3422377	51465	104186	887515	129009	256605609	1291629803	47165933		7826705	298316	23197209	779079	31414885	130028221	133068663	1501150	51230	1508792985	201565	51157027	288419	33723110	944092	157518	3418086	441479	56345534	1131708	218782416	100797	424860
UNTX-17028	829121	356154	2086432	47309188	677442		11495445	111176	93669		1450846	6279870	2969229123	82977110	961904	14029559	1840301	1729755		118005	730904	60485	295644393	702012002	35455283		7644173	190600	11393827	944195	28816615	169868266	206809718	1418505	134382	840037136	1404001	41779377	168744	4160417	89678	132997	2890376	217357	19029334	1316811	115136532	3739410	403322
UNTX-17029		519339	16336551	43442893	342247	7091634	10345376				1746043	6227849	2031196515	22111351	845206	15640349	1408543	1702408		93927	1305485	67528	258079239	970244603	48669073	704033	5910400	432046	15180239	577775	24969446	18806205	103823521	1856424	189001	766263752	1538101	64286186	366205	6622122	727944	137795	2997944	301506	27875567	425628	199306668	610155	247342
UNTX-17030	544376	1244803	2412922	40016610	623078	2288487	11337719				2217350	8382683	3062982765	31442772	1457306	23667403	928454	1412478	40627	80262	864997	65172	541810797	890397454	87570597	616087	7572958	285057	7229264	2594496	33474826	36155514	143546870	2438869	190186	706302693	595147	74119059	263041	3955530	186673	127682	3298631	455122	25692702	1387576	92911196	713388	369284
UNTX-17031		556109	1728879	52962148	385821	1910137	10768592		1293435		1583735	6551265	2311873996	22641456	1980951	19158551	1214938	1797528		60440	884396	55614	244523476	1241877400	39380021	560553	5697258	161980	7161692	1464964	27366185	18135701	86803164	1187984	115267	829947261	1461235	82848831	206792	3690933	92619	67818	2361301	255424	41766221	1538504	153074750	969842	334083
UNTX-17032	1928817	293489	2400871	41354592	416072	4465088	7513300	171620	243870		1488817	6095537	310559291	5846332	917071	15355794	1680624	2051021	18135	82722	554020	58195	87891506	1362649783	50649035	293994	11199406	558200	12907207	1124032	23372251	3377161	167459353	2744719	150656	830119568	1172788	44328326	254065		481897	132040	2240165	271040	26010618	2131897	121807889	5893355	311157
UNTX-17033	1647826	532353	3879161	39400767	1272443	19504855	7710226		178194		2043440	9656085	3260709041	14019173	11073182	86485206	3440297	3094302	44355	121615	1907865	127871	188368783	2202338320	66533795	848092	15271177	111048	20824625	1018487	29275931	128311945	218433578	610110	50557	858528565	1695226	52707183	1870264	784020	1610598	321032	1125273	110803	31141623	789587	93836528	9050177	81725
UNTX-17034	1427963	375027	317816	82215861	649302	19319516	4962226		269383		1602734	8047955	1762832618	16196612	3897097	75424253	799586	2116692	22009	103127	1026018	87361	192340626	1044014376	125661835		19911381	435244	8505337	1598372	21902801	8198623	153731770	1086231		947135683	856806	99886840	680213	4790298	3478752	221707	1980651	439816	28724344	3006694	118999824	3936040	257856
UNTX-17035	1585075	518568	14013722	71208505	6321513	8787759	15327629	1757499		1052252	2677043	6600233	2323909235	21332301	10114084	82930303	6706076	3916103	123928	76853	1691095	125313	201990062	1122332257	37013892	1715131	34970791	291608	18342893	383084	30416358	5896458	119174200	383251	33464	1662404487	3516500	26641303	757017	111607	2376499	203587	3547200	430553	881812721	5214277	157811806	2495101	124670
UNTX-17036	369290	519580	3320888	42916132	1617236	35313243	6761070		182457		2721625	8123482	4340241651	36231840	3333474	29198019	1160693	3221201	20374	51525	887114	73339	212466338	892136181	70131292	1018029	17741540	142173	9304158	756988	18215969	359485690	95300406	618366		829909078	1569413	57091063	499444	2948296	622371	126304	2126742	154322	50636890	746837	76791760	1984303	154054
UNTX-17037	295992	658421	922282	48400478	678625		7877235				1808852	6556896	5051676123	13414595	8737487	82688200	984747	2730986	29588	52562	1740323	70858	222941467	1659142047	33028677	791771	12741959	210438	31297113	1797510	33099107	541259231	81023176	1089573	43485	972238017	6618579	31594762	406803	601086	518421	155252	1765028	378758	25977235	1137318	89622972	929131	65760
UNTX-17038	1221052	552049	8994728	119054897	6425796	14471606	43091380	224915	212757	1991668	6802858	12446729	3954896319	68110495	37307833	80719551	6739949	5402206	86696	77439	3204403	128763	302482077	863970027	84042188	2752090	26422310	152336	13563832	999221	54543779	28353943	150376471	770243	23973	1591031690	1546176	88691757	334095	5815038	21858117		5179632	850671	83835440	7333375	117907413	23322440	437944
UNTX-17039		540981	5874860	70376506	1499293	14679686	12521077				968487	7592467	2460486755	17921418	4219042	88689468	1985660	2315164	44564	89722	1355569	91101	205767678	744264387	38201844	822529	25781787	350940	23050423	1645721	35644357	62644855	181051878	978274	62396	1020757913	348656	70055925	298593	1579049	1784699	109354	2578497	169713	14409393	1516187	81079659	45921	143455
UNTX-17040	841877	1536837	6486197	50456923	1131326	12875740	15626575			1191873	1717922	10998862	3360175973	14735452	13546236	100137216	3103190	2984419	112506	68458	2244344	137406	365587963	1691264509	139585540	5892658	17452605	466764	23029134	227336	32828197	9395562	158930761	2825111		1746178715	2459910	124045934	584850		15225869	75123	2244264	328187	226262810	627294	142917899	1103693	109769
UNTX-17041	2310729	498301	636437	88816257	1661626	19538948	11822080		373309	1635301	1750432	9133903	5006291790	21775829	13776218	81829658	4819447	3103479	49093	98262	2423114	126996	385367291	1425947988	173013589	1287062	12935107	206189	22143542	672874	24772491	13778742	161310401			1164325724	748965	47414135	3256104	1305787	2261127	469199	1999107	498932	799254947	542185	146277323	3501246	143724
UNTX-17042	1101651	734053	557121	177384458	1251740	20238801	7497058		251132	804074	1234338	452219	3237442984	14280042	7749020	115932002	859755	1870464	58544	102476	1842537	127647	233185050	1339572934	178834684		33119966	422716	9947581	1532057	36803145	8982517	416453184		144030	1501221316	689014	40985949	1479960	3456280	6247725	458494	2113506	336289	69105508	838660	110849466	51759320	156855
UNTX-17043	1280739	966035	6414822	70449758	1257338	27344621	7725096		305842		1875689	11015765	3456385794	16521147	3115302	72917032	787746	4508068	30734	77612	992948	93939	225160637	1364257400	198108911	398112	22489230	484444	16420947	719214	27974944	118415318	164092144	262061		886960273	697258	44640341	1396268	3985914	1654177	217541	2545604	734300	936639420	935182	157118158	1729203	193955
UNTX-17044		691249	2574896	136893570	1591434	29795841	11616299		747760	2243603	2083021	9398061	3648749850	31159405	3516782	42997053	1291939	1974727	25099	94914	1823262	106202	288699739	909556726	189565512	725570	10417563	224251	9908221	683945	39815018	171439296	137150671	606583	51533	610435644	416198	65149289	998094	2352486	625110	236512	1976968	393657	41688514	823553	112556478	2242295	142320
UNTX-17045	567569	790529	6189629	64453923	1129313	20852006	11807921		249888	2020466	2579217	8193558	4085981863	18410553	4934132	98178440	2535374	3473331		85402	1802748	81376	366792588	961413368	107784324	775503	16717877	413852	11826760	2460166	22347450	136056969	150452459	599379		741728151	1662407	48739827	559614	1557333	2144212	102453	2371162	365967	25234335	2603134	80527957	2702909	38412
UNTX-17046		165698	12909911	62474770	13956247	13097611	9439838	124001			1203665	1230778	7064142606	29621571	5708687	45343404	8353482	3907349	40461	88057	584284	134565	249573539	545141330	27343262	1127385	24303772	210393	15846290	1830933	14709226	23756573	84952966	131963	26193	972716646	2770860	14620621	967319	1213616	795833	156897	1401088	108712	1535598051	374285	62635431	457926	43539
UNTX-17047	1449279	322348	695861	49830313	1187697	10177687	12903998		775755		1523601	6890612	1500470171	12394288	2050688	33411487	1695218	2474292		81667	1273137	64965	118588206	1705141462	53070655	572662	10136811	361715	26215212	757538	20930373	9547557	144987765	2905554		807258118	486119	60847122	303688	1649295	891814	142175	2090728	150893	20661398	663580	107493097	2227419	350287
UNTX-17048	1417654	1064382	3304499	65609349	1215581	15354672	12386814		268951	1082231	3701223	25334785	8966472463	30662458	4015349	71980588	1655935	3673341	77252	65074	1679567	98162	748949128	1718322781	201159104	904381	20438497	366557	18541908	711414	45719659	28458277	201791763	3243268	27028	1100027215	384098	101928355	722705	818587	3067102	191757	4005912	1386992	54921922	1768362	193795623	6448694	449195
UNTX-17049	1392732	1407168	3346964	76858732	1636440	35055169	9933317		670757		3843078	14219317	2033768774	12752145	7163351	99194234	3053045	3352370	74750	80874	3412716	102698	264520912	1318680519	172785709	1738088	21638873	689898	20805937	2021624	33270395	103314550	139583039	487972	101899	989908771	898646	69132837	1077114		2084196	219718	2635145	612218	31455771	2298446	129384404	1914819	141345
UNTX-17050	2886402	805713	2957701	56088682	3810085	11994169	17834777			1802736	2792060	7356276	1175944446	13130299	53472940	175252535	2818907	4717969	177697	70162	2258848	154786	137029407	1087386456	60610020	3117400	36816400	235001	14189956	1612206	29915030	12303197	163306196	1389893		1938469389	1273597	109829745	574443	1005678	22532565	169969	1621946	515803	63363587	1514442	127096147	278711	131718
UNTX-17051	1810305	297597	637296	148711076	1454310	19414078	24080198	453305	748349	2349175	1167653	988270	2572640273	22570167	19067658	134761064	2710093	4216377	92384	52207	3151909	152625	153682385	754089337	16477766	3306166	16987730	438757	12656826	510946	48427391	20478776	136896959	489864	215827	1614644633	3238343	43684488	122581	4471643	3909969		4421938	349504	91671296	12509279	95221854	588741
UNTX-17052	753333	657267	6605098	30928733	681143	17489003	8047123		61056		1737365	5916035	1512901281	14035498	6657814	46011605	3157187	2826025		63905	1336219	156699	175935695	1429097179	43917907	1272913	10083712	215295	10083312	1679012	21539379	94185387	133755202	1154812	57052	903329029	567964	67195084	268470	1462583	467603	83986	1226212	122829	39498061	399294	114877567	556596	135834
[truncated: 1,467 more columns]

## Sheet: Batch-normalized Data
PARENT_SAMPLE_NAME	35	50	55	93	98	111	112	117	136	144	158	171	180	181	182	189	192	194	197	209	212	213	229	231	234	235	240	241	244	250	252	254	266	267	273	275	278	279	297	302	310	313	330	331	338	339	340	342	344
UNTX-16973	0.998307	0.890053	5.74926	1.27804	0.403481	1.04566	1.02726		1.01121		0.812515	1.35376	0.814296	1.00234	0.613627	0.354722	0.784692	1.05673	0.386599	1.00675	0.552065	0.630045	0.826635	0.78623	1.73251	0.891017	0.857724	0.396719	1.19045	1.56771	1.12195	1.86474	0.784448	1.50962	1.30855	1.02597	1.61506	0.799394	0.875898	2.33185		0.588723	2.18576	1.11951	0.917148	0.77873	0.941216	1.58749	1.00631
UNTX-16974	1.06559	0.876757	0.778057	0.778061	0.645726	0.301084	0.596901				0.855955	0.635734	0.287074	0.339066	0.229733	0.626209	0.677801	0.666083		1.11884	0.589915	0.428732	0.877537	1.10376	0.996994		0.637211	1.14685	0.944202	3.44455	1.20626	0.512257	1.62542	2.35416	1.09643	1.00366	1.1497	0.566058	0.65625	1.61334	0.497318	1.02077	0.970375	0.835103	0.638823	0.967941	1.16061	1.0365	2.05127
UNTX-16975	1.4636	2.78374	0.761524	0.534857	0.834164	0.50826	1.16089		0.613447		1	0.709696	0.263955	0.578867	0.582479	0.925791	0.999799	0.767165	0.430369	1	0.804009	0.870721	0.510941	0.892813	0.949847	0.602477	0.979557	1.15102	1.48739	1.00198	0.818063	0.261527	1.065	0.585456	0.878595	1.21517	1.69896	0.862715	0.781903	1.04813	0.39197	0.785429	1.369	1.27961	0.816451	0.688707	1.21177	2.32115	1.74923
UNTX-16976	3.75975	0.665897	0.694892	1.08953	0.368531	0.526915	1.29812		1.51909		0.754154	0.832886	1.56013	1.28494	0.407997	0.357861	0.832887	0.75129	0.632418	1.1807	0.884504	0.779357	2.56895	0.986043	0.695465	0.671202	0.545253	0.701829	1.45511	0.305232	0.760281	0.905898	1.03359	1.36226	0.6984	1.1384	1.10688	0.997227	0.696083	1.46365	0.340802	0.873675	1.92624	1.13381	1.00151	3.11613	1.09558	0.81869	1.25969
UNTX-16977	0.652561	1.36998	0.829086	1.21506	0.511316	0.476856	0.542909		1.58791		0.822692	1.56519	0.249281	0.691103	0.54041	0.546668	0.778386	0.711624	0.852979	1.05073	0.678815	0.571493	0.392194	0.474313	1.18355		0.863059	0.697232	0.696981	4.16934	0.890654	0.254629	1.18961	2.20924	0.772109	0.763192	0.474516	1.40818	0.979287	1.35776	0.215845	1.06661	0.594612	1.35743	0.803021	1.86982	0.828931	0.417947	1.01973
UNTX-16978	1.0766	1.18393	0.904238	1.49127	1.10512	0.84806	1.41321		5.91628	0.870924	0.986568	1.23395	0.810002	0.453946	1.04384	0.274019	0.736118	0.659899	0.649333	0.745973	1.03254	0.501188	0.782954	0.859997	1.34698	0.909652	0.631231	0.799916	0.326906	3.80644	0.915871	1.34494	1.00052	1.49925	1.34126	0.832737	1.08721	1.3002	1.03901	1.95501	6.21505	0.958853	1.19448	1.15503	1.13814	0.748405	1.00118	0.673123	1.94545
UNTX-16979		1.3379	4.057	0.921013	0.69752	1.0182	0.948843		0.292128		1.08309	1.02753	0.655728	2.24625	0.345915	0.653871	0.905894	0.863361		0.856163	0.618125	0.496507	0.760064	0.887658	0.721247	0.820815	0.818132	1.1748	1.20598	1.45687	1.25422	5.62623	1.14389	2.11356	1.08666	0.959768	1.50307	0.919711	0.534046	0.929284	0.282468	0.772592	1.22751	0.457549	0.535768	0.838943	1.12993	2.194	1.37165
UNTX-16980	1.55603	0.688147	1.12359	1.04327	4.04486	0.56193	5.57996	1.96355	5.89175	1.18203	1.44996	1.13647	0.547167	0.386539	6.47683	3.84006	1.9429	1.89205	7.17017	0.739987	2.72906	1.1163	1.04589	0.713336	1.13158	5.91478	0.898034	0.4572	1.15673	0.727844	0.988765	0.678645	0.77425	1.21402	1.31944	2.80671	2.07896	0.99026	1.08001	0.659447	3.10426	0.614889	0.896917	1.23622	20.7947	1.47207	0.840864	4.09924	0.333823
UNTX-16981	0.725056	0.430371	0.351216	1.51732	0.521312	0.413339	1.31392	0.488429	3.98986		1.68214	0.633762	0.240225	0.404827	0.659464	0.678384	1.2175	1.23511	0.660939	0.801776	0.668544	0.664333	0.528131	0.992606	0.71422		1.16427	1.44025	1.88813	1.2259	1.09517	0.754596	0.687559	0.73196	0.987138	1.04392	0.440041	1.58316	0.856361	0.80846	0.795686	0.723894	1.67932	0.642369	0.954349	1.53111	1.01506	2.26745	1.55951
UNTX-16982	1.44198	0.514137	1.23728	1.19472	0.832513	0.817186	1.04117	6.85174	11.1767		1.13537	1.37185	0.100044	0.833927	0.570055	0.660323	0.716261	0.801318	0.747287	1.05348	0.933447	0.677098	0.548683	0.616972	0.935542	0.656788	1.47444	0.624431	1.08847	1.30452	1.07103	0.244194	0.900536	2.95928	1.09703	1.1159	1.21417	1.00826	0.523438	1.08057	0.494167		1.46229	1.12202	1.12164	1.17701	0.915046	3.2839	1.26584
UNTX-16983	1.1644	0.911932	0.583683	0.780609	0.858656	0.463314	1.03975		1.2287		0.777734	0.915726	0.881411	1.12107	0.826709	0.846921	1.15881	1.00858	0.616044	0.880745	0.645604	1.05989	1.16232	1.4979	3.21793	1.0556	0.925578	0.830639	0.819032	0.340099	0.95678	0.540286	2.1951	0.807375	0.935718	1.24916	0.251377	1.49492	2.48772	0.152057	0.717797	2.53301	0.979824	0.96342	5.38259	1.28176	1.11489	0.581974	0.779454
UNTX-16984	0.437787	1.85359	0.426865	0.849437	0.474006	0.342452	0.663845	0.509206	0.35536		1.36505	0.869773	0.649971	11.3567	0.46812	0.62802	1.06941	0.766625		1.22825	0.577657	0.805393	0.908772	0.733821	0.544677	0.632492	0.778043	1.16093	1.04635	2.31958	1.16977	1.39068	0.923252	0.606616	1.61146	0.921071	0.494548	0.717077	0.517458	0.846791	0.493774	0.728143	0.926504	0.809171	0.843095	0.736977	1.511	0.226917	1.05742
UNTX-16985	0.455599	1.24798	1.70102	0.679914	0.757066		0.914082				1.10275	0.796037	1.45237	0.927712	0.244442	0.38589	0.675065	0.772579		1.05498	0.575197	0.612318	1.14599	0.894512	0.973644	0.508391	0.990053	0.694377	0.882338	1.53699	0.941205	21.9909	1.32142	0.5117	0.52361	0.781216	0.727806	0.639232	0.576513		0.0623716	0.624856	1.08095	1.58585	0.449353	0.755689	1.39155	0.110344	0.852078
UNTX-16986	1.10032	0.641543	0.884407	0.766693	0.434298	0.81614	0.613839	0.325474			1.00767	0.707027	0.644902	1.6131	0.504141	1.02801	0.724435	0.952276		1.30277	1.11289	0.501202	0.85573	1.09636	0.674486		0.744912	1.08252	0.821847	0.26398	1.27021	1.16365	1.56174	1.0466	2.37518	0.847319	0.17763	1.00277	0.964779	2.93591	1.6728	1.02398	0.86287	1.05558	0.936439	0.714729	0.863834	1.09908	1.30177
UNTX-16987	0.273607	0.455682	0.628535	0.762337	0.78541	1.35468	1.07784	1.36973	0.703922	0.604414	1.05425	0.742423	1.40373	3.18477	0.454709	0.644864	0.811159	0.692004		0.826087	1.04064	0.671967	0.568254	0.722515	0.793608	1.00552	0.746716	0.780939	2.11584	0.861661	0.72959	2.04961	0.959773		0.911122	0.99634	0.358375	0.883843	0.584615	0.69938	0.910427	0.90384	0.622213	2.90938	1.01381	1.4478	0.707405	0.576007	0.776098
UNTX-16988	0.202362	0.796626	0.549302	0.960006	0.710243	0.387347	0.800755	1.01692	1.27558		0.758675	1.10444	0.159189	0.657769	0.464266	0.862906	0.625122	0.827358		1.02068	0.756904	0.800852	0.401546	1.3578	1.05454	0.820276	0.802351	1.32171	1.95255	0.627224	0.897575	0.195175	1.56957	1.28024	0.862009	0.809582	0.999965	0.764256	1.31309	3.36636	0.424765	1.20267	0.736184	1.58509	0.798542	1.15763	1.01921	0.422286	1.18886
UNTX-16989	1.11911	1.01536	1.45943	0.799322	1.12296	1.08933	0.719909		6.11937		0.925952	0.941218	2.28283	2.09274	0.578068	0.971987	1.03553	0.776288	0.508103	1.13125	0.670803	0.758579	2.42748	0.864872	0.946299	0.389186	0.653568	0.558263	0.880272	0.961024	0.975061	2.57599	1.97399	1.72654	0.553867	0.811824	0.693657	0.9803	0.664781	1.00712	0.49836	0.518207	0.66193	0.744097	0.845299	0.703164	0.924719	0.75916	1.15726
UNTX-16990	1.10745	2.47027	1.08282	1.05448	0.267009	0.464209	0.627496		3.97575		1.06972	1.30775	0.991605	1.38699	0.454845	0.473803	0.674445	0.574124		1.07396	0.744205	0.612374	1.36419	0.911431	1.32041		0.561809	0.502201	0.766763	0.88731	1.05258	1.05312	1.02527	1.4744	0.735822	0.583524	0.597862	1.24914	1.18394	3.87534	0.190653	0.989253	1.05992	1.1756	0.959252	1.0658	0.966692	0.634669	1.02477
UNTX-16991	1.8001	1.16757	0.964239	0.727615	0.393343	0.413092	0.6818	0.392033	0.638039		0.73982	1.08111	0.281914	6.07427	0.314057	0.56497	0.759978	0.933711		1.33314	0.544503	0.832188	1.00479	1.32327	0.742857	0.629939	0.858686	0.654071	1.13711	0.789262	1.20307	0.194861	1.13352	1.3488	1.31032	0.649488	0.510536	0.718892	1.31763	0.63603	0.489975	0.71548	0.713437	0.41257	0.695219	0.832678	1.04923	0.834745	0.906949
UNTX-16992	1.28162	0.650696	0.856217	0.734169	1.09398	0.578022	1.06619	1.0379	0.501789		0.966137	0.791596	0.121125	0.55838	2.05411	0.559875	0.92768	1.12592		1.21691	1.02576	0.769179	0.354031	1.11658	0.661777	1.36188	0.992755	1.40424	0.564468	0.442433	0.918709	0.277966	1.16388	1.51329	0.929383	0.872735	0.577031	1.06374	0.691998	2.22285	0.619598	0.916366	0.823271	0.316113	1.39596	0.923388	1.80918	0.540173	1.79269
UNTX-16993	2.55416	0.364102	32.3028	1.40749	23.9574	2.28338	1.21104	1.27465		0.776061			0.732201	1.36679	13.012	3.58881	2.29079	0.576943		3.07471	1.02672	2.17616	0.438729	0.526146	0.64782	6.15228	3.54081	1.79489	1.84552	1.1141	0.7684	0.689595	0.837973	1.9725	2.75223	2.6649	2.39999	1.94551	1.44453	0.151631	12.1557	0.921213	0.89447	0.345553	104.987	1.72309	1.13114	0.429575	1.27092
UNTX-16994	0.857325	1.81435	1.03576	1.52284	1.73062	1.98235	0.685573				0.87302	1.42158	2.31851	0.744445	1.26389	1.03541	1.26641	1.1896	1.90632	0.775297	1.03105	1.22947	1.07058	1.20583	2.55767	1	3.101	0.800452	0.903039	2.12108	1.35793	6.67118	0.91208	0.230774		0.919825	2.45816	1.02808	3.84292		1.16891	2.37688	0.914346	1.39819	4.02711	0.863429	1.22223	2.4258	0.635951
UNTX-16995		2.19825	2.74157	1.34019	5.77585	4.85297	2.70671	1.32513		0.621705	2.32369	0.983816	1.08449	1.3408	14.9999	4.65102	1.07796	2.48957	2.71989	0.500394	2.28703	1.62986	0.73336	0.83586	1.17548	3.53532	3.71684	0.99306	1.21067	1.52184	1.00765	23.5811	0.91638	0.709975	1.15419	1.48529	1.98033	0.839387	2.1133	0.492729	11.4037	1.02323	1.05894	0.801458	59.3415	1.75309	0.878251	2.23373	0.543898
UNTX-16996	1.15749	0.487108	4.46291	2.58326	19.6247	2.24415	0.95327	3.04288		1.15126	0.313085		1.96686	1.20647	11.1777	3.44287	1.4056	0.769574	2.30952	1.95404	2.71088	1.99263	0.54074	1.00458	1.39151	2.82813	4.31578	0.850493	1.2465	2.61007	1.4477	8.50264	0.756499	1.52933	16.261	2.10278	0.87827	1.49185	1.18533	0.724629	20.0189	1.21938	1.79365	0.768621	88.1601	1.4826	0.892063	0.847777	1.00476
UNTX-16997	0.827214	0.786256	0.853041	0.844999	1.12573	1.50967	0.942942		0.553747	1.01142	1.23114	1.42351	2.42094	0.743927	2.03969	2.90589	1.13286	1.6224	1.1136	0.681105	1.8121	1.14145	1.27054	1.13964	2.27075	2.21286	1.32476	1.42679	1.02446	1.00435	0.750106	2.10256	1.27957	1.12926	0.230012	1.09426	1.02027	1.25474	2.30157		6.53492	1.19667	0.520793	0.943511	0.862333	1.75494	0.932424	0.572017	0.684479
UNTX-16998	0.756328	0.400341	2.39153	1.90703	2.67302	2.14752	1.70999	0.916915	1.32804	2.9904	1.53728	0.722909	0.9761	1.19963	2.12194	1.73665	0.981737	1.48413	1.81707	0.830841	1.82217	1.52818	0.832491	1.02597	1.36785	3.31323	2.44757	1.97417	1.08374	1.73871	1.481	5.02588	1.33236	0.361413	2.59594	1.45492	1.44706	1.68602	0.83467	0.675295	1.64054	0.803347	1.57381	0.67044	1.41213	1.44526	1.00077	0.140046	0.35731
UNTX-16999	1.8643	0.773258	2.47508	1.3731	14.2862	1.67731	3.16276	2.07068		1.51919	0.714641	0.406485	1.24944	1.31879	50.4571	3.38466	1.08681	2.56136	4.37929	0.374637	2.07785	1.45104	0.453382	0.683473	0.842613	6.81834	2.11221	0.474762	0.561892	2.07742	0.52692	1.89304	0.83625		7.52856	2.33492	1.97849	0.907582	1.25718	0.225217	15.9994	1.50097	0.868937	0.706924	5.52109	1.9742	0.32414	2.33227	0.161051
UNTX-17000	1.9265	2.87681	1.42811	1.60716	2.44518	1.82491	1.09631	0.744619			1.14991	1.27521	0.871787	0.819168	10.7529	5.27318	1.86447	2.07815	2.11566	0.815348	2.98094	1.19927	0.458683	1.29718	1.9154	6.02032	2.77038	1.78588	1.13058	0.481268	0.489019	0.612681	1.63195	0.703699	2.11491	1.57873	1.10639	1.47592	2.38283		7.02329	1.22565	0.645202	0.887148	5.2658	0.61943	1.06402	1.79928	0.524849
UNTX-17001	1.16404	0.709439	2.1245	2.34934	15.1637	1.30776	8.46183	1.11494	2.1066		0.873524	0.206526	0.747974	0.792807	15.7583	4.27147	3.20079	1.98116	3.72449	0.728312	2.48724	1.78748	0.471799	1.18915	0.536698	10.9848	0.945462	1.31376	1.59301	0.969867	1.1828	1.55589	1.15219	1.698		2.81297	3.28519	1.01512		0.936602	18.9329	0.512314	1.33515	0.912476	6.0421	3.96669	0.687774	0.963501	0.403287
UNTX-17002	1.52968	3.03367	4.30591	2.91676	0.592636	1.63037	0.811237		0.38891	0.525589	0.729839	1.87043	0.448762	0.580239	1.22647	2.14534	0.925609	0.58811	0.858467	0.99532	0.989761	0.998763	0.456228	1.28331	3.22832	1.13688	0.763221	1.04036	0.903527	0.703325	1.49088	0.740518	0.466197			0.678764	1.62295	0.601645	5.04806	1.48657	2.39638	1.59864	0.744673	1.23001	1.02629	0.914729	0.941183	1.84829	0.401211
UNTX-17003	0.582557	0.595946	2.37684	0.846883	1.26568	1.93153	1.5246	0.435636			0.878717	0.794279	3.16071	2.29874	1.6497	0.576935	1.81278	1.29441	0.798907	0.549153	0.729647	0.644441	2.00108	1.08022	0.344998		1.22353	0.617559	0.661305	0.895895	0.880212	10.6445	0.859617	0.567616	1.25156	0.829734	2.0585	1.32756	1.12267	0.403967	1.83269	0.809944	1.50395	0.421451	0.907405	0.657093	0.767129	0.117382	0.706245
UNTX-17004	0.456735	1.43493	0.553915	1.30073	1.83682		1.10423		0.335229	0.531506	0.961561	1.45474	1.7261	1.12889	0.942693	0.769069	0.312999	1.19799	0.972593	1.04758	0.937162	0.813012	1.32564	1.10619	2.80615	0.484803	1.87925		0.665553	0.985883	0.895635	21.5838	0.708697	0.330734	0.292945	0.69684	0.887012	0.895201	3.28354	2.23977	0.642876	1.49828	0.657324	0.466135	0.689499	1.19853	0.877177	0.315826	0.605692
UNTX-17005	0.72966	1.79624	0.878647	1.87097	1.41628	1.72086	1.81546		1.4291	1.36813	0.993321	0.790338	0.786994	2.6817	4.00275	1.44196	1.65181	1.21204	1.11409	0.946217	1.38642	1.42637	0.662722	0.738856	0.710526		0.864054		0.409662	0.751793	1.55677	7.42969	0.652974	1.25194		1.05998	1.3269	1.08974	0.933911		4.0866	0.846387	1.68787	0.4148	11.3184	1.33432	0.567858	3.73891	0.302998
UNTX-17006	0.739435	0.442195	3.765	0.687904	5.5191	1.00222	1.62494	1.12994		0.820934	1.2904	1.01499	1.1997	0.931197	21.1678	4.17975	1.00446	1.87489	4.32504	0.477117	1.54251	1.50394	0.498472	0.735693	0.718973	4.93674	2.1264	0.483548	0.369111	0.867217	0.556309	6.13162	0.925173	0.261096	0.583358	2.2117	0.914667	2.00176	0.947889		18.1475	0.613981	0.680562		65.7143	0.645814	0.612908	0.508388	0.199441
UNTX-17007	0.783249	1.85575	0.737529	1.46855	0.638995	0.997777	0.561173		0.869612		1.35251	2.06668	1.3714	0.896535	1.01032	1.5776	0.550395	1.03493	1.14626	1.16445	1.14215	0.569398	1.69396	1.25139	2.82147	0.371853	1.14844	1.8097	0.987073	1.767	0.992351	1.48146	1.77782	1.07895	0.311802	0.822989	0.164909	0.940108	1.37053	1.35415	0.606257		0.543212	1.67224	0.559626	0.94202	1.26541	3.14417	0.533908
UNTX-17008		0.637284	1.98017	1.03891	1.73753		1.63858	0.525265	0.6703		1.70353	1.37713	2.25403	2.39724	2.16904	2.79926	2.15468	2.34757	0.831971	0.677336	1.77875	1.43615	1.0849	1.21023	1.95278	1.21582	1.85148	0.678613	1.0481	0.71832	1.04657	44.3402	1.92071	0.454511	4.18794	1.02413	0.667723	1.25335	3.29905	0.639822	1.99785	1.83818	0.67408	0.450778	0.800235	0.81905	0.960974	4.82685	0.508891
UNTX-17009	1.56202	0.984637	0.310362	2.12749	1.41341	1.35234	0.962478	1.35088	1.77277	2.1874	3.39344	1.18374	0.628946	1.71164	1.6455	2.21812	1.6875	1.21455	0.792631	0.860227	1.26347	0.763626	0.661267	1.26032	1.10212	4.06546	1.51673	0.538591	0.646312	2.29161	0.849916	0.769807	0.99192	0.826645		1.33101	0.406179	2.52652	1.35267		8.5033	1.07439	1.54205	0.631983	1.9447	6.11886	1.23502	9.16199	1.63243
UNTX-17010	1.23325	1.03291	3.4811	0.838641	0.809232	0.623999	1.0339		0.169414		0.810654	0.57122	1.13821	1.07468	1.94069	1.5368	1.60101	1.02035	0.821894	1.61289	1.56117	0.888111	1.08629	0.768658	1.01805		0.796357		0.528404	0.519315	1.24098	0.363071	2.16171	0.347742	1.85971	0.483666	1.29706	0.560071	1.78829		1.62434	2.38987	0.616777	1.91783	0.537579	0.636281	0.64164	1.31263
UNTX-17011	1.10324	0.344961	3.09264	0.877278	1.70738	0.75246	0.882868	3.33398		0.746693	0.567704	1.05859	1.28955	0.686376	10.5339	3.84833	2.69587	1.32646	2.60478	0.729506	1.75363	1.67125	0.459628	0.816692	0.875109	8.09466	1.11732		0.402985	0.180586	0.696127	0.401997	1.02531	0.610467	0.209424	1.86404	0.985831	1.13726	1.53028		2.33598	1.40717	0.43343	0.27653	51.1713	0.65424	0.640875	0.372917	0.247833
UNTX-17012	1.14631	1.59472	1.49153	4.37009	1.57333	1.34075	1.81112	0.561385	1.19288	1.01203	1.00839	1.4068	2.68945	2.014	7.0697	3.30258	1.43051	1.24705	2.65786	0.381152	2.20125	1.08616	1.75136	1.2317	2.88291	4.29825	1.14654	1.67899	0.929708	1.00734	1.63653	1.70825	0.884279	0.489974	1.17663	1.59749	0.982014	2.42531	2.96872	0.471721	22.1457	2.49674	2.23389	2.87344	16.7067	2.4058	1.70068	0.781845	0.995242
UNTX-17013	1.03838	0.455874	0.47506	1.09775	0.797459	0.386044	0.970282	2.5588	2.30906		1.05893	0.817134	2.00521	0.503762	0.715756	0.667538	1.0002	0.822597	0.842902	0.724518	0.983672	1.0442	1.45541	0.941423	1.09134	0.846797	0.806693	1.67901	2.94047	3.01006	1.26631	0.47037	0.909639	0.651412	1.03296	1.08555	0.759374	0.869916	0.818162	3.8602	0.522013	0.792957	1.12473	2.77029	0.934104	1.89547	0.806275	6.40569	1.11264
UNTX-17014	1.53494	0.850272	0.467349	0.704918	0.737562	0.378214	0.332579		0.713597		1.38909	0.789553	1.40313	1.92466	0.306992	0.631675	0.512317	0.680832		1.03706	0.771492	0.856255	1.0715	0.972834	0.832209	0.80952	1.00725	1.20043	0.555555	0.88763	0.897951	0.895122	0.827684	1.78422	1.5215	0.905784	1.87549	0.723923	0.501627	1.6425	0.46662	0.643888	0.831038	1.63625	0.645723	0.60597	0.950647	0.326271	2.0241
UNTX-17015	1.06258	0.406438	1.35775	0.690567	1.03041	0.645828	1.42034		0.700401		1.1853	0.527648	0.295535	0.881151	1.31207	0.95088	0.921735	0.808301	1.08708	0.726637	1.23715	0.820576	0.330194	0.746983	0.754446	1.99726	0.856542	0.974954	0.72101	1.8159	1.09063	0.648321	0.672007	0.631826	1.01253	1.38968	1.12203	1.16046	0.491109	3.41706	0.843168	0.554415	1.04759	1.13569	1.46411	0.970507	0.902228	3.01436	1.16087
UNTX-17016		0.814775	2.2671	0.590367	0.68982	0.693925	0.63003	0.447018			1.34707	0.580658	1.15938	1.21662	0.395983	0.940687	1.52755	0.856575		1.13338	0.800088	0.962704	1.17661	1.07071	0.640116		0.98264	1.22028	1.01293	1.48382	0.850419	0.895378	1.00912	1.46054	1.36614	1.062	1.65602	0.948003	0.702809	1.53979	0.459469	0.596728	0.779672	1.24062	0.883121	0.541404	1.01392	0.100022	1.32967
UNTX-17017	0.727379	0.662423	0.479477	0.88153	0.736541	0.499814	0.87926	0.477211	2.69601		1.46915	0.701002	0.394108	1.67874	0.753236	0.86114	0.966243	0.832692	1.01054	0.598305	0.928649	0.939086	0.44484	0.989952	0.800183	1.41422	0.973025	1.94263	3.45925	1.75965	0.898007	0.545088	0.527919	1.16321	1.15629	1.16786	0.640641	1.46841	0.527613	1	1.06596		0.784189	1.33103	0.755528	0.779057	0.842234	1.09264	1.42883
UNTX-17018	1.71916	0.587492	0.39633	0.733833	0.620915	0.400711	1.16716		0.913056		1.07816	0.98501	0.160447	0.428346	0.586251	0.65943	0.694203	0.882424	0.468089	1.28684	0.749062	0.735959	0.591371	0.843694	1.24419	0.630016	0.911615	0.937707	0.898673	0.89616	0.925692	0.232377	0.822887	1.01225	0.85722	0.98868	0.628088	1.29877	1.45228	2.28272	0.470621	1.23335	1.00754	1.0259	0.647919	0.672209	1.23235	0.792199	1.39731
UNTX-17019	0.961497	0.80909	0.348342	1.06263	0.457627	0.49283	0.716568				1.50521	0.920624	0.57055	1.1854	0.377661	0.410741	1.02298	0.713613		1.42461	0.715909	1.00124	1.12279	0.824931	0.766781		0.75176	1.02572	0.874671	1.47488	0.802405	0.650551	0.622102	1.20594	1.83382	0.868843	1.87144	1.44522	0.678948	0.981571	0.268495	0.874265	1.18251	1.35795	0.680797	1.44652	0.690738	0.906264	1.64882
UNTX-17020	0.674171	1.66806	0.72326	0.78793	0.525006	0.251398	0.412929	0.747602			1.25472	1.33979	0.793348	0.605285	0.186471	0.62188	0.69686	0.730851	0.748299	1.43163	0.472199	0.663616	1.21805	1.40385	1.14753		1.02203	0.694603	0.860015	1.85159	0.85213	0.716543	0.853238	1.92999	1.98965	1.10363	0.732245	0.748181	0.911441	0.729578	0.233341	0.982695	0.697063	1.13472	0.589652	0.843132	1.12849	2.26448	2.69428
UNTX-17021	0.854435	0.486148	3.24956	0.977894	1.33764	1.13176	1.04529		0.654204	0.626135	0.980018	2.4682	0.174684	0.398657	0.674604	1.14772	1.17734	1.13818	0.990407		1.64365	1.3083	0.35783	1.11702	0.764298	6.29379	1.64402	2.28303	0.849148	1.24412	1.08124	0.251087	0.890166	0.858153	1.86175	1.64518	0.965374	2.13792	0.710792	1.28234	0.653438	0.890124	1.17927	0.250812	1.2451	0.989667	0.722334	0.446176	2.7086
UNTX-17022	1.02437	1.23197	1.95412	0.545259	0.535021	2.33738	0.5444	0.803139	0.385241	1	0.877812	0.635294	1.15938	3.26291	0.181178	0.597101	0.68646	0.763658		1.057	0.469011	0.613442	1.54105	1.13329	0.763912	1.78848	0.923263	2.26428	1.01571	1.43749	0.95826	9.50822	2.2712	1.85719	2.08822	1.0394	1.26062	0.832074	0.671004	0.461596	0.216952	0.713034	0.735601	0.566906	0.551274	0.521503	0.871037	1.3896	2.21544
UNTX-17023	0.817057	0.55496	0.427308	0.544678	0.87392	0.358133	0.667113	4.41064	19.6588		0.837631	0.675618	0.533828	0.689374	0.43144	0.823185	0.92384	0.919466		1.27693	0.88036	1.1706	1.03879	1.15075	0.692703		1.34264	1.66983	1.82533	0.353528	1.1566	0.217969	1.06424	0.844774	1	1.06874	0.411565	0.696946	0.611395	1.62924	0.633032	0.74616	0.743965	0.766916	0.796647	1.71828	1.21746	1.99385	1.49136
UNTX-17024	0.529391	0.391266	0.399494	0.444776	0.36839	0.676822	0.4634	0.587551	1.23045	0.543713	1.07259	1.1134	1.1542	1.87717	0.244705	0.495175	0.93303	0.525406		1.09584	0.562139	1.05664	1.40346	1.12185	1.14594	0.462406	0.512371	0.633022	0.630141	0.546706	0.863998	2.3507	1.07831	1	0.827076	0.849244	1.19886	0.829582	0.962122	1.43974	0.444279	1.11972	0.950056	0.868483	0.88709	0.946031	1.76399	0.149778	1.51454
UNTX-17025	0.547724	0.595495	0.761631	0.554447	0.59225	0.435264	0.867569		2.56856		1.21495	0.643987	0.455034	3.56188	0.344956	0.426537	0.840099	0.939461		0.65566	0.655097	0.765692	1.14633	1.0351	0.798866		0.572707	1.65366	0.698529	0.515984	0.782295	0.204548	1.79908	0.662297	0.581301	0.672278	0.912868	0.720128	0.868585	0.734138	0.916143	0.876962	0.634462	1.20825	0.643613	0.522419	0.831029	0.728252	1.34468
UNTX-17026	1.29893	0.878401	0.701571	0.555038	1.14355	0.673791	1.40965	2.31824	0.544771		0.81543	1.47031	0.681356	0.684333	0.998082	1.17013	1.23995	1.22409	1.37476	0.90651	0.955015	0.904784	1.56852	0.908273	1.26054	0.817495	1.08198	0.794059	1.98177	0.558015	0.961043	0.337848	1.66181	1.15453	0.605932	1.45067	0.72702	0.74541	0.740442		0.817574	1.09665	1.06918	3.35452	2.14673	1.55171	0.845143	1.19676	0.558369
UNTX-17027	0.773852	1.42133	0.29777	0.685319	0.14185		1.29887	0.748007	6.49347		0.980671	1.60707	1.28005	1.62125	0.385296	0.643701	1.25615	1.3713	1.15757	1.28314	0.686796	1.81363	1.14549	1.18239	0.89141		0.650909	1.00694	1.74897	0.763422	1.22601	6.01212	0.88468	1.17058	0.363442	1.42698	0.171874	0.859793	0.863284	10.8141	1.29693	1.19296	1.62602	1.20634	1.8066	1.22265	1.97217	0.0756002	1.39798
UNTX-17028	0.580632	0.863491	0.774658	0.91301	0.599337		1.00691	0.494302	0.306266		0.792907	0.881795	1.281	3.80159	0.274043	0.348194	1.0718	0.693091		1.45334	0.565604	0.850309	1.31975	0.642642	0.670085		0.635729	0.643354	0.859045	0.92522	1.12461	7.85421	1.37493	1.10614	0.953348	0.794489	1.19719	0.702184	0.505078	1.33414	0.123194	1.00725	1.37498	0.593925	0.610136	1.42263	1.03788	2.80465	1.32711
UNTX-17029		1.25913	6.06549	0.838395	0.302788	0.563435	0.906171				0.954237	0.874491	0.876312	1.01303	0.240796	0.388172	0.82034	0.682133		1.15679	1.01024	0.94932	1.15206	0.888189	0.919819	0.669589	0.491539	1.45833	1.14452	0.566164	0.97447	0.869544	0.69025	1.44762	1.34083	0.724716	1.31154	1.08045	1.09611	2.12354	1	1.04359	1.42615	0.823861	0.893772	0.459831	1.79661	0.457631	0.813866
UNTX-17030	0.381226	3.01801	0.895879	0.772272	0.551241	0.181822	0.993092				1.21181	1.17706	1.32145	1.44055	0.415181	0.587392	0.540735	0.565962	0.913798	0.988497	0.669371	0.916199	2.41864	0.815095	1.65504	0.585945	0.629806	0.962185	0.545055	2.54235	1.30641	1.67172	0.954342	1.90181	1.34924	0.668006	0.507481	1.24571	0.787324	1.26844	0.256439	0.966995	1.56919	1.24361	0.823783	1.49908	0.837531	0.535058	1.21511
UNTX-17031		1.34828	0.641905	1.02211	0.341338	0.151762	0.943241		4.2291		0.865533	0.919903	0.997404	1.03732	0.564366	0.475488	0.707584	0.720247		0.744372	0.684383	0.781831	1.09155	1.13685	0.744261	0.533128	0.473813	0.546749	0.53996	1.43552	1.06801	0.838542	0.577093	0.926379	0.81774	0.784946	1.24599	1.39244	0.618962	1.18359	0.127234	0.513617	1.1233	0.697943	1.33915	1.66214	1.37986	0.727405	1.09928
UNTX-17032	1.35075	0.71156	0.891404	0.798094	0.368101	0.354754	0.658104	0.763044	0.797372		0.813659	0.855912	0.133984	0.267849	0.26127	0.381109	0.978801	0.821818	0.407899	1.01879	0.428724	0.818115	0.392347	1.24741	0.957239	0.279611	0.9314	1.88416	0.973147	1.10144	0.912137	0.15615	1.11332	2.14031	1.0688	0.785109	1.00004	0.745024	0.760457		0.661997	1	1.06567	0.740613	0.833977	2.30322	1.09801	4.42016	1.02385
UNTX-17033	1.15397	1.29068	1.44027	0.760387	1.12574	1.54967	0.675353		0.582634		1.11677	1.35587	1.40676	0.642288	3.15471	2.14644	2.00364	1.23985	0.99765	1.4978	1.47639	1.79763	0.840877	2.01608	1.25745	0.8066	1.27003	0.374833	1.57009	0.998019	1.14254	5.93277	1.45221	0.475758	0.358667	0.811978	1.44552	0.885847	5.598	0.251415	2.21253	2.43132	0.535305	0.302768	0.998492	0.853038	0.845872	6.78785	0.268912
UNTX-17034	1	0.909248	0.118	1.58667	0.574441	1.53495	0.434651		0.880791		0.875916	1.13006	0.760533	0.742047	1.11027	1.87192	0.465682	0.848132	0.495035	1.2701	0.793976	1.22814	0.858607	0.95572	2.37494		1.65593	1.46913	0.641265	1.56625	0.85479	0.37908	1.02205	0.847033		0.895781	0.730598	1.67879	2.03599	1.53612	4.77887	1.67909	0.942217	1.20179	0.920987	3.24831	1.0727	2.95213	0.848462
UNTX-17035	1.11003	1.25726	5.20307	1.37424	5.59268	0.698193	1.34258	7.81406		0.66481	1.46304	0.926779	1.0026	0.977339	2.88147	2.05821	3.90564	1.56913	2.78744	0.946512	1.30864	1.76167	0.901683	1.02741	0.699542	1.63122	2.90835	0.984298	1.38297	0.375385	1.18704	0.272635	0.792305	0.298856	0.237404	1.57227	2.99852	0.447759	2.26587	0.0357894	3.26467	1.54186	1.68744	1.17648	28.2735	5.6333	1.42257	1.87139	0.41022
UNTX-17036	0.258613	1.25971	1.23299	0.82823	1.43078	2.80566	0.592215		0.596573		1.48741	1.14067	1.8725	1.65996	0.949695	0.724654	0.675992	1.29069	0.45826	0.634576	0.686486	1.03101	0.948449	0.816687	1.32544	0.968223	1.47548	0.479893	0.701493	0.741775	0.710906	16.6216	0.633585	0.482196		0.78491	1.33824	0.959526	1.49492	0.945442	0.854971	0.956559	1.01171	0.421683	1.62357	0.806853	0.692225	1.48828	0.506907
UNTX-17037	0.207283	1.59633	0.342428	0.934071	0.600383		0.689982				0.988563	0.920694	2.17943	0.614589	2.48928	2.05221	0.57352	1.09427	0.665505	0.647347	1.34673	0.996134	0.995209	1.51883	0.624224	0.753034	1.05969	0.710315	2.35967	1.76139	1.29174	25.0262	0.538666	0.849639	0.308496	0.919522	5.64366	0.531011	1.21763	0.192753	0.712172	1.1758	0.839643	1.03495	0.832906	1.22871	0.80789	0.696871	0.21638
UNTX-17038	0.855101	1.33844	3.3396	2.29762	5.68494	1.14978	3.77446	1	0.695644	1.25833	3.71786	1.74772	1.70625	3.12048	10.6289	2.00335	3.92537	2.1646	1.95	0.953729	2.4797	1.81017	1.35028	0.790903	1.58835	2.61745	2.19741	0.514197	1.02265	0.97914	2.12865	1.311	0.999747	0.600629	0.170072	1.50476	1.31842	1.49064	1	1.86473	30.0272		2.46401	2.32445	2.68801	7.92268	1.06285	17.4924	1.44103
UNTX-17039		1.3116	2.18124	1.35818	1.32643	1.16631	1.09674				0.529291	1.0661	1.06152	0.821069	1.20199	2.20115	1.15646	0.927657	1.00235	1.10501	1.049	1.28071	0.918546	0.681321	0.721994	0.782287	2.14415	1.18457	1.7379	1.61265	1.39107	2.89651	1.20369	0.762849	0.442657	0.965411	0.297299	1.17743	0.893737	0.50636	2.4517	0.828188	1.22662	0.463739	0.462007	1.63803	0.730878	0.0344419	0.472031
UNTX-17040	0.589565	3.72604	2.40822	0.973758	1.00089	1.02299	1.36876			0.753023	0.938868	1.54442	1.44967	0.675104	3.85927	2.48527	1.80731	1.19582	2.53053	0.84312	1.73677	1.93168	1.63198	1.54823	2.63809	5.60436	1.45145	1.57552	1.7363	0.222767	1.28117	0.434423	1.05662	2.203		1.6515	2.09756	2.08483	1.75055		20.9163	0.568941	1.06762	0.896767	7.25465	0.677703	1.28831	0.827797	0.361189
UNTX-17041	1.6182	1.20812	0.236299	1.71405	1.47005	1.55238	1.03552		1.22059	1.03318	0.956635	1.28255	2.15985	0.997659	3.92479	2.0309	2.80686	1.24352	1.10422	1.21018	1.87511	1.78533	1.72028	1.30535	3.26986	1.22409	1.07575	0.695973	1.66953	0.659351	0.966784	0.637089	1.07244			1.10119	0.638642	0.796887	9.74604	0.418732	3.10618	3.55346	0.950997	1.36333	25.6265	0.585755	1.31859	2.62602	0.472916
UNTX-17042	0.771484	1.7797	0.20685	3.42331	1.10742	1.60799	0.656681		0.821117	0.508012	0.674583	0.0634989	1.39672	0.65424	2.20767	2.87727	0.500724	0.749471	1.31679	1.26208	1.42583	1.79448	1.04094	1.22628	3.37988		2.75443	1.42684	0.750004	1.50127	1.4363	0.415325	2.7687		1.02179	1.41982	0.587522	0.688849	4.42976	1.10834	8.5827	3.47239	1.00542	0.918905	2.21573	0.906055	0.999232	38.8208	0.516123
UNTX-17043	0.896899	2.34214	2.38172	1.3596	1.11237	2.17255	0.676656		1		1.02509	1.54679	1.49118	0.756916	0.887538	1.8097	0.458786	1.80633	0.691281	0.95586	0.768385	1.32061	1.00512	1.24888	3.74415	0.378635	1.87032	1.6352	1.23807	0.70476	1.09176	5.47518	1.09093	0.204353		0.838868	0.594551	0.750268	4.17925	1.27818	2.2724	1.64754	1.21097	2.00647	30.0314	1.01033	1.41631	1.29694	0.638199
UNTX-17044		1.67592	0.956017	2.64188	1.40795	2.3673	1.01749		2.44492	1.4175	1.1384	1.31964	1.57417	1.42757	1.00192	1.06713	0.75243	0.791248	0.564536	1.16895	1.41092	1.49301	1.28875	0.832634	3.58268	0.690072	0.866378	0.75694	0.747037	0.6702	1.55384	7.92685	0.911818	0.473008	0.365591	0.577337	0.354892	1.09496	2.98746	0.754381	0.858734	1.79121	0.940465	1.07566	1.33666	0.889734	1.01462	1.68178	0.468297
UNTX-17045	0.397468	1.91663	2.29811	1.24388	0.99911	1.6567	1.03428		0.817049	1.27653	1.40958	1.15051	1.7628	0.843479	1.40572	2.43665	1.47661	1.39172		1.0518	1.39504	1.144	1.63736	0.880105	2.03706	0.737562	1.39034	1.39692	0.891686	2.41072	0.872143	6.29088	1.00025	0.46739		0.701511	1.41753	0.819168	1.67501	0.499396	2.94557	0.775924	1.12799	1	0.809087	2.81232	0.725905	2.02725	0.126393
UNTX-17046		0.401733	4.79324	1.20569	12.3472	1.04061	0.826853	0.551324			0.65782	0.172821	3.04766	1.35711	1.62638	1.12536	4.8651	1.56563	0.910064	1.0845	0.452143	1.89174	1.11409	0.499038	0.516773	1.07223	2.02123	0.710163	1.19474	1.79414	0.57405	1.09843	0.564793	0.102904	0.185821	0.919975	2.36271	0.245728	2.89534	0.389175	1.09326	1.18825	0.666513	0.297054	49.2358	0.404362	0.564616	0.343456	0.143263
UNTX-17047	1.01493	0.781528	0.258362	0.961665	1.05076	0.808623	1.13029		2.53646		0.832669	0.967553	0.647343	0.567844	0.584234	0.829226	0.987301	0.991417		1.0058	0.985207	0.913289	0.529377	1.56093	1.00301	0.544645	0.843029	1.22094	1.97651	0.742314	0.816839	0.441451	0.963922	2.26572		0.763487	0.414513	1.02265	0.908987	0.528886	1.22511	1.07676	0.994582	0.412313	0.662465	0.716905	0.968977	1.67062	1.1526
UNTX-17048	0.992781	2.58058	1.22691	1.26618	1.07543	1.21994	1.08498		0.879379	0.683751	2.02277	3.55741	3.86837	1.4048	1.14396	1.78646	0.964422	1.47186	1.73758	0.801443	1.29972	1.37998	3.3433	1.573	3.8018	0.860135	1.69977	1.23728	1.39798	0.697117	1.78428	1.31583	1.34157	2.52907	0.191745	1.04038	0.32752	1.7131	2.16317	0.262499	4.21338	1.45226	1.90566	3.78994	1.76096	1.91047	1.74694	4.83668	1.47805
UNTX-17049	0.975328	3.41166	1.24267	1.48328	1.44777	2.78515	0.870078		2.19315		2.1003	1.99662	0.877422	0.584239	2.04081	2.46186	1.7781	1.34325	1.68131	0.996034	2.6409	1.44375	1.18082	1.20716	3.26556	1.65305	1.7996	2.32869	1.56868	1.981	1.29843	4.77696	0.927989	0.380516	0.722903	0.936234	0.766275	1.16191	3.22398		2.86313	1.66403	1.25357	1.67288	1.00856	2.48315	1.16631	1.43616	0.465088
UNTX-17050	2.02134	1.95344	1.09815	1.08244	3.3708	0.952944	1.56218			1.13896	1.5259	1.03294	0.507334	0.601564	15.2342	4.34952	1.64174	1.89043	3.99683	0.864107	1.74799	2.17601	0.611699	0.995424	1.1455	2.96488	3.06184	0.793226	1.06986	1.57981	1.16748	0.568864	1.08571	1.08383		1.83336	1.086	1.8459	1.7194	0.322495	30.9537	1.28725	0.771577	1.40942	2.03162	1.63614	1.14569	0.20904	0.433411
UNTX-17051	1.26775	0.72152	0.236618	2.86994	1.28664	1.54246	2.10923	2.01545	2.44685	1.4842	0.638138	0.138769	1.10991	1.03405	5.43231	3.34458	1.57837	1.68945	2.07794	0.642975	2.43908	2.14563	0.686037	0.690315	0.311421	3.14441	1.41279	1.48099	0.954269	0.500678	1.88995	0.946879	0.910132	0.381992	1.53114	1.5271	2.76133	0.734203	0.366905	1.43394	5.37125		2.10356	0.955015	2.93925	13.5145	0.85836	0.44157
UNTX-17052	0.527558	1.59353	2.45236	0.596887	0.602611	1.38951	0.704863		0.199632		0.949494	0.830707	0.652706	0.643036	1.89679	1.14194	1.83876	1.13235		0.787046	1.03402	2.2029	0.785376	1.30824	0.830024	1.21064	0.838613	0.72671	0.760238	1.64527	0.840607	4.35486	0.889244	0.900512	0.404745	0.854349	0.484302	1.12934	0.803574	0.469012	0.642361	0.636065	0.583322	0.335629	1.26642	0.431381	1.03554	0.417461	0.446955
[truncated: 1,467 more columns]

## Sheet: Batch-norm Imputed Data
PARENT_SAMPLE_NAME	35	50	55	93	98	111	112	117	136	144	158	171	180	181	182	189	192	194	197	209	212	213	229	231	234	235	240	241	244	250	252	254	266	267	273	275	278	279	297	302	310	313	330	331	338	339	340	342	344
UNTX-16973	0.998307	0.890053	5.74926	1.27804	0.403481	1.04566	1.02726	0.325474	1.01121	0.508012	0.812515	1.35376	0.814296	1.00234	0.613627	0.354722	0.784692	1.05673	0.386599	1.00675	0.552065	0.630045	0.826635	0.78623	1.73251	0.891017	0.857724	0.396719	1.19045	1.56771	1.12195	1.86474	0.784448	1.50962	1.30855	1.02597	1.61506	0.799394	0.875898	2.33185	0.0623716	0.588723	2.18576	1.11951	0.917148	0.77873	0.941216	1.58749	1.00631
UNTX-16974	1.06559	0.876757	0.778057	0.778061	0.645726	0.301084	0.596901	0.325474	0.169414	0.508012	0.855955	0.635734	0.287074	0.339066	0.229733	0.626209	0.677801	0.666083	0.386599	1.11884	0.589915	0.428732	0.877537	1.10376	0.996994	0.279611	0.637211	1.14685	0.944202	3.44455	1.20626	0.512257	1.62542	2.35416	1.09643	1.00366	1.1497	0.566058	0.65625	1.61334	0.497318	1.02077	0.970375	0.835103	0.638823	0.967941	1.16061	1.0365	2.05127
UNTX-16975	1.4636	2.78374	0.761524	0.534857	0.834164	0.50826	1.16089	0.325474	0.613447	0.508012	1	0.709696	0.263955	0.578867	0.582479	0.925791	0.999799	0.767165	0.430369	1	0.804009	0.870721	0.510941	0.892813	0.949847	0.602477	0.979557	1.15102	1.48739	1.00198	0.818063	0.261527	1.065	0.585456	0.878595	1.21517	1.69896	0.862715	0.781903	1.04813	0.39197	0.785429	1.369	1.27961	0.816451	0.688707	1.21177	2.32115	1.74923
UNTX-16976	3.75975	0.665897	0.694892	1.08953	0.368531	0.526915	1.29812	0.325474	1.51909	0.508012	0.754154	0.832886	1.56013	1.28494	0.407997	0.357861	0.832887	0.75129	0.632418	1.1807	0.884504	0.779357	2.56895	0.986043	0.695465	0.671202	0.545253	0.701829	1.45511	0.305232	0.760281	0.905898	1.03359	1.36226	0.6984	1.1384	1.10688	0.997227	0.696083	1.46365	0.340802	0.873675	1.92624	1.13381	1.00151	3.11613	1.09558	0.81869	1.25969
UNTX-16977	0.652561	1.36998	0.829086	1.21506	0.511316	0.476856	0.542909	0.325474	1.58791	0.508012	0.822692	1.56519	0.249281	0.691103	0.54041	0.546668	0.778386	0.711624	0.852979	1.05073	0.678815	0.571493	0.392194	0.474313	1.18355	0.279611	0.863059	0.697232	0.696981	4.16934	0.890654	0.254629	1.18961	2.20924	0.772109	0.763192	0.474516	1.40818	0.979287	1.35776	0.215845	1.06661	0.594612	1.35743	0.803021	1.86982	0.828931	0.417947	1.01973
UNTX-16978	1.0766	1.18393	0.904238	1.49127	1.10512	0.84806	1.41321	0.325474	5.91628	0.870924	0.986568	1.23395	0.810002	0.453946	1.04384	0.274019	0.736118	0.659899	0.649333	0.745973	1.03254	0.501188	0.782954	0.859997	1.34698	0.909652	0.631231	0.799916	0.326906	3.80644	0.915871	1.34494	1.00052	1.49925	1.34126	0.832737	1.08721	1.3002	1.03901	1.95501	6.21505	0.958853	1.19448	1.15503	1.13814	0.748405	1.00118	0.673123	1.94545
UNTX-16979	0.202362	1.3379	4.057	0.921013	0.69752	1.0182	0.948843	0.325474	0.292128	0.508012	1.08309	1.02753	0.655728	2.24625	0.345915	0.653871	0.905894	0.863361	0.386599	0.856163	0.618125	0.496507	0.760064	0.887658	0.721247	0.820815	0.818132	1.1748	1.20598	1.45687	1.25422	5.62623	1.14389	2.11356	1.08666	0.959768	1.50307	0.919711	0.534046	0.929284	0.282468	0.772592	1.22751	0.457549	0.535768	0.838943	1.12993	2.194	1.37165
UNTX-16980	1.55603	0.688147	1.12359	1.04327	4.04486	0.56193	5.57996	1.96355	5.89175	1.18203	1.44996	1.13647	0.547167	0.386539	6.47683	3.84006	1.9429	1.89205	7.17017	0.739987	2.72906	1.1163	1.04589	0.713336	1.13158	5.91478	0.898034	0.4572	1.15673	0.727844	0.988765	0.678645	0.77425	1.21402	1.31944	2.80671	2.07896	0.99026	1.08001	0.659447	3.10426	0.614889	0.896917	1.23622	20.7947	1.47207	0.840864	4.09924	0.333823
UNTX-16981	0.725056	0.430371	0.351216	1.51732	0.521312	0.413339	1.31392	0.488429	3.98986	0.508012	1.68214	0.633762	0.240225	0.404827	0.659464	0.678384	1.2175	1.23511	0.660939	0.801776	0.668544	0.664333	0.528131	0.992606	0.71422	0.279611	1.16427	1.44025	1.88813	1.2259	1.09517	0.754596	0.687559	0.73196	0.987138	1.04392	0.440041	1.58316	0.856361	0.80846	0.795686	0.723894	1.67932	0.642369	0.954349	1.53111	1.01506	2.26745	1.55951
UNTX-16982	1.44198	0.514137	1.23728	1.19472	0.832513	0.817186	1.04117	6.85174	11.1767	0.508012	1.13537	1.37185	0.100044	0.833927	0.570055	0.660323	0.716261	0.801318	0.747287	1.05348	0.933447	0.677098	0.548683	0.616972	0.935542	0.656788	1.47444	0.624431	1.08847	1.30452	1.07103	0.244194	0.900536	2.95928	1.09703	1.1159	1.21417	1.00826	0.523438	1.08057	0.494167	0.512314	1.46229	1.12202	1.12164	1.17701	0.915046	3.2839	1.26584
UNTX-16983	1.1644	0.911932	0.583683	0.780609	0.858656	0.463314	1.03975	0.325474	1.2287	0.508012	0.777734	0.915726	0.881411	1.12107	0.826709	0.846921	1.15881	1.00858	0.616044	0.880745	0.645604	1.05989	1.16232	1.4979	3.21793	1.0556	0.925578	0.830639	0.819032	0.340099	0.95678	0.540286	2.1951	0.807375	0.935718	1.24916	0.251377	1.49492	2.48772	0.152057	0.717797	2.53301	0.979824	0.96342	5.38259	1.28176	1.11489	0.581974	0.779454
UNTX-16984	0.437787	1.85359	0.426865	0.849437	0.474006	0.342452	0.663845	0.509206	0.35536	0.508012	1.36505	0.869773	0.649971	11.3567	0.46812	0.62802	1.06941	0.766625	0.386599	1.22825	0.577657	0.805393	0.908772	0.733821	0.544677	0.632492	0.778043	1.16093	1.04635	2.31958	1.16977	1.39068	0.923252	0.606616	1.61146	0.921071	0.494548	0.717077	0.517458	0.846791	0.493774	0.728143	0.926504	0.809171	0.843095	0.736977	1.511	0.226917	1.05742
UNTX-16985	0.455599	1.24798	1.70102	0.679914	0.757066	0.151762	0.914082	0.325474	0.169414	0.508012	1.10275	0.796037	1.45237	0.927712	0.244442	0.38589	0.675065	0.772579	0.386599	1.05498	0.575197	0.612318	1.14599	0.894512	0.973644	0.508391	0.990053	0.694377	0.882338	1.53699	0.941205	21.9909	1.32142	0.5117	0.52361	0.781216	0.727806	0.639232	0.576513	0.0357894	0.0623716	0.624856	1.08095	1.58585	0.449353	0.755689	1.39155	0.110344	0.852078
UNTX-16986	1.10032	0.641543	0.884407	0.766693	0.434298	0.81614	0.613839	0.325474	0.169414	0.508012	1.00767	0.707027	0.644902	1.6131	0.504141	1.02801	0.724435	0.952276	0.386599	1.30277	1.11289	0.501202	0.85573	1.09636	0.674486	0.279611	0.744912	1.08252	0.821847	0.26398	1.27021	1.16365	1.56174	1.0466	2.37518	0.847319	0.17763	1.00277	0.964779	2.93591	1.6728	1.02398	0.86287	1.05558	0.936439	0.714729	0.863834	1.09908	1.30177
UNTX-16987	0.273607	0.455682	0.628535	0.762337	0.78541	1.35468	1.07784	1.36973	0.703922	0.604414	1.05425	0.742423	1.40373	3.18477	0.454709	0.644864	0.811159	0.692004	0.386599	0.826087	1.04064	0.671967	0.568254	0.722515	0.793608	1.00552	0.746716	0.780939	2.11584	0.861661	0.72959	2.04961	0.959773	0.102904	0.911122	0.99634	0.358375	0.883843	0.584615	0.69938	0.910427	0.90384	0.622213	2.90938	1.01381	1.4478	0.707405	0.576007	0.776098
UNTX-16988	0.202362	0.796626	0.549302	0.960006	0.710243	0.387347	0.800755	1.01692	1.27558	0.508012	0.758675	1.10444	0.159189	0.657769	0.464266	0.862906	0.625122	0.827358	0.386599	1.02068	0.756904	0.800852	0.401546	1.3578	1.05454	0.820276	0.802351	1.32171	1.95255	0.627224	0.897575	0.195175	1.56957	1.28024	0.862009	0.809582	0.999965	0.764256	1.31309	3.36636	0.424765	1.20267	0.736184	1.58509	0.798542	1.15763	1.01921	0.422286	1.18886
UNTX-16989	1.11911	1.01536	1.45943	0.799322	1.12296	1.08933	0.719909	0.325474	6.11937	0.508012	0.925952	0.941218	2.28283	2.09274	0.578068	0.971987	1.03553	0.776288	0.508103	1.13125	0.670803	0.758579	2.42748	0.864872	0.946299	0.389186	0.653568	0.558263	0.880272	0.961024	0.975061	2.57599	1.97399	1.72654	0.553867	0.811824	0.693657	0.9803	0.664781	1.00712	0.49836	0.518207	0.66193	0.744097	0.845299	0.703164	0.924719	0.75916	1.15726
UNTX-16990	1.10745	2.47027	1.08282	1.05448	0.267009	0.464209	0.627496	0.325474	3.97575	0.508012	1.06972	1.30775	0.991605	1.38699	0.454845	0.473803	0.674445	0.574124	0.386599	1.07396	0.744205	0.612374	1.36419	0.911431	1.32041	0.279611	0.561809	0.502201	0.766763	0.88731	1.05258	1.05312	1.02527	1.4744	0.735822	0.583524	0.597862	1.24914	1.18394	3.87534	0.190653	0.989253	1.05992	1.1756	0.959252	1.0658	0.966692	0.634669	1.02477
UNTX-16991	1.8001	1.16757	0.964239	0.727615	0.393343	0.413092	0.6818	0.392033	0.638039	0.508012	0.73982	1.08111	0.281914	6.07427	0.314057	0.56497	0.759978	0.933711	0.386599	1.33314	0.544503	0.832188	1.00479	1.32327	0.742857	0.629939	0.858686	0.654071	1.13711	0.789262	1.20307	0.194861	1.13352	1.3488	1.31032	0.649488	0.510536	0.718892	1.31763	0.63603	0.489975	0.71548	0.713437	0.41257	0.695219	0.832678	1.04923	0.834745	0.906949
[truncated: 61 more rows]
[truncated: 1,467 more columns]

## Sheet: Log Transformed Data
PARENT_SAMPLE_NAME	35	50	55	93	98	111	112	117	136	144	158	171	180	181	182	189	192	194	197	209	212	213	229	231	234	235	240	241	244	250	252	254	266	267	273	275	278	279	297	302	310	313	330	331	338	339	340	342	344
[truncated: 80 more rows]
[truncated: 1,467 more columns]
